# Supplementary material for: Genomic evolution of the class Acidithiobacillia: deep-branching Proteobacteria living in extreme acidic conditions
Source: ISME J. 2021 May 18;15(11):3221–38. doi: 10.1038/s41396-021-00995-x (PMC8528912; doi:10.1038/s41396-021-00995-x)
Supplement: Supplementary file 2 — Table S1 [file 41396_2021_995_MOESM2_ESM.xlsx]

## Sheet: Legend
Table S1. Strains and genomes used in this study and associated metadata. (A) Acidithiobacillia class strains used in the study and metadata of procedence. Data was recovered from listed publications, genome submission reports and/or collected in this study. When not reported specifically in the literature, latitude, longitude and altitude were calculated for the city, province or prefecture avai…

## Sheet: S1a
Nº	Public specific assignment	Clade pertenence based on 16S rRNA gene sequence phylogeny and oligotyping	Specific assignment at initiation of this study	Strain	Culturing state	Latitude	Longitude	Altitude	Continent	Country	Location/city/state	Sample Origin	Sample type	Ore Type	Collection Year	Specific assignment at completion of this study	Ref. strain description/isolation
1	Thermithiobacillus tepidarius	0	Thermithiobacillus tepidarius	DSM 3134	Cultured isolate	51.381587	-2.359717	141	Europe	England	Bath	Natural	Water	ND	b. 1984	Thermithiobacillus tepidarius	Wood AP, Kelly DP. (1985). Physiological characteristics of a new thermophilic obligately chemolithotrophic Thiobacillus species, Thiobacillus tepidarius. Int J Syst Bacteriol 35, 434±437. doi: 10.1099/00207713-35-4-434
2	Acidithiobacillus caldus	1A	Acidithiobacillus caldus	ATCC 51756 T (KU)	Cultured isolate	52.56582	-1.683508	78.8	Europe	England	North Warwickshire	Industrial	Soil	Coal	ND	Fervidacidithiobacillus cladus	Hallberg KB, Lindström EB. Characterization of Thiobacillus caldus sp. nov., a moderately thermophilic acidophile. Microbiology (Reading). 1994 Dec;140 ( Pt 12):3451-6. doi: 10.1099/13500872-140-12-3451.
3	Acidithiobacillus caldus	1A	Acidithiobacillus caldus	DSM 8584 T (KU)	Cultured isolate	52.56582	-1.683508	78.8	Europe	England	North Warwickshire	Industrial	Soil	Coal	ND	Fervidacidithiobacillus cladus	Hallberg KB, Lindström EB. Characterization of Thiobacillus caldus sp. nov., a moderately thermophilic acidophile. Microbiology (Reading). 1994 Dec;140 ( Pt 12):3451-6. doi: 10.1099/13500872-140-12-3451.
4	Acidithiobacillus caldus	1A	Acidithiobacillus caldus	KU T	Cultured isolate	52.56582	-1.683508	78.8	Europe	England	North Warwickshire	Industrial	Soil	Coal	b. 1984	Fervidacidithiobacillus cladus	Hallberg KB, Lindström EB. Characterization of Thiobacillus caldus sp. nov., a moderately thermophilic acidophile. Microbiology (Reading). 1994 Dec;140 ( Pt 12):3451-6. doi: 10.1099/13500872-140-12-3451.
5	Acidithiobacillus caldus	1A	Acidithiobacillus caldus	SM-1	Cultured isolate	35.86166	104.195397	1842	Asia	China	Shenzhen	Industrial	Slurry	Gold	ND	Fervidacidithiobacillus cladus	Liu Y, Guo X, Jiang C. [Microbial diversity and characteristics of cultivable microorganisms in bioleaching reactors]. Acta Microbiol. Sin. 2010 Feb;50(2):244-50.
6	Acidithiobacillus caldus	1A	Acidithiobacillus caldus	MTH-04	Cultured isolate	24.953611	98.438233	1667	Asia	China	Yunnan	Natural	Water	ND	2002	Fervidacidithiobacillus cladus	Liu Y, Qi FJ, Lin JQ, Tian KL, Yan WM (2004) Isolation and phylogenetic analysis of a moderately thermophilic acidophilic sulfur oxidizing bacterium. Acta Microbiol Sin 44: 382Ð385.
7	Acidithiobacillus caldus	1A	Acidithiobacillus caldus	MTH-04 2019	Cultured isolate	24.953611	98.438233	1667	Asia	China	Yunnan	Natural	Water	ND	2002	Fervidacidithiobacillus cladus	Liu Y, Qi FJ, Lin JQ, Tian KL, Yan WM (2004) Isolation and phylogenetic analysis of a moderately thermophilic acidophilic sulfur oxidizing bacterium. Acta Microbiol Sin 44: 382Ð385.
8	Acidithiobacillus caldus	1A	Acidithiobacillus caldus	S1	Cultured isolate	35.86166	104.195397	1842	Asia	China : Shenzhen, Guangdong	Gansu	Industrial	ND	Coal	2015	Fervidacidithiobacillus cladus	Unpublished
9	Acidithiobacillus caldus	1A	Acidithiobacillus caldus	DX	Cultured isolate	28.491431	118.216796	500	Asia	China	Pingxiang	Industrial	Slurry	Copper	2015	Fervidacidithiobacillus cladus	Liu Y, Yang H, Zhang X, Xiao Y, Guo X, Liu X. Genomic Analysis Unravels Reduced Inorganic Sulfur Compound Oxidation of Heterotrophic Acidophilic Acidicaldus sp. Strain DX-1. Biomed Res Int. 2016;2016:8137012. doi: 10.1155/2016/8137012.
10	Acidithiobacillus caldus	1A	Acidithiobacillus caldus	ZJ	Cultured isolate	25.588338	118.067012	ND	Asia	China	Fujian	Industrial	Slurry	Copper	2015	Fervidacidithiobacillus cladus	Unpublished
11	Acidithiobacillus caldus	1A	Acidithiobacillus caldus	ZBY	Cultured isolate	-12.65339	28.046545	100	Africa	Zambia	Chambishi	Industrial	Slurry	Copper	2015	Fervidacidithiobacillus cladus	Unpublished
12	Acidithiobacillus caldus	1A	Acidithiobacillus caldus	BC13	Cultured isolate	52.267135	-1.467522	65	Europe	England	Warwick	Industrial	Soil	Coal	1992	Fervidacidithiobacillus cladus	Hallberg KB, Lindström EB. Characterization of Thiobacillus caldus sp. nov., a moderately thermophilic acidophile. Microbiology (Reading). 1994 Dec;140 ( Pt 12):3451-6. doi: 10.1099/13500872-140-12-3451.
13	Acidithiobacillus caldus	1A	Acidithiobacillus caldus	F	Cultured isolate	-30.559482	22.937506	1111	Africa	South Africa	Vosburg	Industrial	Slurry	Nickel	1980	Fervidacidithiobacillus cladus	Rawlings DE, Coram NJ, Gardner MN, Deane SM. Thiobacillus caldus and Leptospirillum ferrooxidans are widely distributed in continuous flow biooxidation tanks used to treat a variety of metal containing ores and concentrates. Process Metall 1999;9:777e86. doi:10.1016/S1572-4409(99)80080-7
14	Acidithiobacillus caldus	1A	Acidithiobacillus caldus	MNG	Cultured isolate	-33.924868	18.424055	14.8	Africa	South Africa	Western Cape	Industrial	Slurry	Gold	1980	Fervidacidithiobacillus cladus	Rawlings DE, Coram NJ, Gardner MN, Deane SM. Thiobacillus caldus and Leptospirillum ferrooxidans are widely distributed in continuous flow biooxidation tanks used to treat a variety of metal containing ores and concentrates. Process Metall 1999;9:777e86. doi:10.1016/S1572-4409(99)80080-7
15	Acidithiobacillus caldus	1A	Acidithiobacillus caldus	6	Cultured isolate	-25.731957	31.067435	297	Africa	South Africa	Barberton	Industrial	Slurry	Arsenopyrite	ND	Fervidacidithiobacillus cladus	Rawlings DE, Coram NJ, Gardner MN, Deane SM. Thiobacillus caldus and Leptospirillum ferrooxidans are widely distributed in continuous flow biooxidation tanks used to treat a variety of metal containing ores and concentrates. Process Metall 1999;9:777e86. doi:10.1016/S1572-4409(99)80080-7
16	Acidithiobacillus caldus	1A	Acidithiobacillus caldus	C-SH12	Cultured isolate	-25.274398	133.775136	399	Oceania	Australia	Ghan	Industrial	Slurry	Gold	1980	Fervidacidithiobacillus cladus	Goebel BM, Stackebrandt E. Cultural and phylogenetic analysis of mixed microbial populations found in natural and commercial bioleaching environments. Appl Environ Microbiol. 1994 May;60(5):1614-21. doi: 10.1128/AEM.60.5.1614-1621.1994.
17	Acidithiobacillus caldus	1A	Acidithiobacillus caldus	MELC5	Cultured isolate	-24.265	-69.071666	2953	South America	Chile	Antofagasta	Industrial	Water	Copper	2011	Fervidacidithiobacillus cladus	Nuñez H, Loyola D, Cárdenas JP, Holmes DS, Johnson DB, Quatrini R. Multi Locus Sequence Typing scheme for Acidithiobacillus caldus strain evaluation and differentiation. Res Microbiol. 2014 Nov;165(9):735-42. doi: 10.1016/j.resmic.2014.07.014.
18	-	1A	Acidithiobacillus caldus	VAN18-3	Cultured isolate	-3785500	-7114993	2474	South America	Argentine	Neuquén	Natural	Water	ND	2018	Fervidacidithiobacillus cladus	This study
19	-	1A	Acidithiobacillus caldus	CV18-1	Cultured isolate	-37.883624	-71.066676	1652	South America	Argentine	Neuquén	Natural	Water	ND	2018	Fervidacidithiobacillus cladus	This study
20	-	1C	Acidithiobacillus sp.	VAN18-1	Cultured isolate	-3785500	-7114993	2474	South America	Argentine	Neuquén	Natural	Water	ND	2018	Igneacidithiobacillus copahuensis	This study
21	-	1C	Acidithiobacillus sp.	VAN18-2	Cultured isolate	-3785500	-7114993	2474	South America	Argentine	Neuquén	Natural	Water	ND	2018	Igneacidithiobacillus copahuensis	This study
22	-	1C	Acidithiobacillus sp.	VAN18-4	Cultured isolate	-3785500	-7114993	2474	South America	Argentine	Neuquén	Natural	Water	ND	2018	Igneacidithiobacillus copahuensis	This study
23	-	1C	Acidithiobacillus sp.	CV18-2	Cultured isolate	-37.883624	-71.066676	1652	South America	Argentine	Neuquén	Natural	Water	ND	2018	Igneacidithiobacillus copahuensis	This study
24	-	1C	Acidithiobacillus sp.	CV18-3	Cultured isolate	-37.883624	-71.066676	1652	South America	Argentine	Neuquén	Natural	Water	ND	2018	Igneacidithiobacillus copahuensis	This study
25	-	1C	Acidithiobacillus sp.	BN09-2	Cultured isolate	-37.816	-71.096	2007	South America	Argentine	Neuquén	Natural	Water	ND	2018	Igneacidithiobacillus copahuensis	This study
26	Acidithiobacillus sp.	nd	Acidithiobacillus sp.	SpSt-908	Uncultured MAG	44.6100	-110.4400	NA	North America	USA	Yellowstone National Park	Natural	Slurry	ND	2012	Ca. Igneacidithiobacillus yellowstonensis	NA
27	Acidithiobacillus sp.	nd	Acidithiobacillus sp.	UBA2486	Uncultured MAG	25.174045	121.577251	1120	Asia	Taiwan	Shi-Huang-Ping	Natural	ND	ND	ND	Ca. Igneacidithiobacillus taiwanensis	NA
28	Acidithiobacillus sulfuriphilus	1D	Acidithiobacillus sulfuriphilus	DSM 105150 T (CJ-2)	Cultured isolate	52.949800	-4.036089		Europe	Wales	Gwynedd,	Industrial	Water	Lead	2018	Ambacidithiobacillus sulfuriphilus	Falagán C, Johnson DB. Acidithiobacillus ferriphilus sp. nov., a facultatively anaerobic iron- and sulfur-metabolizing extreme acidophile. Int J Syst Evol Microbiol. 2016 Jan;66(1):206-211. doi: 10.1099/ijsem.0.000698.
29	Acidithiobacillus thiooxidans	3C	Acidithiobacillus thiooxidans	ATCC 19377 T (3/TA), Sanger	Cultured isolate	50.612788	-2.135306	0.5	Europe	England	Dorset	Natural	Clay	ND	1959	Acidithiobacillus thiooxidans subsp. thiooxidans	Waksman SA, Joffe JS. Microörganisms Concerned in the Oxidation of Sulfur in the Soil: II. Thiobacillus Thiooxidans, a New Sulfur-oxidizing Organism Isolated from the Soil. J Bacteriol. 1922 Mar;7(2):239-56. doi: 10.1128/JB.7.2.239-256.1922.
30	Acidithiobacillus thiooxidans	3C	Acidithiobacillus thiooxidans	ATCC 19377, Illumina	Cultured isolate	50.612788	-2.135306	0.5	Europe	England	Dorset	Natural	Clay	ND	1959	Acidithiobacillus thiooxidans	Waksman SA, Joffe JS. Microörganisms Concerned in the Oxidation of Sulfur in the Soil: II. Thiobacillus Thiooxidans, a New Sulfur-oxidizing Organism Isolated from the Soil. J Bacteriol. 1922 Mar;7(2):239-56. doi: 10.1128/JB.7.2.239-256.1922.
31	Acidithiobacillus thiooxidans	3C	Acidithiobacillus thiooxidans	ATCC 19377, PacBio	Cultured isolate	50.612788	-2.135306	0.5	Europe	England	Dorset	Natural	Clay	ND	1959	Acidithiobacillus thiooxidans	Waksman SA, Joffe JS. Microörganisms Concerned in the Oxidation of Sulfur in the Soil: II. Thiobacillus Thiooxidans, a New Sulfur-oxidizing Organism Isolated from the Soil. J Bacteriol. 1922 Mar;7(2):239-56. doi: 10.1128/JB.7.2.239-256.1922.
32	Acidithiobacillus thiooxidans	3C	Acidithiobacillus thiooxidans	A01	Cultured isolate	28.946464	117.578713	72.6	Asia	China	Pingxiang	Industrial	Water	Copper/Coal	2013	Acidithiobacillus thiooxidans	Yin H, Zhang X, Liang Y, Xiao Y, Niu J, Liu X. Draft Genome Sequence of the Extremophile Acidithiobacillus thiooxidans A01, Isolated from the Wastewater of a Coal Dump. Genome Announc. 2014 Apr 3;2(2):e00222-14. doi: 10.1128/genomeA.00222-14.
33	Acidithiobacillus thiooxidans	3C	Acidithiobacillus thiooxidans	A02	Cultured isolate	28.946464	117.578713	72.6	Asia	China	Pingxiang	Industrial	Water	Copper/Coal	2015	Acidithiobacillus thiooxidans	Unpublished
34	Acidithiobacillus thiooxidans	3C	Acidithiobacillus thiooxidans	DMC	Cultured isolate	28.946464	117.578713	72.6	Asia	China: Hunan, Chenzhou	Pingxiang	Industrial	Water	Copper/Coal	2015	Acidithiobacillus thiooxidans	Unpublished
35	Acidithiobacillus thiooxidans	3C	Acidithiobacillus thiooxidans	JYC-17	Cultured isolate	28.228209	112.938814	62.8	Asia	China: Gansu, Baiyin	Hunan	Industrial	ND	Copper	2015	Acidithiobacillus thiooxidans	Unpublished
36	Acidithiobacillus thiooxidans	3C	Acidithiobacillus thiooxidans	ATCC 8085	Cultured isolate	40.056541	-74.308630	550	North America	USA	New Jersey	Industrial	Soil	S-P Compost	1960	Acidithiobacillus thiooxidans	Barton LL, Shively JM. Thiosulfate utilization by Thiobacillus thiooxidans ATCC 8085. J Bacteriol. 1968;95(2):720. doi:10.1128/JB.95.2.720-.1968
37	Acidithiobacillus thiooxidans	3C	Acidithiobacillus thiooxidans	ATCC 21835	Cultured isolate	36.390668	139.060406	114.7	Asia	Japan	Gunma	Natural	Soil	Sulfur	1972	Acidithiobacillus thiooxidans	Sugitani T, Oneda T, UsamiS. 1972. Chemoautotrophic bacteria and organic compounds. Hakko Kyokaishi (Japan), 30, 7-14.; Usami S, Kozu H. Method for treatment of metallic surface. United States Patent. 1974; (US 3,843,464). Depositor: Kansai Paint Co., Ltd.
38	Acidithiobacillus thiooxidans	3C	Acidithiobacillus thiooxidans	BY-02	Cultured isolate	28.228209	112.938814	62.8	Asia	China: Gansu, Baiyin	Hunan	Industrial	ND	Copper	2015	Acidithiobacillus thiooxidans	Unpublished
39	Acidithiobacillus thiooxidans	3C	Acidithiobacillus thiooxidans	ZBY	Cultured isolate	-12.65339	28.046545	100	Africa	Zambia	Chambishi	Industrial		Copper	2015	Acidithiobacillus thiooxidans	Unpublished
40	Acidithiobacillus thiooxidans	3C	Acidithiobacillus thiooxidans	BC51	Cultured isolate	52.267135	-1.467522	65	Europe	England	Warwick	Industrial	Soil	Coal	1993	Acidithiobacillus thiooxidans	This study
41	-	3C	Acidithiobacillus thiooxidans	VAN18-5	Cultured isolate	-3785500	-7114993	2474	South America	Argentine	Neuquén	Natural	Water	ND	2018	Acidithiobacillus thiooxidans	This study
42	-	3C	Acidithiobacillus thiooxidans	BN09-1	Cultured isolate	-37.816	-71.096	2007	South America	Argentine	Neuquén	Natural	Water	ND	2018	Acidithiobacillus thiooxidans	This study
43	Acidithiobacillus albertensis (ex. Thiobacillus albertis)	3D	Acidithiobacillus albertensis	DSM 14366 T	Cultured isolate	56.130366	-106.346771	468.9	North America	Canada	Alberta	Natural	Soil	Sulfur	1983	Acidithiobacillus thiooxidans subsp. albertensis	Bryant RD, McGroarty KM, Costerton JW, Laishley EJ. Isolation and characterization of a new acidophilic Thiobacillus species (T. albertis). Can J Microbiol. 1983;doi:10.1139/m83-178.
44	Acidithiobacillus thiooxidans	3D	Acidithiobacillus thiooxidans	GD1-3	Cultured isolate	35.86166	104.195397	1842	Asia	China: Guangdong, Shaoguan	Gansu	Industrial	ND	Lead/Zinc	2015	Acidithiobacillus thiooxidans	Unpublished
45	Acidithiobacillus thiooxidans	3D	Acidithiobacillus thiooxidans	ATCC 15494	Cultured isolate	ND	ND	ND	North America	USA	NA	Industrial	Water	Copper	1961	Acidithiobacillus thiooxidans	Corrick JD. 1961. Contiguous waters of copper mines, southwestern USA. U.S. Dep. Inter. Bur. Mines 5718: 1-8.
46	Acidithiobacillus thiooxidans	3D	Acidithiobacillus thiooxidans	No26	Cultured isolate	62.628287	11.543713	764	Europe	Norway	Roeros	Industrial	Water	ND	2000	Acidithiobacillus thiooxidans	This study
47	Acidithiobacillus thiooxidans	3D	Acidithiobacillus thiooxidans	DXS-W	Cultured isolate	42.927298	93.673535	1700	Asia	China	Xinjiang	Industrial	ND	Copper	2015	Acidithiobacillus thiooxidans	Unpublished
48	Acidithiobacillus thiooxidans	3D	Acidithiobacillus thiooxidans	DSM 17318 (Licanantay)	Cultured isolate	ND	ND	ND	South America	Chile	Atacama	Industrial	ND	Copper	2005	Acidithiobacillus thiooxidans	Ohata A, Manaba M, Parada Valdecantos PA. Sulfur-oxidizing bacteria and their use in bioleaching processes for sulfured copper minerals. United States Patent no. US 7,700,343 B2, 2009.
49	Acidithiobacillus thiooxidans	3D	Acidithiobacillus thiooxidans	DSM 103717 (CLST)	Cultured isolate	-25.406944	-68.671389	4000	South America	Chile	Atacama	Natural	Brine	ND	2006	Acidithiobacillus thiooxidans	Quatrini R, Escudero LV, Moya-Beltrán A, Galleguillos PA, Issotta F, Acosta M, Cárdenas JP, Nuñez H, Salinas K, Holmes DS, Demergasso C. Draft genome sequence of Acidithiobacillus thiooxidans CLST isolated from the acidic hypersaline Gorbea salt flat in northern Chile. Stand Genomic Sci. 2017 Dec 19;12:84. doi: 10.1186/s40793-017-0305-8.
50	Acidithiobacillus thiooxidans (ex. Thiobacillus concretivorus)	3E	Acidithiobacillus thiooxidans	ATCC 19703	Cultured isolate	-37.711044	144.972942	31	Oceania	Australia	Melbourne	Industrial	Concrete	ND	1945	Acidithiobacillus concretivorus em.	Parker CD. 1945a. The corrosion of concrete. I. The isolation of a species of bacterium associated with the corrosion of concrete exposed to atmosphere containing hydrogen sulphide. Aust.J.Biol.Med.Sci. 23,81–90. doi: 10.1038/icb.1945.13
51	Acidithiobacillus thiooxidans	3F	Acidithiobacillus thiooxidans	RW2	Cultured isolate	53.150729	-3.82576	24	Europe	Wales	Trefeiw	Industrial	ND	Pyrite	2013	Acidithiobacillus sulfurivorans	This study
52	Acidithiobacillus thiooxidans	3G	Acidithiobacillus thiooxidans	GG1-14	Cultured isolate	16.742498	-62.187366	324.2	Central America	Montserrat	Saint Anthony	Natural	Water	ND	ND	Acidithiobacillus monserratiensis	Atkinson T, Cairns S, Cowan DA, Danson MJ, Hough DW, Johnson DB, Norris PR, Raven N, Robinson C, Robson R, Sharp RJ. A microbiological survey of Montserrat Island hydrothermal biotopes. Extremophiles. 2000 Oct;4(5):305-13. doi: 10.1007/s007920070018.
53	Acidithiobacillus thiooxidans	3H	Acidithiobacillus thiooxidans	SH	Cultured isolate	36.204824	138.252924	987.3	Asia	Japan	Nagano	Natural	Water	ND	2001	Acidithiobacillus marinus	Kamimura K, Higashino E, Moriya S, Sugio T. Marine acidophilic sulfur-oxidizing bacterium requiring salts for the oxidation of reduced inorganic sulfur compounds. Extremophiles. 2003 Apr;7(2):95-9. doi: 10.1007/s00792-002-0300-9.
54	Acidithiobacillus ferrianus	3A	Acidithiobacillus ferrianus	DSM 107098 T (MG)	Cultured isolate	38.409738	14.960491	500	Europe	Greece	Milos	Natural	Water	ND	2002	Acidithiobacillus ferrianus	Norris PR, Falagán C, Moya-Beltrán A, Castro M, Quatrini R, Johnson DB. Acidithiobacillus ferrianus sp. nov.: an ancestral extremely acidophilic and facultatively anaerobic chemolithoautotroph. Extremophiles. 2020 Mar;24(2):329-337. doi: 10.1007/s00792-020-01157-1.
55	Acidithiobacillus ferrivorans (missassigned)	4B	Acidithiobacillus ferriphilus	21-59-9	MAG	46.654756	-81.326628	348	North America	Canada	Ontario	Industrial	Water	Nickel/Copper	2014	Acidithiobacillus ferriphilus	NA
56	Acidithiobacillus ferrivorans	4C	Acidithiobacillus ferrivorans	DSM 22755 T (No37)	Cultured isolate	59.631242	9.612826	320	Europe	Norway	King's Mine	Industrial	Water	Copper	2000	Acidithiobacillus ferrivorans	Hallberg et al., 2010
57	Acidithiobacillus ferrivorans	4C	Acidithiobacillus ferrivorans	SS3	Cultured isolate	69.35579	88.189294	54.1	Asia	Russia	Norilsk	Industrial	Slurry	Nickel	ND	Acidithiobacillus ferrivorans	Kupka D, Rzhepishevska OI, Dopson M, Lindström EB, Karnachuk OV, Tuovinen OH. Bacterial oxidation of ferrous iron at low temperatures. Biotechnol Bioeng. 2007 Aug 15;97(6):1470-8. doi: 10.1002/bit.21371.
58	Acidithiobacillus ferrivorans	4C	Acidithiobacillus ferrivorans	YL15	Cultured isolate	31.360004	97.785475	3240	Asia	China	Tibet	Industrial	Water	Copper	2014	Acidithiobacillus ferrivorans	Peng T, Ma L, Feng X, Tao J, Nan M, Liu Y, Li J, Shen L, Wu X, Yu R, Liu X, Qiu G, Zeng W. Genomic and transcriptomic analyses reveal adaptation mechanisms of an Acidithiobacillus ferrivorans strain YL15 to alpine acid mine drainage. PLoS One. 2017 May 19;12(5):e0178008. doi: 10.1371/journal.pone.0178008.
59	Acidithiobacillus ferrivorans	4C	Acidithiobacillus ferrivorans	PQ33	Cultured isolate	-10.677669	-76.261276	4110.4	South America	Peru	Pasco	Industrial	Water	Polymetalic	2014	Acidithiobacillus ferrivorans	Ccorahua-Santo R, Eca A, Abanto M, Guerra G, Ram’rez P. Physiological and comparative genomic analysis of Acidithiobacillus ferrivorans PQ33 provides psychrotolerant fitness evidence for oxidation at low temperature. Res Microbiol. 2017 Jun;168(5):482-492. doi: 10.1016/j.resmic.2017.01.007.
60	Acidithiobacillus ferrivorans	4C	Acidithiobacillus ferrivorans	PRJEB5721 (CF27)	Cultured isolate	44.068202	-114.742041	2442.7	North America	USA	Idaho	Industrial	Water	Cobalt	ND	Acidithiobacillus ferrivorans	Hallberg, K. B., Amouric, A., Brochier-Armanet, C., Bonnefoy, V., & Johnson, D. B. (2009). Physiological and Phylogenetic Heterogeneity among Iron-Oxidizing Acidithiobacillus spp., and Characteristics of the Novel Species Acidithiobacillus Ferrivorans. Advanced Materials Research, 71-73, 167–170.doi:10.4028/www.scientific.net/amr.71-167
61	Acidithiobacillus ferrivorans	4C	Acidithiobacillus ferrivorans	CF27	Cultured isolate	44.068202	-114.742041	2442.7	North America	USA	Idaho	Industrial	Water	Cobalt	ND	Acidithiobacillus ferrivorans	Hallberg, K. B., Amouric, A., Brochier-Armanet, C., Bonnefoy, V., & Johnson, D. B. (2009). Physiological and Phylogenetic Heterogeneity among Iron-Oxidizing Acidithiobacillus spp., and Characteristics of the Novel Species Acidithiobacillus Ferrivorans. Advanced Materials Research, 71-73, 167–170.doi:10.4028/www.scientific.net/amr.71-167
62	Acidithiobacillus ferrivorans	4C	Acidithiobacillus ferrivorans	ACH	Cultured isolate	-20.20288	-69.287754	4000	South America	Chile	Tarapacá	Natural	Water	ND	ND	Acidithiobacillus ferrivorans	Barahona S, Dorador C, Zhang R, Aguilar P, Sand W, Vera M, Remonsellez F. Isolation and characterization of a novel Acidithiobacillus ferrivorans strain from the Chilean Altiplano: attachment and biofilm formation on pyrite at low temperature. Res Microbiol. 2014 Nov;165(9):782-93. doi: 10.1016/j.resmic.2014.07.015.
63	Acidithiobacillus ferriphilus	4A	Acidithiobacillus ferriphilus	DSM 100412 T (M20)	Cultured isolate	16.718870	-62.219947	550	Central America	Montserrat	Galway's Soufriere	Natural	Water	ND	1996	Acidithiobacillus ferriphilus	Falagán C, Johnson DB. Acidithiobacillus ferriphilus sp. nov., a facultatively anaerobic iron- and sulfur-metabolizing extreme acidophile. Int J Syst Evol Microbiol. 2016 Jan;66(1):206-211. doi: 10.1099/ijsem.0.000698.
64	Acidithiobacillus ferrooxidans (missassigned)	4A	Acidithiobacillus ferriphilus	BY0502	Cultured isolate	36.059561	103.826447	1538.3	Asia	China	Gansu	Industrial	Water	Copper	2015	Acidithiobacillus ferriphilus	Unpublished
65	Acidithiobacillus ferriphilus	4A	Acidithiobacillus ferriphilus	Malay	Cultured isolate	4.210484	101.975766	140.4	Asia	Malaysia	Pahang	Industrial	Water	Polymetalic	1996	Acidithiobacillus ferriphilus	Falagán C, Johnson DB. Acidithiobacillus ferriphilus sp. nov., a facultatively anaerobic iron- and sulfur-metabolizing extreme acidophile. Int J Syst Evol Microbiol. 2016 Jan;66(1):206-211. doi: 10.1099/ijsem.0.000698.
66	Acidithiobacillus ferriphilus	4A	Acidithiobacillus ferriphilus	Riv13	Cultured isolate	16.742498	-62.187366	324.2	Central America	Montserrat	White River	Natural	Water	ND	ND	Acidithiobacillus ferriphilus	Falagán C, Johnson DB. Acidithiobacillus ferriphilus sp. nov., a facultatively anaerobic iron- and sulfur-metabolizing extreme acidophile. Int J Syst Evol Microbiol. 2016 Jan;66(1):206-211. doi: 10.1099/ijsem.0.000698.
67	Acidithiobacillus ferriphilus	4A	Acidithiobacillus ferriphilus	ST2	Cultured isolate	37.4504288	-6.735031	132	Europe	Spain	Rio Tinto	Natural	Water	ND	ND	Acidithiobacillus ferriphilus	Falagán C, Johnson DB. Acidithiobacillus ferriphilus sp. nov., a facultatively anaerobic iron- and sulfur-metabolizing extreme acidophile. Int J Syst Evol Microbiol. 2016 Jan;66(1):206-211. doi: 10.1099/ijsem.0.000698.
68	Acidithiobacillus ferriphilus	4A	Acidithiobacillus ferriphilus	A4	Cultured isolate	-30.235795	-71.082803	1031.1	South America	Chile	Andacollo	Industrial	Water	Copper	ND	Acidithiobacillus ferriphilus	Venegas A, Hevia E, Sánchez H. Sequence of two tRNA genes from a Thiobacillus ferrooxidans ribosomal operon. Nucleic Acids Res. 1988 Aug 25;16(16):8179. doi: 10.1093/nar/16.16.8179.
69	Acidithiobacillus ferriphilus	4A	Acidithiobacillus ferriphilus	C52	Cultured isolate	-31.179097	-71.005096	886.2	South America	Chile	Combarbalá	Industrial	Water	Copper	ND	Acidithiobacillus ferriphilus	Unpublished
70	Acidithiobacillus ferriphilus	4A	Acidithiobacillus ferriphilus	R1	Cultured isolate	47.723706	23.356814	252	Europe	Romania	Ilba Mine	Industrial	Rock	ND	1988	Acidithiobacillus ferriphilus	Sand W, Rohde K, Sobotke B, Zenneck C. Evaluation of Leptospirillum ferrooxidans for Leaching. Appl Environ Microbiol. 1992;58(1):85-92. doi:10.1128/AEM.58.1.85-92.1992
71	Acidithiobacillus ferridurans	3B	Acidithiobacillus ferridurans	ATCC 33020 T	Cultured isolate	35.312838	133.938817	700	Asia	Japan	Okayama	Industrial	Water	Uranium	1976	Acidithiobacillus ferridurans	Tomizuka N, Yagisawa M, Someya J, Takahara Y. 1976. Continuous leaching of uranium by Thiobacillus ferrooxidans. Agric Biol Chem 40: 1019–1025. doi:10.1271/bbb1961.40.1019.
72	Acidithiobacillus ferridurans	3B	Acidithiobacillus ferridurans	JCM 18981 T	Cultured isolate	35.312838	133.938817	700	Asia	Japan	Okayama	Industrial	Water	Uranium	2017	Acidithiobacillus ferridurans	Tomizuka N, Yagisawa M, Someya J, Takahara Y. 1976. Continuous leaching of uranium by Thiobacillus ferrooxidans. Agric Biol Chem 40: 1019–1025. doi:10.1271/bbb1961.40.1019.
73	Acidithiobacillus ferrooxidans (missassigned)	3B	Acidithiobacillus ferridurans	IO-2C	Cultured isolate	30.63925	-96.066552	143	North America	USA	Texas	Industrial	Soil	Lignite	2017	Acidithiobacillus ferridurans	Fariq A, Blazier JC, Yasmin A, Gentry TJ, Deng Y. Whole genome sequence analysis reveals high genetic variation of newly isolated Acidithiobacillus ferrooxidans IO-2C. Sci Rep. 2019 Sep 10;9(1):13049. doi: 10.1038/s41598-019-49213-x.
74	Acidithiobacillus ferridurans	3B	Acidithiobacillus ferridurans	DSM 9465	Cultured isolate	-25.274398	133.775136	399	Oceania	Australia	Ghan	Natural	Water	Lead/Zinc	b.1991	Acidithiobacillus ferridurans	Goebel BM, Stackebrandt E. Cultural and phylogenetic analysis of mixed microbial populations found in natural and commercial bioleaching environments. Appl Environ Microbiol. 1994 May;60(5):1614-21. doi: 10.1128/AEM.60.5.1614-1621.1994.
75	Acidithiobacillus ferridurans	3B	Acidithiobacillus ferridurans	DSM 583	Cultured isolate	40.786407	-79.781590	320	North America	USA	Pennsylvania	Industrial	Water	Coal	b. 1957	Acidithiobacillus ferridurans	Leathen WW, Braley SA Sr, McIntyre LD. The role of bacteria in the formation of acid from certain sulfuritic constituents associated with bituminous coal. II. Ferrous iron oxidizing bacteria. Appl Microbiol. 1953;1(2):65-68.
76	Acidithiobacillus ferridurans	3B	Acidithiobacillus ferridurans	B5	Cultured isolate	43.301915	6.188657	223.3	Europe	France	Carnoules	Industrial	Water	Lead/Zinc	2003	Acidithiobacillus ferridurans	Hedrich, S., and Johnson, D. B. (2013). Acidithiobacillus ferridurans sp. nov., an acidophilic iron-, sulfur- and hydrogen-metabolizing chemolithotrophic gammaproteobacterium. Int. J. Syst. Evol. Microbiol. 63, 4018–25. doi:10.1099/ijs.0.049759-0.
77	Acidithiobacillus ferridurans	3B	Acidithiobacillus ferridurans	MEL3	Cultured isolate	50.259785	17.359631	390	Europe	Czech Republic	Zlate Hory	Industrial	Water	Gold	2007	Acidithiobacillus ferridurans	This study
78	Acidithiobacillus ferridurans	3B	Acidithiobacillus ferridurans	Riv11	Cultured isolate	16.716667	-62.183333	850	Central America	Montserrat	Soufriere Hills	Natural	Water	ND	ND	Acidithiobacillus ferridurans	Hedrich, S., and Johnson, D. B. (2013). Acidithiobacillus ferridurans sp. nov., an acidophilic iron-, sulfur- and hydrogen-metabolizing chemolithotrophic gammaproteobacterium. Int. J. Syst. Evol. Microbiol. 63, 4018–25. doi:10.1099/ijs.0.049759-0.
79	Acidithiobacillus sp. (unassigned)	3B	Acidithiobacillus ferridurans	AMD consortium	MAG?	46.4953	-81.055800	348	North America	Canada	Ontario	Industrial	Water	Copper	2010	Acidithiobacillus ferridurans	Unpublished
80	Acidithiobacillus ferrooxidans (missassigned)	2C	Acidithiobacillus ferrooxidans	CF3	Cultured isolate	44.068202	-114.742041	2442.7	North America	USA	Idaho	Industrial	Water	Cobalt	ND	Acidithiobacillus ferruginosus	Hedrich, S., and Johnson, D. B. (2013). Acidithiobacillus ferridurans sp. nov., an acidophilic iron-, sulfur- and hydrogen-metabolizing chemolithotrophic gammaproteobacterium. Int. J. Syst. Evol. Microbiol. 63, 4018–25. doi:10.1099/ijs.0.049759-0.
81	Acidithiobacillus ferrooxidans	2B	Acidithiobacillus ferrooxidans	F221	Cultured isolate	47.396663	13.479568	923	Europe	Austria	Forstau	Industrial	Water	Uranium	b. 1982	Acidithiobacillus ferrooxidans subsp. 2B	Harrison, A. P., Jr (1982). Genomic and physiological diversity amongst strains of Thiobacillus ferrooxidans, and genomic comparison with Thiobacillus thiooxidans. Arch Microbiol 131, 68-76. doi:Ê10.1007/BF00451501
82	Acidithiobacillus ferrooxidans	2B	Acidithiobacillus ferrooxidans	PQ505	Cultured isolate	-10.677669	-76.261276	4110.4	South America	Peru	Pasco	Industrial	Water	Polymetalic	2014	Acidithiobacillus ferrooxidans	Unpublished
83	Acidithiobacillus ferrooxidans	2B	Acidithiobacillus ferrooxidans	PQ506	Cultured isolate	-10.677669	-76.261276	4110.4	South America	Peru	Pasco	Industrial	Water	Polymetalic	2014	Acidithiobacillus ferrooxidans	Unpublished
84	Acidithiobacillus ferrooxidans	2B	Acidithiobacillus ferrooxidans	BY-3	Cultured isolate	36.650833	104.225000	1755	Asia	China	Gansu	Industrial	Water	Copper	2003	Acidithiobacillus ferrooxidans	Chen P, Yan L, Yue X, Li H. (2013). Optimal parameters for bioleaching of realgar using Acidithiobacillus ferrooxidans under different growth conditions and mathematical analysis, Biocatalysis and Biotransformation, 31:1, 33-41, DOI: 10.3109/10242422.2012.756476
85	Acidithiobacillus ferrooxidans	2A	Acidithiobacillus ferrooxidans	ATCC 23270 T	Cultured isolate	41.203322	-77.194525	176.5	North America	USA	Pennsylvania	Industrial	Water	Coal	1967	Acidithiobacillus ferrooxidans subsp. ferrooxidans	Temple KL, Colmer AR. 1951. The autotrophic oxidation of iron by a new bacterium, Thiobacillus ferrooxidans. J. Bacteriol. 62, 605–11. doi: 10.1128/JB.62.5.605-611.1951.
86	Acidithiobacillus ferrooxidans	2A	Acidithiobacillus ferrooxidans	CCM 4253	Cultured isolate	50.259785	17.359631	390	Europe	Czech Republic	Zlate Hory	Industrial	Water	ND	1998	Acidithiobacillus ferrooxidans	Mandl M, Vyskovsky M. 1994. Kinetics of arsenic(III) oxidation by iron(III) catalysed by pyrite in the presence of Thiobacillus ferrooxidans. Biotechnol. Lett. 16 : 1199-1204.
87	Acidithiobacillus ferrooxidans	2A	Acidithiobacillus ferrooxidans	ATCC 53993	Cultured isolate	41.102406	44.661526	1000	Asia	Armenia	Alaverdi	Industrial	Water	Copper	1972	Acidithiobacillus ferrooxidans	Unpublished
88	Acidithiobacillus ferrooxidans	2A	Acidithiobacillus ferrooxidans	DSM 16786 (Wenelen)	Cultured isolate	ND	ND	ND	South America	Chile	ND	Industrial	ND	Copper	2012	Acidithiobacillus ferrooxidans	Sugio T, Miura A, Parada Valdecantos PA, Badilla Ohlbaum R. Bacteria strain Wenelen DSM 16786, use of said bacteria for leaching of ores or concentrates containing metallic sulfide mineral species and leaching processes based on the use of said bacteria or other publications mixtures that contain said bacteria. United States Patent. 2009;(US 7,601,530 B2)
89	Acidithiobacillus ferrooxidans	2A	Acidithiobacillus ferrooxidans	HEL18	Cultured isolate	51.165691	10.451526	202.2	Europe	Germany	Thuringia	Industrial	Slurry	Copper	2014	Acidithiobacillus ferrooxidans	Klink C, Heim J, Daus B, Eisen S, Schlšmann M, Schopf S. (2015). Bioreactor Process Optimization for Bioleaching of Fine-Grained Residues from Copper Smelting. Advanced Materials Research, 1130, 321Ð324. doi:10.4028/www.scientific.net/amr.1130.321Ê
90	Acidithiobacillus ferrooxidans	2A	Acidithiobacillus ferrooxidans	YQH-1	Cultured isolate	46.58931	125.103784	149.4	Asia	China	Heilongjiang	Natural	Water	ND	2013	Acidithiobacillus ferrooxidans	Yan L, Zhang S, Wang W, Hu H, Wang Y, Yu G, Chen P. Draft genome sequence of Acidithiobacillus ferrooxidans YQH-1. Genom Data. 2015 Oct 19;6:269-70. doi: 10.1016/j.gdata.2015.10.009.
91	Acidithiobacillus ferrooxidans	2A	Acidithiobacillus ferrooxidans	COP1	Cultured isolate	ND	ND	ND	Europe	Wales	ND	Industrial	ND	Coal	ND	Acidithiobacillus ferrooxidans	This study
92	Acidithiobacillus ferrooxidans	2A	Acidithiobacillus ferrooxidans	S10	Cultured isolate	16.716667	-62.183333	850	Central America	Montserrat	Soufriere Hills	Natural	Water	ND	ND	Acidithiobacillus ferrooxidans	Hedrich, S., and Johnson, D. B. (2013). Acidithiobacillus ferridurans sp. nov., an acidophilic iron-, sulfur- and hydrogen-metabolizing chemolithotrophic gammaproteobacterium. Int. J. Syst. Evol. Microbiol. 63, 4018–25. doi:10.1099/ijs.0.049759-0.
93	Acidithiobacillus ferrooxidans	2A	Acidithiobacillus ferrooxidans	RVS1	Enrichment MAG	-37.180785	-70.640141	1328	South America	Argentine	Neuquén	Industrial	Concentrate	Gold	2012	Acidithiobacillus ferrooxidans	Ulloa R, Moya-Beltrán A, Rojas-Villalobos C, Nuñez H, Chiacchiarini P, Donati E, Giaveno A, Quatrini R. Domestication of Local Microbial Consortia for Efficient Recovery of Gold Through Top-Down Selection in Airlift Bioreactors. Front Microbiol. 2019 Jan 30;10:60. doi: 10.3389/fmicb.2019.00060.
94	Acidithiobacillus sp. (unassigned)	2A	Acidithiobacillus ferrooxidans	GGI-221	Cultured isolate	20.593684	78.96288	248	Asia	India	Maharashtra	Industrial	Water	ND	ND	Acidithiobacillus ferrooxidans	Unpublished
95	Acidithiobacillus ferrooxidans	2A	Acidithiobacillus ferrooxidans	DLC-5	Cultured isolate	48.518846	126.209673	1640	Asia	China	Heilongjiang	Natural	Water	ND	2013	Acidithiobacillus ferrooxidans	Chen P, Yan L, Wu Z, Xu R, Li S, Wang N, Liang N, Li H. Draft genome sequence of extremely acidophilic bacterium Acidithiobacillus ferrooxidans DLC-5 isolated from acid mine drainage in Northeast China. Genom Data. 2015 Oct 23;6:267-8. doi: 10.1016/j.gdata.2015.10.018.

## Sheet: S1b
Nº	Public specific assignment	Clade pertenence based on 16S rRNA gene sequence phylogeny and oligotyping	Specific assignment at initiation of this study	Strain	Level	Accession #	RefSeq #	Genbank #	Biosamble #	Bioproject #	Sequencing technology	Assembly method	Genome coverage	Genes_Total	CDS	Pseudo_Genes	RNA_genes	rRNA	tRNAs	ncRNAs	CRISPR_Arrays	frameshifted	# contigs	Largest contig	Total length	GC (%)	N50	N75	L50	L75	# N's per 100 kbp	Specific assignment at completion of this study	Ref. genome description
1	Thermithiobacillus tepidarius	0	Thermithiobacillus tepidarius	DSM 3134	Standard Draft	AUIS01000000	GCF_000423825.1	GCA_000423825.1	SAMN02441488	PRJNA224116	Illumina HiSeq 2000	Unknown program v. before 2013-03-26	ND	2967	2905	52	62	4, 2, 4 (5S, 16S, 23S)	48	4	1	10 of 52	44	314279	2958418	66.84	148434	51905	7	17	1.01	Thermithiobacillus tepidarius	Boden R, Hutt LP, Huntemann M, Clum A, Pillay M, Palaniappan K, Varghese N, Mikhailova N, Stamatis D, Reddy T, Ngan CY, Daum C, Shapiro N, Markowitz V, Ivanova N, Woyke T, Kyrpides N. Permanent draft genome of Thermithiobaclillus tepidarius DSM 3134T, a moderately thermophilic, obligately chemolithoautotrophic member of the Acidithiobacillia. Stand Genomic Sci. 2016 Sep 26;11:74. doi: 10.1186/s40…
2	Acidithiobacillus caldus	1A	Acidithiobacillus caldus	ATCC 51756 T (KU)	Complete Genome	CP005986- CP005987 - CP005988 - CP005989	GCF_000175575.2	GCA_000175575.2	SAMN02469802	PRJNA36585	ABI3730	Phred/Phrap v. 0.020425.c	9x	3011	2956	130	58	2, 2, 2 (5S, 16S, 23S)	48	4	1	57 of 130	4	2777717	2987045	61.41	2777717	2777717	1	1	1.51	Fervidacidithiobacillus cladus	Valdes J, Quatrini R, Hallberg K, Dopson M, Valenzuela PD, Holmes DS. Draft genome sequence of the extremely acidophilic bacterium Acidithiobacillus caldus ATCC 51756 reveals metabolic versatility in the genus Acidithiobacillus. J Bacteriol. 2009 Sep;191(18):5877-8. doi: 10.1128/JB.00843-09.
3	Acidithiobacillus caldus	1A	Acidithiobacillus caldus	DSM 8584 T (KU)	Standard Draft	JAAOMK000000000	This study	This study	SAMN14361141	PRJNA612091	Illumina MiSeq	Velvet v. 1.2.10	149.48x	3240	3184	109	56	1, 3, 1 (5S, 16S, 23S)	47	4	ND	39 of 109	380	220855	3019183	61.35	73009	25175	14	33	0.00	Fervidacidithiobacillus cladus	This study
4	Acidithiobacillus caldus	1A	Acidithiobacillus caldus	KU T	Standard Draft	JAAOMJ000000000	This study	This study	SAMN14361136	PRJNA612087	Illumina MiSeq	Velvet v. 1.2.10	55.92x	3048	2996	100	52	1, 1, 1 (5S, 16S, 23S)	45	4	ND	38 of 100	344	84995	2860037	61.45	24315	14094	40	77	0.00	Fervidacidithiobacillus cladus	This study
5	Acidithiobacillus caldus	1A	Acidithiobacillus caldus	SM-1	Complete Genome + Plasmids	CP002573 - CP002574 - CP002575 - CP002576 - CP002577	GCF_000221025.1	GCA_000221025.1	SAMN02603220	PRJNA63223	ND	ND	ND	3240	3183	107	57	2, 2, 2 (5S, 16S, 23S)	47	4	2	39 of 107	5	2932225	3237599	60.96	2932225	2932225	1	1	0.00	Fervidacidithiobacillus cladus	You XY, Guo X, Zheng HJ, Zhang MJ, Liu LJ, Zhu YQ, Zhu B, Wang SY, Zhao GP, Poetsch A, Jiang CY, Liu SJ. Unraveling the Acidithiobacillus caldus complete genome and its central metabolisms for carbon assimilation. J Genet Genomics. 2011 Jun 20;38(6):243-52. doi: 10.1016/j.jgg.2011.04.006.
6	Acidithiobacillus caldus	1A	Acidithiobacillus caldus	MTH-04	Complete Genome + Plasmids	CP026328 -CP026329 - CP026330	GCF_001650235.3	GCA_001650235.3	SAMN04849265	PRJNA318365	Illumina HiSeq; PacBio	SOAPdenovo v. v2.04	207.6x	3019	2962	234	57	2, 2, 2 (5S, 16S, 23S)	47	4	1	33 of 234	3	2752116	2975756	61.44	2752116	2752116	1	1	0.00	Fervidacidithiobacillus cladus	Unpublished
7	Acidithiobacillus caldus	1A	Acidithiobacillus caldus	MTH-04 2019	Complete Genome	CP043926	GCF_008694225.1	GCA_008694225.1	SAMN12704278	PRJNA564178	454	GS De Novo Assembler v. 2.5p1; Newbler v.2.3	31.0x	2916	2866	173	50	1, 1, 1 (5S, 16S, 23S)	43	4	1	47 of 173	1	2876631	2876631	61.34	2876631	2876631	1	1	112.63	Fervidacidithiobacillus cladus	Unpublished
8	Acidithiobacillus caldus	1A	Acidithiobacillus caldus	S1	Standard Draft	LZYH01000000	ND	GCA_001756775.1	SAMN05250861	PRJNA325710	Illumina MiSeq	SOAPdenovo v. 2.0	92.0x	3387	3341	945	46	1, 1, 2 (5S, 16S, 23S)	38	4	ND	9 of 945	1208	26396	2792792	60.90	4735	2219	169	382	0.00	Fervidacidithiobacillus cladus	Zhang X, Liu X, He Q, Dong W, Zhang X, Fan F, Peng D, Huang W, Yin H. Gene Turnover Contributes to the Evolutionary Adaptation of Acidithiobacillus caldus: Insights from Comparative Genomics. Front Microbiol. 2016 Dec 6;7:1960. doi: 10.3389/fmicb.2016.01960.
9	Acidithiobacillus caldus	1A	Acidithiobacillus caldus	DX	Standard Draft	LZYE01000000	GCF_001756675.1	GCA_001756675.1	SAMN05250856	PRJNA325706	Illumina MiSeq	SOAPdenovo v. 2.0	95.0x	3182	3130	289	52	1, 1, 1 (5S, 16S, 23S)	45	4	4	22 of 289	390	102019	3122206	61.01	22157	11158	45	95	0.00	Fervidacidithiobacillus cladus	Liu Y, Yang H, Zhang X, Xiao Y, Guo X, Liu X. Genomic Analysis Unravels Reduced Inorganic Sulfur Compound Oxidation of Heterotrophic Acidophilic Acidicaldus sp. Strain DX-1. Biomed Res Int. 2016;2016:8137012. doi: 10.1155/2016/8137012.
10	Acidithiobacillus caldus	1A	Acidithiobacillus caldus	ZJ	Standard Draft	LZYG01000000	GCF_001756745.1	GCA_001756745.1	SAMN05250860	PRJNA325709	Illumina MiSeq	SOAPdenovo v. 2.0	76.0x	3223	3171	307	52	1, 1, 1 (5S, 16S, 23S)	45	4	6	23 of 307	414	77380	3160074	60.98	18983	9247	52	111	0.00	Fervidacidithiobacillus cladus	Zhang X, Liu X, He Q, Dong W, Zhang X, Fan F, Peng D, Huang W, Yin H. Gene Turnover Contributes to the Evolutionary Adaptation of Acidithiobacillus caldus: Insights from Comparative Genomics. Front Microbiol. 2016 Dec 6;7:1960. doi: 10.3389/fmicb.2016.01960.
11	Acidithiobacillus caldus	1A	Acidithiobacillus caldus	ZBY	Standard Draft	LZYF01000000	GCF_001756725.1	GCA_001756725.1	SAMN05250859	PRJNA325708	Illumina MiSeq	SOAPdenovo v. 2.0	89.0x	3228	3174	301	54	1, 1, 2 (5S, 16S, 23S)	46	4	6	23 of 301	386	74790	3143077	61.00	18308	10068	51	107	0.00	Fervidacidithiobacillus cladus	Zhang X, Liu X, He Q, Dong W, Zhang X, Fan F, Peng D, Huang W, Yin H. Gene Turnover Contributes to the Evolutionary Adaptation of Acidithiobacillus caldus: Insights from Comparative Genomics. Front Microbiol. 2016 Dec 6;7:1960. doi: 10.3389/fmicb.2016.01960.
12	Acidithiobacillus caldus	1A	Acidithiobacillus caldus	BC13	Standard Draft	JAAOMI000000000	This study	This study	SAMN14361137	PRJNA612088	Illumina MiSeq	Velvet v. 1.2.10	70.1x	3083	3031	105	52	1, 1, 1 (5S, 16S, 23S)	45	4	1	39 of 105	353	100405	2900075	61.37	24272	12812	35	76	0.00	Fervidacidithiobacillus cladus	This study
13	Acidithiobacillus caldus	1A	Acidithiobacillus caldus	F	Standard Draft	JAAOML000000000	This study	This study	SAMN14361139	PRJNA612089	Illumina MiSeq	Velvet v. 1.2.10	80.95x	3031	2982	89	49	1, 1, 1 (5S, 16S, 23S)	42	4	ND	38 of 89	414	78985	2830282	61.45	15865	8314	54	113	0.00	Fervidacidithiobacillus cladus	This study
14	Acidithiobacillus caldus	1A	Acidithiobacillus caldus	MNG	Standard Draft	JABBDQ000000000	This study	This study	SAMN14556224	PRJNA623650	Illumina MiSeq	Velvet v. 1.2.10	44.1x	2901	2850	83	51	1, 1, 1 (5S, 16S, 23S)	44	4	5	29 of 83	406	52551	2719889	61.63	16819	8778	48	103	0.00	Fervidacidithiobacillus cladus	This study
15	Acidithiobacillus caldus	1A	Acidithiobacillus caldus	6	Standard Draft	JABBDM000000000	This study	This study	SAMN14556001	PRJNA623638	Illumina MiSeq	Velvet v. 1.2.10	125.23x	2570	2516	76	54	2, 1, 3 (5S, 16S, 23S)	44	4	2	23 of 76	175	117099	2526354	62.05	37828	21228	22	43	0.00	Fervidacidithiobacillus cladus	This study
16	Acidithiobacillus caldus	1A	Acidithiobacillus caldus	C-SH12	Standard Draft	JAAXYT000000000	This study	This study	SAMN14546247	PRJNA623419	Illumina MiSeq	Velvet v. 1.2.10	33.5x	3048	2997	90	51	1, 1, 1 (5S, 16S, 23S)	44	4	ND	35 of 90	404	58236	2849430	61.65	16538	7923	52	114	0.00	Fervidacidithiobacillus cladus	This study
17	Acidithiobacillus caldus	1A	Acidithiobacillus caldus	MELC5	Standard Draft	JAAOMM000000000	This study	This study	SAMN14361140	PRJNA612090	Illumina MiSeq	Velvet v. 1.2.10	50.57x	2690	2638	60	52	1, 1, 1 (5S, 16S, 23S)	45	4	1	23 of 60	234	59517	2594677	61.84	25124	12956	33	68	0.00	Fervidacidithiobacillus cladus	This study
18	-	1A	Acidithiobacillus caldus	VAN18-3	Standard Draft	JAAOMN000000000	This study	This study	SAMN14361143	PRJNA612093	Illumina HiSeq	Velvet v. 1.2.10	13.0x	2849	2799	69	50	1, 2, 2 (5S, 16S, 23S)	41	4	2	18 of 69	290	106042	2702528	61.74	24063	12872	31	69	0.00	Fervidacidithiobacillus cladus	This study
19	-	1A	Acidithiobacillus caldus	CV18-1	Standard Draft	JAAOMS000000000	This study	This study	SAMN14361144	PRJNA612094	Illumina HiSeq	Velvet v. 1.2.10	38.43x	2916	2862	86	54	1, 1, 4 (5S, 16S, 23S)	44	4	2	23 of 86	192	182528	2800809	61.68	47309	27530	17	36	0.00	Fervidacidithiobacillus cladus	This study
20	-	1C	Acidithiobacillus sp.	VAN18-1	Standard Draft	JAAXYO000000000	This study	This study	SAMN14545384	PRJNA623377	Illumina HiSeq	Velvet v. 1.2.10	76.69x	2890	2838	66	52	1, 1, 1 (5S, 16S, 23S)	45	4	3	16 of 66	202	240285	2778422	58.51	90130	38537	11	23	0.00	Igneacidithiobacillus copahuensis	This study
21	-	1C	Acidithiobacillus sp.	VAN18-2	Standard Draft	JAAXYU000000000	This study	This study	SAMN14545748	PRJNA623386	Illumina HiSeq	Velvet v. 1.2.10	79.38x	2872	2820	65	52	1, 1, 1 (5S, 16S, 23S)	45	4	4	16 of 65	181	240317	2783418	58.51	91542	37192	12	24	0.00	Igneacidithiobacillus copahuensis	This study
22	-	1C	Acidithiobacillus sp.	VAN18-4	Standard Draft	JAAXYS000000000	This study	This study	SAMN14546156	PRJNA623406	Illumina HiSeq	Velvet v. 1.2.10	89.18x	2896	2844	88	52	1, 1, 1 (5S, 16S, 23S)	45	4	2	19 of 88	205	179764	2809591	58.45	49431	27219	17	36	0.00	Igneacidithiobacillus copahuensis	This study
23	-	1C	Acidithiobacillus sp.	CV18-2	Standard Draft	JAAXYP000000000	This study	This study	SAMN14545965	PRJNA623389	Illumina HiSeq	Velvet v. 1.2.10	86.5x	2911	2859	85	52	1, 1, 1 (5S, 16S, 23S)	45	4	2	19 of 85	233	148827	2803622	58.46	49004	26092	18	38	0.00	Igneacidithiobacillus copahuensis	This study
24	-	1C	Acidithiobacillus sp.	CV18-3	Standard Draft	JAAXYQ000000000	This study	This study	SAMN14545981	PRJNA623398	Illumina HiSeq	Velvet v. 1.2.10	120.52x	2889	2837	86	52	1, 1, 1 (5S, 16S, 23S)	45	4	2	19 of 86	198	179739	2806633	58.45	49407	27195	17	36	0.00	Igneacidithiobacillus copahuensis	This study
25	-	1C	Acidithiobacillus sp.	BN09-2	Standard Draft	JAAXYR000000000	This study	This study	SAMN14546081	PRJNA623401	Illumina HiSeq	Velvet v. 1.2.10	90.95x	2919	2865	88	54	3, 1, 1 (5S, 16S, 23S)	45	4	2	18 of 88	215	179779	2816921	58.45	44749	24961	18	39	0.00	Igneacidithiobacillus copahuensis	This study
26	Acidithiobacillus sp.	ND	Acidithiobacillus sp.	SpSt-908	Standard Draft	DTMS01000000	ND	GCA_011358875.1	SAMN09640056	PRJNA480137	Illumina HiSeq 2500	MEGAHIT v. 1.1.2	5.05x	1924	1894	51	30	ND	29	1	1	22 of 51	497	11028	1618429	59.03	3495	2517	156	293	0.00	Ca. Igneacidithiobacillus yellowstonensis	Zhou Z, Liu Y, Xu W, Pan J, Luo ZH, Li M. Genome- and Community-Level Interaction Insights into Carbon Utilization and Element Cycling Functions of Hydrothermarchaeota in Hydrothermal Sediment. mSystems. 2020 Jan 7;5(1):e00795-19. doi: 10.1128/mSystems.00795-19.
27	Acidithiobacillus sp.	ND	Acidithiobacillus sp.	UBA2486	Standard Draft	DDOU01	ND	GCA_002341825.1	SAMN06455847	PRJNA348753	Illumina	CLC de novo assembler v. 4.4.1	42.97x	ND	ND	ND		ND	ND	ND	ND	ND	181	54685	1693388	59.57	14238	6832	37	82	1793.15	Ca. Igneacidithiobacillus taiwanensis	Parks DH, Rinke C, Chuvochina M, Chaumeil PA, Woodcroft BJ, Evans PN, Hugenholtz P, Tyson GW. Recovery of nearly 8,000 metagenome-assembled genomes substantially expands the tree of life. Nat Microbiol. 2017 Nov;2(11):1533-1542. doi: 10.1038/s41564-017-0012-7.
28	Acidithiobacillus sulfuriphilus	1D	Acidithiobacillus sulfuriphilus	DSM 105150 T (CJ-2)	Standard Draft	RIZI01000000	GCF_003721225.1	GCA_003721225.1	SAMN10340744	PRJNA499033	Illumina MiSeq	Velvet v. 1.2.10	113.0x	2883	2832	94	51	1, 1, 1 (5S, 16S, 23S)	44	4	2	41 of 94	195	82101	2816858	61.51	27232	16631	34	66	0.00	Ambacidithiobacillus sulfuriphilus	Falagán C, Johnson DB. Acidithiobacillus ferriphilus sp. nov., a facultatively anaerobic iron- and sulfur-metabolizing extreme acidophile. Int J Syst Evol Microbiol. 2016 Jan;66(1):206-211. doi: 10.1099/ijsem.0.000698.
29	Acidithiobacillus thiooxidans	3C	Acidithiobacillus thiooxidans	ATCC 19377 T (3/TA), Sanger	Standard Draft	NZ_AFOH01000000	GCF_000227215.1	GCA_000227215.2	SAMN02469801	PRJNA224116	Sanger	Phred/Phrap/Consed v. - Sept 2006	9.6x	3133	3081	231	52	2, 1, 2 (5S, 16S, 23S)	43	4	ND	91 of 231	164	116035	3019868	53.16	42790	23739	24	47	2.45	Acidithiobacillus thiooxidans subsp. thiooxidans	Valdes J, Ossandon F, Quatrini R, Dopson M, Holmes DS. Draft genome sequence of the extremely acidophilic biomining bacterium Acidithiobacillus thiooxidans ATCC 19377 provides insights into the evolution of the Acidithiobacillus genus. J Bacteriol. 2011 Dec;193(24):7003-4. doi: 10.1128/JB.06281-11.
30	Acidithiobacillus thiooxidans	3C	Acidithiobacillus thiooxidans	ATCC 19377, Illumina	Standard Draft	SZUV01000000	GCF_006718285.1	GCA_006718285.1	SAMN11492794	PRJNA534527	Illumina MiSeq	SPAdes v. 3.11	30.0x	ND	ND	ND	ND	ND	ND	ND	ND	ND	59	2391157	3453155	52.56	2391157	436610	1	2	70.86	Acidithiobacillus thiooxidans	Camacho D, Frazao R, Fouillen A, Nanci A, Lang BF, Apte SC, Baron C, Warren LA. New Insights Into Acidithiobacillus thiooxidans Sulfur Metabolism Through Coupled Gene Expression, Solution Chemistry, Microscopy, and Spectroscopy Analyses. Front Microbiol. 2020 Mar 13;11:411. doi: 10.3389/fmicb.2020.00411.
31	Acidithiobacillus thiooxidans	3C	Acidithiobacillus thiooxidans	ATCC 19377, PacBio	Complete Genome	CP045571	GCF_009662475.1	GCA_009662475.1	SAMN13037501	PRJNA577769	PacBio Sequel	Canu snapshot v. v1.6 +14 changes	237.7x	ND	ND	ND	ND	ND	ND	ND	ND	ND	1	3415726	3415726	53.04	3415726	3415726	1	1	0.00	Acidithiobacillus thiooxidans	Unpublished
32	Acidithiobacillus thiooxidans	3C	Acidithiobacillus thiooxidans	A01	Standard Draft	NZ_AZMO01000000	GCF_000559045.1	GCA_000559045.1	SAMN02952958	PRJNA224116	Illumina HiSeq	SOAPdenovo v. 2.0	100.0x	4149	4022	242	127	1, 1, 2 (5S, 16S, 23S)	118	5	ND	81 of 242	213	259764	3820158	53.10	46830	20162	21	54	0.00	Acidithiobacillus thiooxidans	Yin H, Zhang X, Liang Y, Xiao Y, Niu J, Liu X. Draft Genome Sequence of the Extremophile Acidithiobacillus thiooxidans A01, Isolated from the Wastewater of a Coal Dump. Genome Announc. 2014 Apr 3;2(2):e00222-14. doi: 10.1128/genomeA.00222-14.
33	Acidithiobacillus thiooxidans	3C	Acidithiobacillus thiooxidans	A02	Standard Draft	LWSA01000000	GCF_001705645.1	GCA_001705645.1	SAMN04884747	PRJNA319312	Illumina MiSeq	Velvet v. 1.2.10	77.0x	4034	3929	302	105	2, 1, 1 (5S, 16S, 23S)	96	5	ND	17 of 302	351	120888	3720885	53.01	26974	12774	41	92	0.00	Acidithiobacillus thiooxidans	Zhang X, Feng X, Tao J, Ma L, Xiao Y, Liang Y, Liu X, Yin H. Comparative Genomics of the Extreme Acidophile Acidithiobacillus thiooxidans Reveals Intraspecific Divergence and Niche Adaptation. Int J Mol Sci. 2016 Aug 19;17(8):1355. doi: 10.3390/ijms17081355.
34	Acidithiobacillus thiooxidans	3C	Acidithiobacillus thiooxidans	DMC	Standard Draft	LWSB01000000	GCF_001705625.1	GCA_001705625.1	SAMN04884930	PRJNA319320	Illumina MiSeq	Velvet v. 1.2.10	63.0x	4171	4044	281	127	2, 2, 1 (5S, 16S, 23S)	117	5	ND	20 of 281	270	90563	3854140	53.06	32404	17864	39	79	0.00	Acidithiobacillus thiooxidans	Zhang X, Feng X, Tao J, Ma L, Xiao Y, Liang Y, Liu X, Yin H. Comparative Genomics of the Extreme Acidophile Acidithiobacillus thiooxidans Reveals Intraspecific Divergence and Niche Adaptation. Int J Mol Sci. 2016 Aug 19;17(8):1355. doi: 10.3390/ijms17081355.
35	Acidithiobacillus thiooxidans	3C	Acidithiobacillus thiooxidans	JYC-17	Standard Draft	LWSD01000000	GCF_001705755.1	GCA_001705755.1	SAMN04884704	PRJNA319302	Illumina MiSeq	Velvet v. 1.2.10	41.0x	4183	4057	322	126	2, 1, 1 (5S, 16S, 23S)	117	5	ND	17 of 322	371	100175	3831701	53.06	23736	12002	51	108	0.00	Acidithiobacillus thiooxidans	Zhang X, Feng X, Tao J, Ma L, Xiao Y, Liang Y, Liu X, Yin H. Comparative Genomics of the Extreme Acidophile Acidithiobacillus thiooxidans Reveals Intraspecific Divergence and Niche Adaptation. Int J Mol Sci. 2016 Aug 19;17(8):1355. doi: 10.3390/ijms17081355.
36	Acidithiobacillus thiooxidans	3C	Acidithiobacillus thiooxidans	ATCC 8085	Standard Draft	JABBDT000000000	This study	This study	SAMN14561483	PRJNA623943	Illumina MiSeq	Velvet v. 1.2.10	54.64x	3143	3086	120	57	3, 3, 1 (5S, 16S, 23S)	46	4	ND	31 of 120	195	88397	3000915	53.09	32967	20603	29	58	0.00	Acidithiobacillus thiooxidans	This study
37	Acidithiobacillus thiooxidans	3C	Acidithiobacillus thiooxidans	ATCC 21835	Standard Draft	JAAVXF000000000	This study	This study	SAMN14527107	PRJNA622789	Illumina MiSeq	Velvet v. 1.2.10	54.31x	3929	3844	156	85	1, 1, 1 (5S, 16S, 23S)	78	4	ND	53 of 156	339	136673	3671444	53.05	33950	18059	32	68	0.00	Acidithiobacillus thiooxidans	This study
38	Acidithiobacillus thiooxidans	3C	Acidithiobacillus thiooxidans	BY-02	Standard Draft	LWRZ01000000	GCF_001705725.1	GCA_001705725.1	SAMN04884743	PRJNA319309	Illumina MiSeq	Velvet v. 1.2.10	28.0x	4204	4078	390	126	2, 1, 1 (5S, 16S, 23S)	117	5	ND	18 of 390	449	81857	3812971	53.07	18469	8617	61	138	0.00	Acidithiobacillus thiooxidans	Zhang X, Feng X, Tao J, Ma L, Xiao Y, Liang Y, Liu X, Yin H. Comparative Genomics of the Extreme Acidophile Acidithiobacillus thiooxidans Reveals Intraspecific Divergence and Niche Adaptation. Int J Mol Sci. 2016 Aug 19;17(8):1355. doi: 10.3390/ijms17081355.
39	Acidithiobacillus thiooxidans	3C	Acidithiobacillus thiooxidans	ZBY	Standard Draft	LZYI01000000	GCF_001756595.1	GCA_001756595.1	SAMN05250879	PRJNA325712	Illumina MiSeq	SOAPdenovo v. 2.0	91.0x	4078	3951	239	127	2, 2, 1 (5S, 16S, 23S)	117	5	ND	24 of 239	277	155963	3793418	53.17	32632	15575	38	78	0.00	Acidithiobacillus thiooxidans	Zhang X, Feng X, Tao J, Ma L, Xiao Y, Liang Y, Liu X, Yin H. Comparative Genomics of the Extreme Acidophile Acidithiobacillus thiooxidans Reveals Intraspecific Divergence and Niche Adaptation. Int J Mol Sci. 2016 Aug 19;17(8):1355. doi: 10.3390/ijms17081355.
40	Acidithiobacillus thiooxidans	3C	Acidithiobacillus thiooxidans	BC51	Standard Draft	JAAOMO000000000	This study	This study	SAMN14361142	PRJNA612092	Illumina MiSeq	Velvet v. 1.2.10	80.09x	3516	3435	103	81	1, 1, 1 (5S, 16S, 23S)	74	4	5	30 of 103	236	108869	3335403	53.03	37975	22195	29	58	0.00	Acidithiobacillus thiooxidans	This study
41	-	3C	Acidithiobacillus thiooxidans	VAN18-5	Standard Draft	JABBDV000000000	This study	This study	SAMN14562435	PRJNA623947	Illumina MiSeq	Velvet v. 1.2.10	52.78x	3311	3259	126	52	1, 1, 1 (5S, 16S, 23S)	45	4	ND	44 of 126	191	245616	3150692	52.78	97272	36725	12	24	0.00	Acidithiobacillus thiooxidans	This study
42	-	3C	Acidithiobacillus thiooxidans	BN09-1	Standard Draft	JABBDU000000000	This study	This study	SAMN14561572	PRJNA623944	Illumina MiSeq	Velvet v. 1.2.10	76.92x	3312	3247	114	65	2, 3, 8 (5S, 16S, 23S)	48	4	ND	28 of 114	169	280007	3173758	52.91	77057	39264	13	27	0.00	Acidithiobacillus thiooxidans	This study
43	Acidithiobacillus albertensis (ex. Thiobacillus albertis)	3D	Acidithiobacillus albertensis	DSM 14366 T	Standard Draft	NZ_MOAD01000000	GCF_001931655.1	GCA_001931655.1	SAMN05954282	PRJNA224116	Illumina MiSeq	Velvet v. 1.2.10	37.0x	3702	3645	248	57	2, 2, 2 (5S, 16S, 23S)	47	4	1	34 of 248	141	2800235	3503318	52.60	2800235	2800235	1	1	168.50	Acidithiobacillus thiooxidans subsp. albertensis	Castro M, Moya-Beltrán A, Covarrubias PC, Gonzalez M, Cardenas JP, Issotta F, Nuñez H, Acuña LG, Encina G, Holmes DS, Johnson DB, Quatrini R. Draft genome sequence of the type strain of the sulfur-oxidizing acidophile, Acidithiobacillus albertensis (DSM 14366). Stand Genomic Sci. 2017 Dec 15;12:77. doi: 10.1186/s40793-017-0282-y.
44	Acidithiobacillus thiooxidans	3D	Acidithiobacillus thiooxidans	GD1-3	Standard Draft	LWSC01000000	GCF_001705695.1	GCA_001705695.1	SAMN04884947	PRJNA319324	Illumina MiSeq	Velvet v. 1.2.10	86.0x	4190	4106	297	84	2, 2, 1 (5S, 16S, 23S)	75	4	1	26 of 297	335	93932	3946938	52.92	33554	15011	39	83	0.00	Acidithiobacillus thiooxidans	Zhang X, Feng X, Tao J, Ma L, Xiao Y, Liang Y, Liu X, Yin H. Comparative Genomics of the Extreme Acidophile Acidithiobacillus thiooxidans Reveals Intraspecific Divergence and Niche Adaptation. Int J Mol Sci. 2016 Aug 19;17(8):1355. doi: 10.3390/ijms17081355.
45	Acidithiobacillus thiooxidans	3D	Acidithiobacillus thiooxidans	ATCC 15494	Standard Draft	JABBDW000000000	This study	This study	SAMN14562510	PRJNA623949	Illumina MiSeq	Velvet v. 1.2.10	47.89x	4038	3952	176	86	3, 1, 1 (5S, 16S, 23S)	77	4	ND	49 of 176	409	85191	3700877	52.74	22009	12828	53	107	0.00	Acidithiobacillus thiooxidans	This study
46	Acidithiobacillus thiooxidans	3D	Acidithiobacillus thiooxidans	No26	Standard Draft	JAAOMH000000000	This study	This study	SAMN14360575	PRJNA612059	Illumina MiSeq	Velvet v. 1.2.10	49.97x	3776	3718	155	58	3, 3, 1 (5S, 16S, 23S)	47	4	3	39 of 155	357	90727	3501040	52.93	24977	13995	42	87	0.00	Acidithiobacillus thiooxidans	This study
47	Acidithiobacillus thiooxidans	3D	Acidithiobacillus thiooxidans	DXS-W	Standard Draft	LWRY01000000	GCF_001705805.1	GCA_001705805.1	SAMN04884741	PRJNA319307	Illumina MiSeq	Velvet v. 1.2.10	92.0x	4201	4118	308	83	2, 2, 1 (5S, 16S, 23S)	74	4	1	27 of 308	319	87536	3946855	52.92	35779	16469	35	78	0.00	Acidithiobacillus thiooxidans	Zhang X, Feng X, Tao J, Ma L, Xiao Y, Liang Y, Liu X, Yin H. Comparative Genomics of the Extreme Acidophile Acidithiobacillus thiooxidans Reveals Intraspecific Divergence and Niche Adaptation. Int J Mol Sci. 2016 Aug 19;17(8):1355. doi: 10.3390/ijms17081355.
48	Acidithiobacillus thiooxidans	3D	Acidithiobacillus thiooxidans	DSM 17318 (Licanantay)	Standard Draft	NZ_JMEB01000000	GCF_000709715.1	GCA_000709715.1	SAMN02730187	PRJNA224116	454; IonTorrent	Celera Assembler v. 7.0	124.0x	4382	4285	414	97	2, 2, 3 (5S, 16S, 23S)	85	5	1	150 of 414	345	121307	3937895	52.84	24823	11228	43	100	0.13	Acidithiobacillus thiooxidans	Travisany D, Cortés MP, Latorre M, Di Genova A, Budinich M, Bobadilla-Fazzini RA, Parada P, González M, Maass A. A new genome of Acidithiobacillus thiooxidans provides insights into adaptation to a bioleaching environment. Res Microbiol. 2014 Nov;165(9):743-52. doi: 10.1016/j.resmic.2014.08.004.
49	Acidithiobacillus thiooxidans	3D	Acidithiobacillus thiooxidans	CLST	Standard Draft	NZ_LGYM01000000	GCF_002079865.1	GCA_002079865.1	SAMN03945026	PRJNA224116	454	Newbler v. 2.0.01.14	36.0x	4014	3935	292	79	1, 1, 1 (5S, 16S, 23S)	72	4	2	67 of 292	40	409853	3974949	52.64	177545	142047	7	14	7297.45	Acidithiobacillus thiooxidans	Quatrini R, Escudero LV, Moya-Beltrán A, Galleguillos PA, Issotta F, Acosta M, Cárdenas JP, Nuñez H, Salinas K, Holmes DS, Demergasso C. Draft genome sequence of Acidithiobacillus thiooxidans CLST isolated from the acidic hypersaline Gorbea salt flat in northern Chile. Stand Genomic Sci. 2017 Dec 19;12:84. doi: 10.1186/s40793-017-0305-8.
50	Acidithiobacillus thiooxidans (ex. Thiobacillus concretivorus)	3E	Acidithiobacillus thiooxidans	ATCC 19703	Standard Draft	JABELD000000000	This study	This study	SAMN14733559	PRJNA628530	Illumina MiSeq	Velvet v. 1.2.10	90.86x	3030	2976	108	54	3, 1, 1 (5S, 16S, 23S)	45	4	ND	32 of 108	203	128793	2799046	52.86	31114	17860	25	54	0.00	Acidithiobacillus concretivorus em.	This study
51	Acidithiobacillus thiooxidans	3F	Acidithiobacillus thiooxidans	RW2	Standard Draft	JAAOMP000000000	This study	This study	SAMN14361138	PRJNA612086	Illumina MiSeq	Velvet v. 1.2.10	52.7x	3409	3327	104	81	1, 1, 1 (5S, 16S, 23S)	74	4	6	36 of 104	178	166306	3232956	52.74	47572	25314	18	42	0.00	Acidithiobacillus sulfurivorans	This study
52	Acidithiobacillus thiooxidans	3G	Acidithiobacillus thiooxidans	GG1-14	Standard Draft	JABBOU000000000	This study	This study	SAMN14646540	PRJNA626642	Illumina MiSeq	Velvet v. 1.2.10	64.3x	2949	2892	71	57	3, 4, 1 (5S, 16S, 23S)	45	4	1	21 of 71	179	100579	2833681	54.78	33108	19037	25	54	0.00	Acidithiobacillus monserratiensis	This study
53	Acidithiobacillus thiooxidans	3H	Acidithiobacillus thiooxidans	SH	Standard Draft	MXAV01000000	GCF_002847505.1	GCA_002847505.1	SAMN06368307	PRJNA376080	Roche GS FLX+; GS FLX Titanium	Newbler v. 2.6	66.8x	2978	2926	82	52	1, 1, 1 (5S, 16S, 23S)	45	4	ND	30 of 82	65	286843	2903611	54.26	100856	44073	9	20	0.00	Acidithiobacillus marinus	Kamimura K, Sharmin S, Yoshino E, Tokuhisa M, Kanao T. 2018. Draft genome sequence of Acidithiobacillus sp. strain SH, a marine acidophilic sulfur-oxidizing bacterium. Genome Announc 6:e01603-17. https://doi.org/10.1128/genomeA.01603-17.
54	Acidithiobacillus ferrianus	3A	Acidithiobacillus ferrianus	DSM 107098 T (MG)	Standard Draft	WNJL01000000	GCF_010378095.1	GCA_010378095.1	SAMN13343849	PRJNA590957	Illumina	Velvet v. 1.2.10	33.42x	3215	3157	137	58	3, 2, 2 (5S, 16S, 23S)	47	4	2	62 of 137	90	572914	3165856	58.17	222906	127931	5	9	0.00	Acidithiobacillus ferrianus	Norris PR, Falagán C, Moya-Beltrán A, Castro M, Quatrini R, Johnson DB. Acidithiobacillus ferrianus sp. nov.: an ancestral extremely acidophilic and facultatively anaerobic chemolithoautotroph. Extremophiles. 2020 Mar;24(2):329-337. doi: 10.1007/s00792-020-01157-1.
55	Acidithiobacillus ferrivorans	4C	Acidithiobacillus ferriphilus	DSM 22755 T (No37)	Standard Draft	JAAOMR000000000	This study	This study	SAMN14361134	PRJNA612085	Illumina MiSeq	Velvet v. 1.2.10	49.79x	5319	5236	209	83	1, 3, 1 (5S, 16S, 23S)	74	4	7	69 of 209	884	94244	4623392	55.52	17737	8807	76	168	0.00	Acidithiobacillus ferriphilus	Anantharaman K, Hausmann B, Jungbluth SP, Kantor RS, Lavy A, Warren LA, Rappé MS, Pester M, Loy A, Thomas BC, Banfield JF. Expanded diversity of microbial groups that shape the dissimilatory sulfur cycle. ISME J. 2018 Jun;12(7):1715-1728. doi: 10.1038/s41396-018-0078-0.
56	Acidithiobacillus ferrivorans	4C	Acidithiobacillus ferrivorans	SS3	Standard Draft	CP002985	GCF_000214095.2	GCA_000214095.3	SAMN00713557	PRJNA61509	454/Illumina	Newbler v. 2.3	30x	ND	ND	ND	ND	ND	ND	ND	ND	ND	1	3207552	3207552	56.59	3207552	3207552	1	1	0.00	Acidithiobacillus ferrivorans	This study
57	Acidithiobacillus ferrivorans	4C	Acidithiobacillus ferrivorans	YL15	Standard Draft	MASQ01000000	GCF_001685225.1	GCA_001685225.1	SAMN05353865	PRJNA327612	Illumina MiSeq	SOAPdenovo v. SEP-2015	123.0x	3037	2987	192	50	1, 1, 1 (5S, 16S, 23S)	43	4	2	44 of 192	190	105515	2996582	56.60	36996	17714	30	58	0.00	Acidithiobacillus ferrivorans	Liljeqvist M, Valdes J, Holmes DS, Dopson M. Draft genome of the psychrotolerant acidophile Acidithiobacillus ferrivorans SS3. J Bacteriol. 2011 Aug;193(16):4304-5. doi: 10.1128/JB.05373-11.
58	Acidithiobacillus ferrivorans	4C	Acidithiobacillus ferrivorans	PQ33	Standard Draft	CP021414 - CP021415	GCF_001857665.2	GCA_001857665.2	SAMN04613415	PRJNA317458	Illumina HiSeq	SPAdes v. 3.5	300.0x	3271	3218	175	53	1, 1, 1 (5S, 16S, 23S)	46	4	1	42 of 175	101	186471	3298172	56.55	63924	31917	15	33	0.00	Acidithiobacillus ferrivorans	Peng T, Ma L, Feng X, Tao J, Nan M, Liu Y, Li J, Shen L, Wu X, Yu R, Liu X, Qiu G, Zeng W. Genomic and transcriptomic analyses reveal adaptation mechanisms of an Acidithiobacillus ferrivorans strain YL15 to alpine acid mine drainage. PLoS One. 2017 May 19;12(5):e0178008. doi: 10.1371/journal.pone.0178008.
59	Acidithiobacillus ferrivorans	4C	Acidithiobacillus ferrivorans	PRJEB5721 (CF27)	Complete Genome	NZ_LT841305	GCF_900174455.1	GCA_900174455.1	SAMEA100981168	PRJEB5721	ND	ND	ND	3539	3455	184	84	2, 2, 2 (5S, 16S, 23S)	74	4	ND	71 of 184	2	3409655	3456108	56.46	3409655	3409655	1	1	11.69	Acidithiobacillus ferrivorans	Ccorahua-Santo R, Eca A, Abanto M, Guerra G, Ram’rez P. Physiological and comparative genomic analysis of Acidithiobacillus ferrivorans PQ33 provides psychrotolerant fitness evidence for oxidation at low temperature. Res Microbiol. 2017 Jun;168(5):482-492. doi: 10.1016/j.resmic.2017.01.007.
60	Acidithiobacillus ferrivorans	4C	Acidithiobacillus ferrivorans	CF27	Standard Draft	CCCS020000000	GCF_000750615.1	GCA_000750615.1	SAMEA3139097	PRJEB5721	ND	ND	ND	ND	ND	ND		ND	ND	ND	ND	ND	82	459739	3433672	56.42	218640	75966	6	11	0.00	Acidithiobacillus ferrivorans	Tran TTT, Mangenot S, Magdelenat G, Payen E, Rouy Z, Belahbib H, Grail BM, Johnson DB, Bonnefoy V, Talla E. Comparative Genome Analysis Provides Insights into Both the Lifestyle of Acidithiobacillus ferrivorans Strain CF27 and the Chimeric Nature of the Iron-Oxidizing Acidithiobacilli Genomes. Front Microbiol. 2017 Jun 13;8:1009. doi: 10.3389/fmicb.2017.01009.
61	Acidithiobacillus ferrivorans	4C	Acidithiobacillus ferrivorans	ACH	Standard Draft	JAAZUD000000000	This study	This study	SAMN14567780	PRJNA624122	Illumina MiSeq	Velvet v. 1.2.10	54.11x	3115	3060	106	55	2, 1, 3 (5S, 16S, 23S)	45	4	1	44 of 106	204	133454	2991565	56.74	38298	20938	25	51	0.00	Acidithiobacillus ferrivorans	Talla E, Hedrich S, Mangenot S, Ji B, Johnson DB, Barbe V, Bonnefoy V. Insights into the pathways of iron- and sulfur-oxidation, and biofilm formation from the chemolithotrophic acidophile Acidithiobacillus ferrivorans CF27. Res Microbiol. 2014 Nov;165(9):753-60. doi: 10.1016/j.resmic.2014.08.002.
62	Acidithiobacillus ferriphilus	4A	Acidithiobacillus ferrivorans	DSM 100412 T (M20)	Standard Draft	JAAZTY000000000	This study	This study	SAMN14567580	PRJNA624102	Illumina MiSeq	Velvet v. 1.2.10	43.39x	2672	2616	89	56	3, 3, 1 (5S, 16S, 23S)	45	4	ND	28 of 89	279	46300	2446231	57.42	17663	9296	49	96	0.00	Acidithiobacillus ferrivorans	Barahona S, Castro-Severyn J, Dorador C, Saavedra C, Remonsellez F. Determinants of Copper Resistance in Acidithiobacillus Ferrivorans ACH Isolated from the Chilean Altiplano. Genes (Basel). 2020 Jul 24;11(8):844. doi: 10.3390/genes11080844.
63	Acidithiobacillus ferrivorans (missassigned)	4B	Acidithiobacillus ferriphilus	21-59-9	Standard Draft_MAG	NCBC01000000	ND	GCA_002255305.1	SAMN06622434	PRJNA379596	Illumina HiSeq	idba_ud v. 1	9x	3248	3203	294	45	2, 1, 1 (5S, 16S, 23S)	38	3	ND	111 of 294	1021	24718	2698800	59.01	3302	1746	222	510	0.78	Acidithiobacillus ferriphilus	This study
64	Acidithiobacillus ferrooxidans (missassigned)	4A	Acidithiobacillus ferriphilus	BY0502	Standard Draft	LVXZ01000000	GCF_001652185.1	GCA_001652185.1	SAMN04601195	PRJNA317193	Illumina MiSeq	SOAPdenovo v. 2.0	177.0x	3141	3089	273	52	1, 1, 1 (5S, 16S, 23S)	45	4	1	33 of 273	295	100545	2976670	56.80	19098	9530	49	102	0.00	Acidithiobacillus ferriphilus	Unpublished
65	Acidithiobacillus ferriphilus	4A	Acidithiobacillus ferriphilus	Malay	Standard Draft	JAAOMQ000000000	This study	This study	SAMN14361135	PRJNA612084	Illumina MiSeq	Velvet v. 1.2.10	21.22x	2555	2504	57	51	1, 1, 1 (5S, 16S, 23S)	44	4	3	19 of 57	267	61382	2382883	57.26	20038	10314	40	81	0.00	Acidithiobacillus ferriphilus	This study
66	Acidithiobacillus ferriphilus	4A	Acidithiobacillus ferriphilus	Riv13	Standard Draft	JAAZUB000000000	This study	This study	SAMN14567717	PRJNA624116	Illumina MiSeq	Velvet v. 1.2.10	37.09x	2639	2588	74	51	1, 1, 1 (5S, 16S, 23S)	44	4	ND	36 of 74	346	68737	2432492	57.32	14133	7167	53	112	0.00	Acidithiobacillus ferriphilus	This study
67	Acidithiobacillus ferriphilus	4A	Acidithiobacillus ferriphilus	ST2	Standard Draft	JAAZUC000000000	This study	This study	SAMN14567739	PRJNA624117	Illumina MiSeq	Velvet v. 1.2.10	44.33x	3035	2983	119	52	1, 1, 1 (5S, 16S, 23S)	45	4	ND	40 of 119	213	110743	2816264	56.82	26307	13698	34	71	0.00	Acidithiobacillus ferriphilus	This study
68	Acidithiobacillus ferriphilus	4A	Acidithiobacillus ferriphilus	A4	Standard Draft	JAAZTZ000000000	This study	This study	SAMN14567407	PRJNA624100	Illumina MiSeq	Velvet v. 1.2.10	130.94x	2634	2582	113	52	1, 1, 1 (5S, 16S, 23S)	45	4	ND	31 of 113	198	94487	2493489	57.28	25820	15442	30	63	0.00	Acidithiobacillus ferriphilus	This study
69	Acidithiobacillus ferriphilus	4A	Acidithiobacillus ferriphilus	C52	Standard Draft	JAAZTX000000000	This study	This study	SAMN14567388	PRJNA624090	Illumina MiSeq	Velvet v. 1.2.10	67.5x	2897	2845	143	52	1, 1, 1 (5S, 16S, 23S)	45	4	ND	51 of 143	211	109411	2699739	57.13	26283	16152	29	63	0.00	Acidithiobacillus ferriphilus	This study
70	Acidithiobacillus ferriphilus	4A	Acidithiobacillus ferriphilus	R1	Standard Draft	JAAZTX000000000	This study	This study	SAMN14567700	PRJNA624107	Illumina MiSeq	Velvet v. 1.2.10	123.59x	2901	2850	108	51	1, 1, 1 (5S, 16S, 23S)	44	4	ND	37 of 108	220	128702	2722097	57.25	27948	15464	32	63	0.00	Acidithiobacillus ferriphilus	This study
71	Acidithiobacillus ferridurans	3B	Acidithiobacillus ferridurans	ATCC 33020 T	Standard Draft	JABBHQ000000000	This study	This study	SAMN14558872	PRJNA623800	Illumina MiSeq	Velvet v. 1.2.10	34.55x	3464	3388	137	76	1, 3, 1 (5S, 16S, 23S)	65	6	ND	50 of 137	258	72592	3110861	58.14	21047	12100	43	94	0.00	Acidithiobacillus ferridurans	This study
72	Acidithiobacillus ferridurans	3B	Acidithiobacillus ferridurans	JCM 18981 T	Complete Genome	NZ_AP018795	GCF_003966655.1	GCA_003966655.1	SAMD00129984	PRJDB7175	PacBio RSII	HGAP v. 3	283x	2972	2916	219	56	2, 2, 2 (5S, 16S, 23S)	46	4	ND	136 of 219	1	2921399	2921399	58.43	2921399	2921399	1	1	0.00	Acidithiobacillus ferridurans	Miyauchi T, Kouzuma A, Abe T, Watanabe K. Complete Genome Sequence of Acidithiobacillus ferridurans JCM 18981. Microbiol Resour Announc. 2018 Aug 23;7(7):e01028-18. doi: 10.1128/MRA.01028-18.
73	Acidithiobacillus ferrooxidans (missassigned)	3B	Acidithiobacillus ferridurans	IO-2C	Standard Draft	PQJK01000000	GCF_003309025.1	GCA_003309025.1	SAMN08442430	PRJNA432283	Illumina HiSeq	NGEN v. 12	100.0x	2816	2765	131	51	2, 2, 1 (5S, 16S, 23S)	42	4	ND	46 of 131	23	681745	2716894	58.73	254576	92244	3	7	4.16	Acidithiobacillus ferridurans	Fariq A, Blazier JC, Yasmin A, Gentry TJ, Deng Y. Whole genome sequence analysis reveals high genetic variation of newly isolated Acidithiobacillus ferrooxidans IO-2C. Sci Rep. 2019 Sep 10;9(1):13049. doi: 10.1038/s41598-019-49213-x.
74	Acidithiobacillus ferridurans	3B	Acidithiobacillus ferridurans	DSM 9465	Standard Draft	JABBHT000000000	This study	This study	SAMN14560248	PRJNA623900	Illumina MiSeq	Velvet v. 1.2.10	36.42x	3454	3380	145	74	1, 1, 1 (5S, 16S, 23S)	65	6	ND	48 of 145	306	71749	3142009	58.17	19263	10669	51	106	0.00	Acidithiobacillus ferridurans	This study
75	Acidithiobacillus ferridurans	3B	Acidithiobacillus ferridurans	DSM 583	Standard Draft	JABBHS000000000	This study	This study	SAMN14558911	PRJNA623851	Illumina MiSeq	Velvet v. 1.2.10	19.92x	3638	3564	129	74	1, 1, 1 (5S, 16S, 23S)	65	6	ND	48 of 129	567	48122	3133507	58.05	10071	5751	97	198	0.00	Acidithiobacillus ferridurans	This study
76	Acidithiobacillus ferridurans	3B	Acidithiobacillus ferridurans	B5	Standard Draft	JABBHR000000000	This study	This study	SAMN14558880	PRJNA623802	Illumina MiSeq	Velvet v. 1.2.10	18.23x	4061	4012	168	49	1, 1, 1 (5S, 16S, 23S)	41	5	ND	57 of 168	1585	14181	2944285	58.22	3021	1656	288	613	0.00	Acidithiobacillus ferridurans	This study
77	Acidithiobacillus ferridurans	3B	Acidithiobacillus ferridurans	MEL3	Standard Draft	JABBHU000000000	This study	This study	SAMN14560252	PRJNA623902	Illumina MiSeq	Velvet v. 1.2.10	80.6x	3148	3097	166	51	1, 1, 1 (5S, 16S, 23S)	44	4	ND	56 of 166	314	157823	2899099	58.52	36163	14918	26	57	0.00	Acidithiobacillus ferridurans	This study
78	Acidithiobacillus ferridurans	3B	Acidithiobacillus ferridurans	Riv11	Standard Draft	JABBDS000000000	This study	This study	SAMN14561315	PRJNA623938	Illumina MiSeq	Velvet v. 1.2.10	26.73x	3296	3243	117	53	1, 2, 4 (5S, 16S, 23S)	42	4	1	46 of 117	624	33130	2917383	58.65	8816	4862	97	203	0.00	Acidithiobacillus ferridurans	This study
79	Acidithiobacillus sp. (unassigned)	3B	Acidithiobacillus ferridurans	AMD consortium	Complete Genome	CP044411	GCF_008926505.1	GCA_008926505.1	SAMN12799170	PRJNA573091	PacBio Sequel	De Novo Assemblies Sequel v. 1	333.0x	3057	3001	168	56	2, 2, 2 (5S, 16S, 23S)	46	4	ND	58 of 168	1	2933811	2933811	58.57	2933811	2933811	1	1	0.00	Acidithiobacillus ferridurans	Unpublished
80	Acidithiobacillus ferrooxidans (missassigned)	2C	Acidithiobacillus ferrooxidans	CF3	Standard Draft	JABBDR000000000	This study	This study	SAMN14556242	PRJNA623669	Illumina MiSeq	Velvet v. 1.2.10	35.59x	3280	3228	107	52	1, 1, 1 (5S, 16S, 23S)	45	4	ND	25 of 107	310	111653	3011393	58.70	21030	11414	44	92	0.00	Acidithiobacillus ferruginosus	This study
81	Acidithiobacillus ferrooxidans	2B	Acidithiobacillus ferrooxidans	F221	Standard Draft	JABBDP000000000	This study	This study	SAMN14556210	PRJNA623647	Illumina MiSeq	Velvet v. 1.2.10	37.39x	3281	3230	137	51	1, 1, 1 (5S, 16S, 23S)	44	4	ND	52 of 137	360	79841	3009946	58.66	20211	9384	44	98	0.00	Acidithiobacillus ferrooxidans subsp. 2B	This study
82	Acidithiobacillus ferrooxidans	2B	Acidithiobacillus ferrooxidans	PQ505	Standard Draft	JABBPI000000000	This study	This study	SAMN14556225	PRJNA623666	Illumina MiSeq	Velvet v. 1.2.10	62.07x	3811	3758	204	53	1, 1, 1 (5S, 16S, 23S)	46	4	ND	63 of 204	306	130245	3517423	58.43	29526	14983	38	81	0.00	Acidithiobacillus ferrooxidans	This study
83	Acidithiobacillus ferrooxidans	2B	Acidithiobacillus ferrooxidans	PQ506	Standard Draft	JABBPJ000000000	This study	This study	SAMN14556241	PRJNA623668	Illumina MiSeq	Velvet v. 1.2.10	66.37x	3623	3569	220	54	1, 1, 1 (5S, 16S, 23S)	47	4	ND	66 of 220	278	102382	3372205	58.25	36987	14886	31	70	0.00	Acidithiobacillus ferrooxidans	This study
84	Acidithiobacillus ferrooxidans	2B	Acidithiobacillus ferrooxidans	BY-3	Standard Draft	NZ_AZNR01000000	GCF_010577825.1	GCA_010577825.1	SAMN14096537	PRJNA224116	Illumina	CLC workbench v. 6.0	211.5x	4091	4011	274	80	1, 1, 1 (5S, 16S, 23S)	73	4	3	84 of 274	194	296345	3832339	57.84	76215	38565	13	31	0.00	Acidithiobacillus ferrooxidans	Unpublished
85	Acidithiobacillus ferrooxidans	2A	Acidithiobacillus ferrooxidans	ATCC 23270 T	Standard Draft	CP001219	GCF_000021485.1	GCA_000021485.1	SAMN02603974	PRJNA53	ND	ND	ND	3097	3005	108	92	2, 2, 2 (5S, 16S, 23S)	82	4	ND	40 of 108	1	2982397	2982397	58.77	2982397	2982397	1	1	0.00	Acidithiobacillus ferrooxidans subsp. ferrooxidans	Valdés J, Pedroso I, Quatrini R, Dodson RJ, Tettelin H, Blake R 2nd, Eisen JA, Holmes DS. Acidithiobacillus ferrooxidans metabolism: from genome sequence to industrial applications. BMC Genomics. 2008 Dec 11;9:597. doi: 10.1186/1471-2164-9-597.
86	Acidithiobacillus ferrooxidans	2A	Acidithiobacillus ferrooxidans	CCM 4253	Standard Draft	QKQP01000000	GCF_003233765.1	GCA_003233765.1	SAMN09389041	PRJNA475418	Illumina HiSeq; Illumina MiSeq	Velvet v. 2.3	496.64x	3275	3219	160	56	2, 2, 2 (5S, 16S, 23S)	46	4	ND	46 of 160	15	1474269	3196562	58.63	683820	292001	2	3	2.44	Acidithiobacillus ferrooxidans	Unpublished
87	Acidithiobacillus ferrooxidans	2A	Acidithiobacillus ferrooxidans	ATCC 53993	Standard Draft	CP001132	GCF_000020825.1	GCA_000020825.1	SAMN02598372	PRJNA16689	ND	ND	ND	2944	2888	115	56	2, 2, 2 (5S, 16S, 23S)	46	4	ND	34 of 115	1	2885038	2885038	58.85	2885038	2885038	1	1	0.00	Acidithiobacillus ferrooxidans	Unpublished
88	Acidithiobacillus ferrooxidans	2A	Acidithiobacillus ferrooxidans	DSM 16786 (Wenelen)	Standard Draft	JABFOH000000000	This study	This study	SAMN14860081	PRJNA631405	IonTorrent; 454	was-assembler v. 7.0	124.0x	3881	3789	235	92	2, 2, 2 (5S, 16S, 23S)	82	4	ND	102 of 235	49	810280	3675789	58.38	292477	115370	4	10	0.00	Acidithiobacillus ferrooxidans	Levicán G, Ugalde JA, Ehrenfeld N, Maass A, Parada P. Comparative genomic analysis of carbon and nitrogen assimilation mechanisms in three indigenous bioleaching bacteria: predictions and validations. BMC Genomics. 2008 Dec 3;9:581. doi: 10.1186/1471-2164-9-581.
89	Acidithiobacillus ferrooxidans	2A	Acidithiobacillus ferrooxidans	HEL18	Standard Draft	NZ_LQRJ01000000	GCF_001559335.1	GCA_001559335.1	SAMN04387837	PRJNA224116	Illumina MiSeq	SPAdes v. 0.9	1.0x	3210	3157	188	53	1, 1, 1 (5S, 16S, 23S)	46	4	ND	41 of 188	123	222655	3109160	58.63	59423	34080	16	33	0.03	Acidithiobacillus ferrooxidans	Unpublished
90	Acidithiobacillus ferrooxidans	2A	Acidithiobacillus ferrooxidans	YQH-1	Standard Draft	NZ_LJBT01000000	GCF_001418795.1	GCA_001418795.1	SAMN04015057	PRJNA224116	Illumina MiSeq	Velvet v. 1.2.10	285.0x	3227	3169	197	58	2, 3, 4 (5S, 16S, 23S)	45	4	ND	45 of 197	96	244797	3111222	58.63	99137	46965	11	23	56.09	Acidithiobacillus ferrooxidans	Yan L, Zhang S, Wang W, Hu H, Wang Y, Yu G, Chen P. Draft genome sequence of Acidithiobacillus ferrooxidans YQH-1. Genom Data. 2015 Oct 19;6:269-70. doi: 10.1016/j.gdata.2015.10.009.
91	Acidithiobacillus ferrooxidans	2A	Acidithiobacillus ferrooxidans	COP1	Standard Draft	JABBDN000000000	This study	This study	SAMN14556025	PRJNA623639	Illumina MiSeq	Velvet v. 1.2.10	10.63x	4003	3958	103	45	1, 1, 1 (5S, 16S, 23S)	38	4	ND	35 of 103	1561	17705	3007997	58.75	3248	1736	276	588	0.00	Acidithiobacillus ferrooxidans	This study
92	Acidithiobacillus ferrooxidans	2A	Acidithiobacillus ferrooxidans	S10	Standard Draft	JABBDO000000000	This study	This study	SAMN14556203	PRJNA623644	Illumina MiSeq	Velvet v. 1.2.10	25.52x	4151	4098	100	53	3, 3 (16S, 23S)	43	4	ND	37 of 100	1827	19663	2953000	58.82	3151	1561	251	584	0.00	Acidithiobacillus ferrooxidans	This study
93	Acidithiobacillus ferrooxidans	2A	Acidithiobacillus ferrooxidans	RVS1	Standard Draft_MAG	RRZY01000000	ND	GCA_003931975.1	SAMN10340742	PRJNA499028	Illumina MiSeq	Velvet v. 1.2.10	125.0x	2888	2832	127	56	2, 2, 2 (5S, 16S, 23S)	46	4	ND	46 of 127	49	465740	2826311	58.83	241921	139126	5	9	21.87	Acidithiobacillus ferrooxidans	Ulloa R, Moya-Beltrán A, Rojas-Villalobos C, Nuñez H, Chiacchiarini P, Donati E, Giaveno A, Quatrini R. Domestication of Local Microbial Consortia for Efficient Recovery of Gold Through Top-Down Selection in Airlift Bioreactors. Front Microbiol. 2019 Jan 30;10:60. doi: 10.3389/fmicb.2019.00060.
94	Acidithiobacillus sp. (unassigned)	2A	Acidithiobacillus ferrooxidans	GGI-221	Standard Draft	AEFB01000000	GCF_000179815.1	GCA_000179815.2	SAMN02469859	PRJNA51403	454	GS De Novo Assembler v. 2.3	9.9171x	ND	ND	ND	ND	ND	ND	ND	ND	ND	1602	12633	3174934	58.59	3054	1705	314	662	1.92	Acidithiobacillus ferrooxidans	Unpublished
95	Acidithiobacillus ferrooxidans	2A	Acidithiobacillus ferrooxidans	DLC-5	Standard Draft	JNNH01	ND	GCA_000732185.1	ND	ND	Illumina HiSeq	SOAPdenovo v. 1.05	221.1x	ND	ND	ND	ND	ND	ND	ND	ND	ND	2090	131888	4184217	57.62	4353	1648	163	557	0.00	Acidithiobacillus ferrooxidans	Chen P, Yan L, Wu Z, Xu R, Li S, Wang N, Liang N, Li H. Draft genome sequence of extremely acidophilic bacterium Acidithiobacillus ferrooxidans DLC-5 isolated from acid mine drainage in Northeast China. Genom Data. 2015 Oct 23;6:267-8. doi: 10.1016/j.gdata.2015.10.018.
