# Supplementary material for: Genomic evolution of the class Acidithiobacillia: deep-branching Proteobacteria living in extreme acidic conditions
Source: ISME J. 2021 May 18;15(11):3221–38. doi: 10.1038/s41396-021-00995-x (PMC8528912; doi:10.1038/s41396-021-00995-x)
Supplement: Supplementary file 3 — Table S2 [file 41396_2021_995_MOESM3_ESM.xlsx]

## Sheet: Legend
Table S2. Experiemntally validated electron donors and acceptors, and growth conditions for members of the Acidithiobacilla class.

## Sheet: S2
Species	e-acceptor	e-donor	pH	Temperature
Thermithiobacillus tepidarius	O2, NO3-	H2, H2S, SnO62-, S4O6-, S2O32-, S0	6.8 –7.5	20 – 52
			lowest 5.2	(op 43-45)
Acidithiobacillus sulfuriphius	O2	H2S, S4O6- (O2), S2O32-, S0	1.8 –7.0	15 – 30
			(op. 3.0)	(op. 25-28)
Acidithiobacillus caldus	O2	H2, H2S, S4O6-, S2O32-, S0	2.0 – 2.5	32 – 52
			lowest 1.0*	(op. 45)
Acidithiobacillus thiooxidans	O2	H2, H2S, S4O6- (O2/Fe3+), S2O32-, S0	2.0 – 3.5	18 – 37
			lowest 0.5	(op. 28-30)
Acidithiobacillus albertensis	O2, Fe3+	S4O6-, S2O32-, S0	3.5 - 4.5	28 -30
			lowest 2.0
Acidithiobacillus concretivorus	O2	H2, H2S, S4O6-, S2O32-, S0	2.0 – 4.0	10 – 37
				(op. 28)
Acidithiobacillus ferrianus	O2, Fe3+	H2, S4O6-, S2O32-, S0(O2/Fe3+), Fe2+, pyrite	1.8 – 2.2	20 – 35
			lowest 1.5	(op. 30)
Acidithiobacillus ferrivorans	O2, Fe3+	H2, H2S, S4O6-(O2/Fe3+), S2O32-, Sº, Fe2+, pyrite	2.5	4 – 37
			lowest 1.9	(op. 25-32)
Acidithiobacillus ferriphilus	O2, Fe3+	H2S, S4O6-, S2O32-, S0, Fe2+, pyrite	2	(op. 30)
			lowest 1.5
Acidithiobacillus ferridurans	O2, Fe3+, S0	H2, H2S , S4O6- (O2/Fe3+), S2O32-, S0, Fe2+, pyrite	2.1	(op. 29)
			lowest 1.4
Acidithiobacillus ferrooxidans	O2, Fe3+, S0	H2, H2S, S4O6-(O2/Fe3+), S2O32-, S0, Fe2+, pyrite	2.5 –5.8	10 – 37
			lowest 1.5	(op. 30-35)
Grey: No data
Red: Reported only in some strains of the species
op: Optimum
