# Supplementary material for: Genomic evolution of the class Acidithiobacillia: deep-branching Proteobacteria living in extreme acidic conditions
Source: ISME J. 2021 May 18;15(11):3221–38. doi: 10.1038/s41396-021-00995-x (PMC8528912; doi:10.1038/s41396-021-00995-x)
Supplement: Supplementary file 4 — Table S3 [file 41396_2021_995_MOESM4_ESM.xlsx]

## Sheet: Legend
Table S3. Relatedness of Acidithiobacillia class members inferred from genomic data. (A) Relatedness inferred from amino acidic data using alignment-based methods. Average amino acid identity (AAI) as calculated using the CompareM calculation method ([https://github.com/dparks1134/CompareM], AAICM) and and the aai.rb implementation from the Kostas Lab [51], downloaded from github (https://github.…

## Sheet: S3a.i
AAI-CM	Thermithiobacillus tepidarius DSM 3134	Acidithiobacillus caldus ATCC 51756	Acidithiobacillus caldus DSM 8584	Acidithiobacillus caldus KU	Acidithiobacillus caldus SM-1	Acidithiobacillus caldus MTH-04	Acidithiobacillus caldus MTH-04 2019	Acidithiobacillus caldus S1	Acidithiobacillus caldus DX	Acidithiobacillus caldus ZJ	Acidithiobacillus caldus ZBY	Acidithiobacillus caldus BC13	Acidithiobacillus caldus F	Acidithiobacillus caldus MNG	Acidithiobacillus caldus 6	Acidithiobacillus caldus C-SH12	Acidithiobacillus caldus MELC5	Acidithiobacillus caldus VAN18-3	Acidithiobacillus caldus CV18-1	Acidithiobacillus sp.VAN18-1	Acidithiobacillus sp.VAN18-2	Acidithiobacillus sp.VAN18-4	Acidithiobacillus sp.CV18-2	Acidithiobacillus sp.CV18-3	Acidithiobacillus sp.BN09-2	Acidithiobacillus sp. SpSt-908	Acidithiobacillus sp. UBA2486	Acidithiobacillus sulfuriphilus CJ-2	Acidithiobacillus thiooxidans ATCC19377. Sanger	Acidithiobacillus thiooxidans ATCC19377. Illumina	Acidithiobacillus thiooxidans ATCC19377. closed PacBio	Acidithiobacillus thiooxidans A01	Acidithiobacillus thiooxidans A02	Acidithiobacillus thiooxidans DMC	Acidithiobacillus thiooxidans JYC-17	Acidithiobacillus thiooxidans ATCC 8085	Acidithiobacillus thiooxidans ATCC 21835	Acidithiobacillus thiooxidans BY-02	Acidithiobacillus thiooxidans ZBY	Acidithiobacillus thiooxidans BC51	Acidithiobacillus thiooxidans VAN18-5	Acidithiobacillus thiooxidans BN09-1	Acidithiobacillus thiooxidans DSM 14366	Acidithiobacillus thiooxidans GD1-3	Acidithiobacillus thiooxidans ATCC 15494	Acidithiobacillus thiooxidans No26	Acidithiobacillus thiooxidans DXS-W	Acidithiobacillus thiooxidans Licanantay	Acidithiobacillus thiooxidans CLST
Thermithiobacillus tepidarius DSM 3134	100	59.77	59.64	59.72	59.69	59.62	59.54	60.31	59.62	59.65	59.75	59.65	59.72	59.87	59.78	59.77	59.71	61.17	61.15	59.08	59.06	59.05	59.07	59.09	59.07	58.49	59.53	61.48	59.5	59.45	59.77	59.55	59.51	59.56	59.58	59.64	59.64	59.53	59.45	59.69	59.32	59.61	59.73	59.56	59.47	59.73	59.59	59.47	59.3
Acidithiobacillus caldus ATCC 51756	59.77	100	99.9	99.89	98.9	98.85	98.78	98.56	98.92	98.88	98.84	99.91	99.91	98.58	98.52	98.93	99.02	98.6	98.6	69.17	69.12	69	69.26	68.92	69.01	68.4	69.93	67.73	67.92	68.1	68.09	67.91	67.84	67.99	68.11	68.08	68.06	68.01	68	67.69	67.98	68.45	67.85	68	67.6	67.91	67.98	67.58	67.62
Acidithiobacillus caldus DSM 8584	59.64	99.9	100	99.94	98.57	98.72	98.65	98.3	98.65	98.62	98.52	99.95	99.91	98.53	98.53	99.07	99.05	98.42	98.47	68.98	69.01	68.78	68.8	68.69	68.79	68.05	69.9	67.63	67.66	67.73	67.8	67.7	67.65	67.68	67.73	67.8	67.91	67.69	67.7	67.59	67.73	67.86	67.43	67.85	67.45	67.58	67.83	67.05	67.01
Acidithiobacillus caldus KU	59.72	99.89	99.94	100	98.69	98.56	98.67	98.33	98.82	98.78	98.72	99.99	99.99	98.51	98.39	98.87	98.97	98.47	98.49	69.06	69.06	68.83	68.9	68.8	68.83	68.13	69.99	67.67	67.78	67.89	67.94	67.79	67.72	67.82	67.81	67.9	67.93	67.79	67.79	67.64	67.75	67.95	67.72	67.9	67.56	67.64	67.88	67.4	67.42
Acidithiobacillus caldus SM-1	59.69	98.9	98.57	98.69	100	99.65	99.64	98.31	98.38	98.37	98.35	98.73	98.59	98.52	98.58	98.29	98.72	98.27	98.47	69.29	69.28	68.94	68.95	68.93	68.94	68.38	70.11	68.06	67.97	67.92	67.73	68.27	67.92	68.62	68.03	67.91	67.88	67.96	67.99	67.8	68.38	68.87	67.92	68.95	67.5	67.91	68.26	67.18	67.16
Acidithiobacillus caldus MTH-04	59.62	98.85	98.72	98.56	99.65	100	99.89	98.29	98.3	98.41	98.34	98.78	98.67	98.53	98.65	98.49	98.88	98.21	98.43	69.01	69	68.79	68.79	68.77	68.81	68.19	70.03	67.79	67.71	67.79	67.87	67.96	67.66	67.77	67.77	67.77	67.96	67.75	67.79	67.58	68.47	69.29	67.81	68.76	67.45	67.7	67.67	67.26	67.19
Acidithiobacillus caldus MTH-04 2019	59.54	98.78	98.65	98.67	99.64	99.89	100	98.17	98.29	98.36	98.34	98.71	98.59	98.5	98.51	98.32	98.75	98.38	98.33	68.93	68.94	68.79	68.78	68.77	68.76	68.44	69.95	67.9	67.83	67.8	67.88	68	67.93	67.96	68.06	67.88	68.06	67.97	68.08	67.61	67.81	67.96	67.86	67.91	67.72	67.7	67.88	67.52	67.45
Acidithiobacillus caldus S1	60.31	98.56	98.3	98.33	98.31	98.29	98.17	100	98.33	98.44	98.41	98.27	98.22	98.37	98.45	98.13	98.65	98.46	98.42	69.82	69.81	69.42	69.43	69.4	69.4	68.7	70.6	68.4	68.24	67.84	68.47	68.75	68.34	68.36	68.31	68.32	68.38	68.32	68.43	68.31	68.54	68.34	68.57	68.12	68.26	68.37	68.13	67.95	68.07
Acidithiobacillus caldus DX	59.62	98.92	98.65	98.82	98.38	98.3	98.29	98.33	100	99.97	99.97	98.8	98.81	98.28	98.31	98.52	98.66	98.31	98.18	69.01	69	68.76	68.75	68.75	68.74	68.41	69.89	67.64	67.87	67.44	67.33	67.84	67.76	67.78	67.81	67.87	67.67	67.78	67.79	67.64	67.8	67.84	67.73	67.92	67.28	67.66	67.92	66.86	66.79
Acidithiobacillus caldus ZJ	59.65	98.88	98.62	98.78	98.37	98.41	98.36	98.44	99.97	100	99.97	98.77	98.77	98.27	98.37	98.59	98.74	98.32	98.16	68.94	68.91	68.71	68.71	68.7	68.69	68.31	69.85	67.58	67.85	67.41	67.31	67.78	67.71	67.74	67.75	67.81	67.66	67.73	67.76	67.59	67.7	67.8	67.71	67.96	67.27	67.6	67.95	66.86	66.72
Acidithiobacillus caldus ZBY	59.75	98.84	98.52	98.72	98.35	98.34	98.34	98.41	99.97	99.97	100	98.72	98.7	98.22	98.28	98.5	98.7	98.25	98.08	69.02	68.96	68.75	68.76	68.73	68.73	68.52	69.86	67.62	67.81	67.37	67.31	67.8	67.71	67.75	67.73	67.73	67.63	67.73	67.75	67.59	67.65	67.78	67.69	67.92	67.22	67.57	67.89	66.86	66.75
Acidithiobacillus caldus BC13	59.65	99.91	99.95	99.99	98.73	98.78	98.71	98.27	98.8	98.77	98.72	100	99.99	98.51	98.42	98.87	99.02	98.43	98.51	69.05	69.03	68.79	68.87	68.77	68.78	68.16	69.92	67.66	67.73	67.81	67.78	67.77	67.7	67.76	67.78	67.88	67.8	67.75	67.73	67.59	67.77	67.91	67.72	67.79	67.47	67.6	67.77	67.3	67.33
Acidithiobacillus caldus F	59.72	99.91	99.91	99.99	98.59	98.67	98.59	98.22	98.81	98.77	98.7	99.99	100	98.46	98.37	98.78	98.89	98.35	98.37	68.97	68.98	68.73	68.76	68.71	68.72	68.18	69.78	67.63	67.8	67.78	67.8	67.81	67.67	67.76	67.74	67.79	67.89	67.72	67.75	67.67	67.74	67.94	67.75	67.92	67.45	67.64	67.91	67.37	67.47
Acidithiobacillus caldus MNG	59.87	98.58	98.53	98.51	98.52	98.53	98.5	98.37	98.28	98.27	98.22	98.51	98.46	100	99.95	98.68	98.6	98.08	98.02	69.51	69.49	68.83	68.89	68.81	68.84	68.47	70.11	67.73	67.68	68.09	68.02	67.89	67.65	67.77	67.82	67.76	68.07	67.77	67.77	67.75	67.58	67.94	67.92	68.01	67.67	67.81	68.01	67.51	67.7
Acidithiobacillus caldus 6	59.78	98.52	98.53	98.39	98.58	98.65	98.51	98.45	98.31	98.37	98.28	98.42	98.37	99.95	100	98.63	98.65	98.18	98.16	69.37	69.28	68.75	68.79	68.75	68.74	68.47	70.05	67.58	67.75	68.07	67.83	67.71	67.67	67.75	67.82	67.9	67.82	67.78	67.76	67.79	67.72	67.91	68.06	67.84	67.79	67.77	67.82	67.61	67.81
Acidithiobacillus caldus C-SH12	59.77	98.93	99.07	98.87	98.29	98.49	98.32	98.13	98.52	98.59	98.5	98.87	98.78	98.68	98.63	100	98.45	98.49	98.54	69.25	69.24	68.89	68.91	68.83	68.86	68.45	70.03	68.05	67.86	67.78	67.62	68	67.99	68	68.05	67.87	67.74	67.95	67.99	67.73	67.68	68.02	67.43	67.66	67.81	67.56	67.65	66.93	67.04
Acidithiobacillus caldus MELC5	59.71	99.02	99.05	98.97	98.72	98.88	98.75	98.65	98.66	98.74	98.7	99.02	98.89	98.6	98.65	98.45	100	98.9	98.79	69.53	69.51	68.65	68.65	68.6	68.61	68.22	70.02	67.55	67.67	67.9	67.94	67.62	67.58	67.67	67.73	67.8	68.04	67.67	67.67	67.57	67.6	67.85	67.83	67.94	67.52	67.62	67.92	67.41	67.34
Acidithiobacillus caldus VAN18-3	61.17	98.6	98.42	98.47	98.27	98.21	98.38	98.46	98.31	98.32	98.25	98.43	98.35	98.08	98.18	98.49	98.9	100	99.89	70.7	70.68	69.35	69.34	69.27	69.39	68.1	70.16	67.68	68.11	68.23	68.29	67.71	67.67	67.76	67.81	68.2	68.11	67.72	67.82	67.98	67.98	68.37	68.16	68	67.99	67.98	68	67.75	67.68
Acidithiobacillus caldus CV18-1	61.15	98.6	98.47	98.49	98.47	98.43	98.33	98.42	98.18	98.16	98.08	98.51	98.37	98.02	98.16	98.54	98.79	99.89	100	70.98	70.96	70.26	70.27	70.22	70.23	68.04	69.99	67.58	67.96	68.32	68.08	67.68	67.67	67.74	67.79	68.02	68.12	67.73	67.8	67.88	67.9	68.24	68.09	68.05	67.89	67.81	68.04	67.6	67.59
Acidithiobacillus sp.VAN18-1	59.08	69.17	68.98	69.06	69.29	69.01	68.93	69.82	69.01	68.94	69.02	69.05	68.97	69.51	69.37	69.25	69.53	70.7	70.98	100	99.99	99.29	99.31	99.28	99.29	94.87	78.67	66.38	67.14	67.73	67.48	67.09	67.06	67.16	67.1	67.42	67.3	67.11	67.15	67.12	67.63	67.59	67.52	67.4	67.16	67.06	67.38	67.08	66.82
Acidithiobacillus sp.VAN18-2	59.06	69.12	69.01	69.06	69.28	69	68.94	69.81	69	68.91	68.96	69.03	68.98	69.49	69.28	69.24	69.51	70.68	70.96	99.99	100	99.29	99.29	99.27	99.28	94.92	78.7	66.26	67.04	67.67	67.3	66.99	66.99	67.04	67.03	67.3	67.25	67.01	67.05	67.04	67.37	67.44	67.31	67.32	67	66.9	67.31	66.97	66.77
Acidithiobacillus sp.VAN18-4	59.05	69	68.78	68.83	68.94	68.79	68.79	69.42	68.76	68.71	68.75	68.79	68.73	68.83	68.75	68.89	68.65	69.35	70.26	99.29	99.29	100	100	99.99	100	94.76	78.45	66.39	66.92	67.62	67.11	67.02	67.02	67.08	67.1	67.17	66.95	67.08	67.06	66.96	67.28	67.38	67.34	67	67.03	66.8	67.02	66.85	66.73
Acidithiobacillus sp.CV18-2	59.07	69.26	68.8	68.9	68.95	68.79	68.78	69.43	68.75	68.71	68.76	68.87	68.76	68.89	68.79	68.91	68.65	69.34	70.27	99.31	99.29	100	100	100	99.99	94.81	78.45	66.44	66.93	67.64	67.12	67.04	67.01	67.12	67.1	67.2	66.98	67.1	67.09	66.95	67.26	67.31	67.35	67.04	67	66.84	67.04	66.87	66.75
Acidithiobacillus sp.CV18-3	59.09	68.92	68.69	68.8	68.93	68.77	68.77	69.4	68.75	68.7	68.73	68.77	68.71	68.81	68.75	68.83	68.6	69.27	70.22	99.28	99.27	99.99	100	100	99.99	94.82	78.45	66.43	66.93	67.62	67.11	67.01	66.98	67.09	67.09	67.18	66.94	67.06	67.06	66.96	67.27	67.29	67.33	67.01	67.02	66.8	67.01	66.84	66.72
Acidithiobacillus sp.BN09-2	59.07	69.01	68.79	68.83	68.94	68.81	68.76	69.4	68.74	68.69	68.73	68.78	68.72	68.84	68.74	68.86	68.61	69.39	70.23	99.29	99.28	100	99.99	99.99	100	94.86	78.44	66.36	66.93	67.63	67.11	67.04	67.01	67.09	67.08	67.19	66.96	67.08	67.07	66.96	67.27	67.31	67.36	67.05	67.07	66.82	67.02	66.86	66.74
Acidithiobacillus sp. SpSt-908	58.49	68.4	68.05	68.13	68.38	68.19	68.44	68.7	68.41	68.31	68.52	68.16	68.18	68.47	68.47	68.45	68.22	68.1	68.04	94.87	94.92	94.76	94.81	94.82	94.86	100	76.97	65.53	65.85	66.53	66.27	66.62	66.6	66.62	66.77	66.26	66.63	66.68	66.61	66.56	66.47	66.43	66.66	66.36	66.56	66.29	66.37	66.43	66.16
Acidithiobacillus sp. UBA2486	59.53	69.93	69.9	69.99	70.11	70.03	69.95	70.6	69.89	69.85	69.86	69.92	69.78	70.11	70.05	70.03	70.02	70.16	69.99	78.67	78.7	78.45	78.45	78.45	78.44	76.97	100	66.41	67.16	67.45	67.66	67.33	67.33	67.41	67.38	67.47	67.66	67.42	67.32	67.64	67.39	67.49	67.48	67.45	67.65	67.67	67.46	67.38	67.41
Acidithiobacillus sulfuriphilus CJ-2	61.48	67.73	67.63	67.67	68.06	67.79	67.9	68.4	67.64	67.58	67.62	67.66	67.63	67.73	67.58	68.05	67.55	67.68	67.58	66.38	66.26	66.39	66.44	66.43	66.36	65.53	66.41	100	70.46	69.83	70.04	70.2	70.16	70.25	70.24	70.21	70.3	70.15	70.24	70.08	69.95	70.24	70.02	70.03	70.19	70.11	70.02	70.05	69.84
Acidithiobacillus thiooxidans ATCC19377. Sanger	59.5	67.92	67.66	67.78	67.97	67.71	67.83	68.24	67.87	67.85	67.81	67.73	67.8	67.68	67.75	67.86	67.67	68.11	67.96	67.14	67.04	66.92	66.93	66.93	66.93	65.85	67.16	70.46	100	97.38	97.59	97.22	97.46	97.29	97.32	99.9	97.7	97.27	97.15	97.73	97.07	97.28	97.2	96.92	97.64	97.79	96.98	97.24	97.2
Acidithiobacillus thiooxidans ATCC19377. Illumina	59.45	68.1	67.73	67.89	67.92	67.79	67.8	67.84	67.44	67.41	67.37	67.81	67.78	68.09	68.07	67.78	67.9	68.23	68.32	67.73	67.67	67.62	67.64	67.62	67.63	66.53	67.45	69.83	97.38	100	97.01	96.66	96.93	96.78	96.82	97.49	97	96.83	96.8	96.59	97.03	96.72	96.59	96.81	96.77	96.57	96.84	96.74	96.45
Acidithiobacillus thiooxidans ATCC19377. closed PacBio	59.77	68.09	67.8	67.94	67.73	67.87	67.88	68.47	67.33	67.31	67.31	67.78	67.8	68.02	67.83	67.62	67.94	68.29	68.08	67.48	67.3	67.11	67.12	67.11	67.11	66.27	67.66	70.04	97.59	97.01	100	97	97.15	97	97.13	97.43	97.94	97.11	97.07	97.95	97.46	97.28	96.84	97.59	98.88	98.71	97.67	98.85	98.89
Acidithiobacillus thiooxidans A01	59.55	67.91	67.7	67.79	68.27	67.96	68	68.75	67.84	67.78	67.8	67.77	67.81	67.89	67.71	68	67.62	67.71	67.68	67.09	66.99	67.02	67.04	67.01	67.04	66.62	67.33	70.2	97.22	96.66	97	100	99.91	99.9	99.91	97.36	96.64	99.9	99.96	97.08	97.42	97.56	97.44	98.12	96.41	97.23	98.19	96.89	97.21
Acidithiobacillus thiooxidans A02	59.51	67.84	67.65	67.72	67.92	67.66	67.93	68.34	67.76	67.71	67.71	67.7	67.67	67.65	67.67	67.99	67.58	67.67	67.67	67.06	66.99	67.02	67.01	66.98	67.01	66.6	67.33	70.16	97.46	96.93	97.15	99.91	100	99.98	99.97	97.63	96.92	99.96	99.97	97.44	97.39	97.65	97.59	98.39	96.6	97.49	98.42	96.85	97.42
Acidithiobacillus thiooxidans DMC	59.56	67.99	67.68	67.82	68.62	67.77	67.96	68.36	67.78	67.74	67.75	67.76	67.76	67.77	67.75	68	67.67	67.76	67.74	67.16	67.04	67.08	67.12	67.09	67.09	66.62	67.41	70.25	97.29	96.78	97	99.9	99.98	100	99.98	97.46	96.79	99.98	99.97	97.06	97.41	97.56	97.55	98.27	96.54	97.31	98.34	96.9	97.26
Acidithiobacillus thiooxidans JYC-17	59.58	68.11	67.73	67.81	68.03	67.77	68.06	68.31	67.81	67.75	67.73	67.78	67.74	67.82	67.82	68.05	67.73	67.81	67.79	67.1	67.03	67.1	67.1	67.09	67.08	66.77	67.38	70.24	97.32	96.82	97.13	99.91	99.97	99.98	100	97.47	96.77	99.97	99.97	97.12	97.4	97.6	97.52	98.25	96.52	97.29	98.3	97.01	97.29
Acidithiobacillus thiooxidans ATCC 8085	59.64	68.08	67.8	67.9	67.91	67.77	67.88	68.32	67.87	67.81	67.73	67.88	67.79	67.76	67.9	67.87	67.8	68.2	68.02	67.42	67.3	67.17	67.2	67.18	67.19	66.26	67.47	70.21	99.9	97.49	97.43	97.36	97.63	97.46	97.47	100	97.81	97.4	97.27	97.77	97.24	97.28	97.5	97.07	97.76	97.95	97.12	97.32	97.28
Acidithiobacillus thiooxidans ATCC 21835	59.64	68.06	67.91	67.93	67.88	67.96	68.06	68.38	67.67	67.66	67.63	67.8	67.89	68.07	67.82	67.74	68.04	68.11	68.12	67.3	67.25	66.95	66.98	66.94	66.96	66.63	67.66	70.3	97.7	97	97.94	96.64	96.92	96.79	96.77	97.81	100	96.74	96.71	98.51	97.06	96.75	96.83	96.46	97.97	98.1	96.45	97.62	97.7
Acidithiobacillus thiooxidans BY-02	59.53	68.01	67.69	67.79	67.96	67.75	67.97	68.32	67.78	67.73	67.73	67.75	67.72	67.77	67.78	67.95	67.67	67.72	67.73	67.11	67.01	67.08	67.1	67.06	67.08	66.68	67.42	70.15	97.27	96.83	97.11	99.9	99.96	99.98	99.97	97.4	96.74	100	99.97	97.1	97.38	97.53	97.51	98.25	96.44	97.3	98.31	96.89	97.31
Acidithiobacillus thiooxidans ZBY	59.45	68	67.7	67.79	67.99	67.79	68.08	68.43	67.79	67.76	67.75	67.73	67.75	67.77	67.76	67.99	67.67	67.82	67.8	67.15	67.05	67.06	67.09	67.06	67.07	66.61	67.32	70.24	97.15	96.8	97.07	99.96	99.97	99.97	99.97	97.27	96.71	99.97	100	97.11	97.38	97.56	97.47	98.26	96.53	97.32	98.34	96.93	97.26
Acidithiobacillus thiooxidans BC51	59.69	67.69	67.59	67.64	67.8	67.58	67.61	68.31	67.64	67.59	67.59	67.59	67.67	67.75	67.79	67.73	67.57	67.98	67.88	67.12	67.04	66.96	66.95	66.96	66.96	66.56	67.64	70.08	97.73	96.59	97.95	97.08	97.44	97.06	97.12	97.77	98.51	97.1	97.11	100	97.82	97.56	97.75	96.92	97.99	98.69	96.93	97.46	97.71
Acidithiobacillus thiooxidans VAN18-5	59.32	67.98	67.73	67.75	68.38	68.47	67.81	68.54	67.8	67.7	67.65	67.77	67.74	67.58	67.72	67.68	67.6	67.98	67.9	67.63	67.37	67.28	67.26	67.27	67.27	66.47	67.39	69.95	97.07	97.03	97.46	97.42	97.39	97.41	97.4	97.24	97.06	97.38	97.38	97.82	100	97.83	97.85	97.51	97.09	97.8	97.56	97.15	97.76
Acidithiobacillus thiooxidans BN09-1	59.61	68.45	67.86	67.95	68.87	69.29	67.96	68.34	67.84	67.8	67.78	67.91	67.94	67.94	67.91	68.02	67.85	68.37	68.24	67.59	67.44	67.38	67.31	67.29	67.31	66.43	67.49	70.24	97.28	96.72	97.28	97.56	97.65	97.56	97.6	97.28	96.75	97.53	97.56	97.56	97.83	100	97.72	97.32	96.78	97.66	97.36	96.97	97.5
Acidithiobacillus thiooxidans DSM 14366	59.73	67.85	67.43	67.72	67.92	67.81	67.86	68.57	67.73	67.71	67.69	67.72	67.75	67.92	68.06	67.43	67.83	68.16	68.09	67.52	67.31	67.34	67.35	67.33	67.36	66.66	67.48	70.02	97.2	96.59	96.84	97.44	97.59	97.55	97.52	97.5	96.83	97.51	97.47	97.75	97.85	97.72	100	97.22	96.61	97.56	97.27	97.42	97.34
Acidithiobacillus thiooxidans GD1-3	59.56	68	67.85	67.9	68.95	68.76	67.91	68.12	67.92	67.96	67.92	67.79	67.92	68.01	67.84	67.66	67.94	68	68.05	67.4	67.32	67	67.04	67.01	67.05	66.36	67.45	70.03	96.92	96.81	97.59	98.12	98.39	98.27	98.25	97.07	96.46	98.25	98.26	96.92	97.51	97.32	97.22	100	96.86	97.53	99.96	96.88	97.7
Acidithiobacillus thiooxidans ATCC 15494	59.47	67.6	67.45	67.56	67.5	67.45	67.72	68.26	67.28	67.27	67.22	67.47	67.45	67.67	67.79	67.81	67.52	67.99	67.89	67.16	67	67.03	67	67.02	67.07	66.56	67.65	70.19	97.64	96.77	98.88	96.41	96.6	96.54	96.52	97.76	97.97	96.44	96.53	97.99	97.09	96.78	96.61	96.86	100	99.05	96.91	99.17	98.36
Acidithiobacillus thiooxidans No26	59.73	67.91	67.58	67.64	67.91	67.7	67.7	68.37	67.66	67.6	67.57	67.6	67.64	67.81	67.77	67.56	67.62	67.98	67.81	67.06	66.9	66.8	66.84	66.8	66.82	66.29	67.67	70.11	97.79	96.57	98.71	97.23	97.49	97.31	97.29	97.95	98.1	97.3	97.32	98.69	97.8	97.66	97.56	97.53	99.05	100	97.6	98.38	98.51
Acidithiobacillus thiooxidans DXS-W	59.59	67.98	67.83	67.88	68.26	67.67	67.88	68.13	67.92	67.95	67.89	67.77	67.91	68.01	67.82	67.65	67.92	68	68.04	67.38	67.31	67.02	67.04	67.01	67.02	66.37	67.46	70.02	96.98	96.84	97.67	98.19	98.42	98.34	98.3	97.12	96.45	98.31	98.34	96.93	97.56	97.36	97.27	99.96	96.91	97.6	100	97	97.71
Acidithiobacillus thiooxidans Licanantay	59.47	67.58	67.05	67.4	67.18	67.26	67.52	67.95	66.86	66.86	66.86	67.3	67.37	67.51	67.61	66.93	67.41	67.75	67.6	67.08	66.97	66.85	66.87	66.84	66.86	66.43	67.38	70.05	97.24	96.74	98.85	96.89	96.85	96.9	97.01	97.32	97.62	96.89	96.93	97.46	97.15	96.97	97.42	96.88	99.17	98.38	97	100	98.46
Acidithiobacillus thiooxidans CLST	59.3	67.62	67.01	67.42	67.16	67.19	67.45	68.07	66.79	66.72	66.75	67.33	67.47	67.7	67.81	67.04	67.34	67.68	67.59	66.82	66.77	66.73	66.75	66.72	66.74	66.16	67.41	69.84	97.2	96.45	98.89	97.21	97.42	97.26	97.29	97.28	97.7	97.31	97.26	97.71	97.76	97.5	97.34	97.7	98.36	98.51	97.71	98.46	100
Acidithiobacillus thiooxidans ATCC 19703	59.7	67.98	67.89	67.91	68.55	68.76	67.93	68.14	67.82	67.77	67.69	67.88	67.98	68	67.94	67.99	67.85	68.21	68.12	67.5	67.26	67.04	67.04	67.04	67.05	66.5	67.42	70.23	93.41	93.28	94.19	93.91	94.09	93.98	93.98	93.48	93.82	93.98	93.97	93.08	94.05	93.44	94.05	92.88	93.69	93.16	92.9	93.57	93.49
Acidithiobacillus sp. RW2	59.39	67.88	67.52	67.56	67.7	67.59	67.66	68.65	67.65	67.57	67.52	67.48	67.47	67.66	67.7	67.46	67.45	67.7	67.52	67.11	67.06	67.14	67.17	67.15	67.16	66.53	67.6	69.88	94.15	94.08	94.13	93.93	94.17	94.09	94.11	94.27	94.01	94.1	93.94	94.13	94.3	94.38	94.36	94.2	94.03	94.55	94.21	93.71	93.8
Acidithiobacillus sp. GG1-14	59.73	68.17	68.08	68.13	68.18	68.02	68.06	69.09	68.06	68.07	68.02	68.07	68.09	68.16	68.05	68.16	68.08	68.45	68.39	67.82	67.78	67.75	67.74	67.73	67.74	66.74	67.69	70.32	85.34	85.81	85.7	85.64	85.53	85.62	85.6	85.33	85.65	85.51	85.59	85.79	85.24	85.39	85.72	85.44	85.29	85.76	85.44	85.28	85.24
Acidithiobacillus sp. SH	59.87	68.13	67.48	67.92	67.97	67.97	67.87	68.41	67.66	67.75	67.63	67.81	67.84	68.04	68.1	67.32	67.94	68.4	68.26	67.7	67.53	67.65	67.63	67.63	67.62	66.67	67.32	70.25	84.45	84.51	85.12	84.95	84.99	84.99	84.79	84.63	84.58	84.83	84.82	84.46	85.12	84.88	84.15	84.43	84.6	84.64	84.32	83.86	83.88
Acidithiobacillus ferrianus MG	60.2	68.41	68.32	68.27	68.42	68.12	68.31	69.12	68.27	68.31	68.22	68.24	68.3	68.24	68.26	68.5	68.36	68.64	68.62	67.14	67.15	67.21	67.21	67.19	67.23	66.52	67.51	72.35	75.64	75.8	76.04	75.77	75.77	75.78	75.81	75.93	75.74	75.71	75.75	75.62	75.76	75.61	75.69	75.68	75.67	75.58	75.74	75.34	75.67
Acidithiobacillus ferrivorans DSM 22755	60.22	67.63	67.28	67.48	68	67.57	68.08	67.62	67.63	67.52	67.56	67.51	67.37	67.68	67.59	67.63	67.68	67.78	67.82	66.87	66.86	66.94	66.92	66.92	66.93	65.84	66.81	72.41	75.65	75.62	75.73	75.7	75.97	75.8	75.85	75.75	75.56	75.82	75.75	75.42	75.57	75.26	75.68	75.73	75.56	75.18	75.73	75.15	75.34
Acidithiobacillus ferrivorans SS3	60.46	68.29	67.99	68.11	68.86	68.4	68.7	68.65	68.57	68.54	68.47	68.1	68.12	68.32	68.25	68.44	68.35	68.47	68.52	67.4	67.45	67.5	67.55	67.53	67.52	66.46	67.25	72.47	76.87	76.76	76.9	76.93	77.17	77.07	76.98	76.83	76.97	77.08	77.08	76.21	76.59	76.25	76.68	76.47	76.89	76.47	76.44	76.95	76.7
Acidithiobacillus ferrivorans YL15	59.91	68.05	67.94	67.97	68.12	67.81	68.11	68.45	67.98	67.84	67.79	67.99	68.01	67.8	67.76	67.91	67.88	68.18	68.21	67.1	67.14	67.11	67.11	67.1	67.09	65.83	66.68	72.26	76.42	76.41	76.48	76.17	76.26	76.32	76.3	76.54	76.43	76.28	76.29	76.31	76.25	76.22	76.35	76.62	76.06	76.12	76.66	76.14	76.44
Acidithiobacillus ferrivorans PQ33	60.41	68.3	68.08	68.18	68.97	68.4	68.71	69.28	68.51	68.43	68.38	68.15	68.12	68.39	68.23	68.49	68.29	68.42	68.5	67.4	67.41	67.4	67.4	67.38	67.37	66.51	67.61	72.68	76.98	77.05	76.84	76.55	76.74	76.76	76.73	76.92	76.71	76.73	76.76	76.49	76.35	76.51	76.37	76.64	76.86	76.52	76.62	76.94	76.45
Acidithiobacillus ferrivorans PRJEB5721	59.93	67.7	67.68	67.87	67.87	67.49	67.86	67.36	67.66	67.59	67.47	67.8	67.8	67.64	67.55	67.51	67.6	67.88	68.13	67.08	67.07	67.16	67.31	67.3	67.3	66.25	66.62	72.2	76.17	75.11	75.53	75.83	76.07	75.95	75.91	76.05	75.82	75.95	75.87	75.72	76.13	75.71	75.93	75.93	75.41	75.47	75.86	74.94	75.42
Acidithiobacillus ferrivorans CF27	59.95	67.69	67.65	67.89	67.73	67.41	67.89	67.29	67.59	67.49	67.49	67.85	67.82	67.61	67.52	67.51	67.57	67.83	67.96	67.12	67.11	67.15	67.14	67.13	67.22	66.16	66.55	72.17	76.08	75.05	75.52	75.77	76.02	75.86	75.85	76.01	75.75	75.9	75.77	75.72	76.09	75.6	75.8	75.84	75.4	75.44	75.83	74.92	75.38
Acidithiobacillus ferrivorans ACH	60.33	68.31	68.18	68.27	68.8	68.2	68.75	69.04	68.47	68.38	68.44	68.22	68.27	68.41	68.3	68.6	68.49	68.53	68.52	67.76	67.77	67.78	67.77	67.76	67.74	66.56	67.43	72.71	77.02	76.96	76.95	76.8	77.06	77.03	77.06	77.07	77.12	77.03	76.99	76.79	76.77	76.78	76.75	76.88	77.1	76.84	76.96	76.7	76.55
Acidithiobacillus ferriphilus DSM 100412	60.23	68.41	68.42	68.46	68.66	68.12	68.41	68.87	68.49	68.43	68.4	68.42	68.26	68.25	68.15	68.49	68.31	68.61	68.51	67.17	67.14	67.4	67.43	67.39	67.41	66.1	67.31	72.38	76.9	76.92	76.94	76.73	76.82	76.86	76.8	76.94	77.05	76.79	76.83	76.87	77.05	76.94	76.73	77.11	76.66	76.84	77.14	76.67	76.9
Acidithiobacillus ferriphilus 21-59-9	60.85	68.64	68.44	68.52	68.85	68.41	68.7	69.06	68.75	68.58	68.61	68.38	68.5	68.44	68.35	68.67	68.64	68.77	68.78	67.49	67.51	67.79	67.86	67.84	67.81	66.68	67.53	75.86	77.14	77.02	77.19	77.19	77.3	77.3	77.28	77.27	77.35	77.17	77.33	77.01	77.29	77.1	77.29	77.24	77.07	76.98	77.2	77.14	77.22
Acidithiobacillus ferriphilus BY0502	60.59	68.35	67.9	68.45	68.7	68.23	68.73	68.32	68.59	68.5	68.55	68.43	68.47	68.44	68.46	68.01	68.38	68.79	68.78	67.33	67.3	67.27	67.21	67.25	67.21	66.26	67.53	72.55	76.43	76.03	76.56	76.69	76.88	76.82	76.79	76.45	76.93	76.81	76.78	76.04	76.83	76.06	75.47	76.27	76.37	75.94	76.3	75.34	75.41
Acidithiobacillus ferriphilus Malay	60.86	68.39	68.28	68.36	68.8	68.44	68.71	68.83	68.56	68.41	68.4	68.29	68.32	68.5	68.45	68.57	68.53	68.94	68.94	67.56	67.57	67.72	67.75	67.7	67.73	66.7	67.89	72.73	77.03	76.82	77.38	77.36	77.4	77.39	77.36	77.14	77.53	77.35	77.35	76.64	77.59	76.72	77.14	76.59	77.1	76.72	76.6	76.83	77.29
Acidithiobacillus ferriphilus Riv13	60.25	68.19	68.12	68.14	68.57	68.21	68.42	68.98	68.47	68.41	68.33	68.1	68.11	68.17	68.13	68.21	68.24	68.53	68.49	67.12	67.11	67.23	67.22	67.21	67.2	66.11	67.17	72.34	76.69	77.01	76.8	76.72	76.86	76.85	76.84	76.77	77.02	76.84	76.77	76.86	76.93	77.04	76.68	76.87	76.63	76.69	76.88	76.62	76.65
Acidithiobacillus ferriphilus ST2	60.61	68.22	68.18	68.27	68.94	68.34	68.74	68.7	68.74	68.59	68.59	68.23	68.23	68.31	68.31	68.48	68.34	68.53	68.64	67.19	67.13	67.13	67.13	67.15	67.11	66.49	67.52	72.51	76.35	76.77	77.28	76.65	76.77	76.83	76.73	76.61	76.94	76.78	76.68	76.27	76.62	76.32	76.43	76.28	76.65	76.27	76.27	77.11	76.7
Acidithiobacillus ferriphilus A4	60.59	68.28	68.09	68.17	69.1	68.25	68.87	69.1	68.35	68.2	68.2	68.17	68.14	68.15	68.03	68.34	68.22	68.59	68.5	67.26	67.22	67.45	67.45	67.44	67.5	66.34	67.36	72.46	77.07	77.32	76.86	77.85	77.86	77.92	77.73	77.09	76.92	77.79	77.9	76.68	77.17	76.96	76.9	76.87	76.66	76.85	76.91	76.49	76.81
Acidithiobacillus ferriphilus C52	60.38	68.2	68.23	68.41	69.11	68.45	68.89	68.67	68.54	68.47	68.41	68.35	68.34	68.43	68.42	68.49	68.37	68.85	68.87	67.37	67.35	67.39	67.37	67.38	67.39	66.33	67.5	72.6	76.78	76.44	77.2	76.91	77	76.98	77	76.81	77.69	77.02	76.92	76.18	77.01	76.25	76.88	76.49	76.9	76.38	76.48	76.67	77.05
Acidithiobacillus ferriphilus R1	60.43	67.96	68.05	67.91	68.77	67.94	68.57	68.72	68.43	68.3	68.19	67.89	67.87	67.95	67.9	68.2	67.95	68.21	68.14	66.81	66.84	66.92	66.89	66.87	66.86	66.19	67	71.96	76.69	76.56	76.27	77.09	77.16	77.11	76.98	76.73	76.43	77.02	77.18	76.42	76.26	76.38	75.93	76.54	76.07	76.16	76.51	75.86	76.19
Acidithiobacillus ferridurans ATCC 33020	60.74	68.33	68.16	68.3	68.31	68.33	68.6	68.53	68.02	68	68.02	68.3	68.35	68.42	68.18	68.49	68.47	68.74	68.82	67.62	67.58	67.62	67.65	67.63	67.62	66.38	67.62	72.95	77.68	76.34	77.21	76.94	77.02	77.03	77.04	77.57	77.35	76.95	77.02	77.57	77.18	76.89	77.25	77.52	76.67	77.25	77.5	76.81	77.07
Acidithiobacillus ferridurans JCM 18981	60.69	68.24	68	68.09	68.73	68.24	68.38	69.03	68.18	68.2	68.2	68.07	68.15	68.21	68.17	68.58	68.14	68.53	68.56	67.31	67.3	67.5	67.51	67.49	67.51	66.35	67.51	73.03	77.67	77.29	77.62	77.27	77.33	77.33	77.3	77.36	78.01	77.23	77.29	77.59	77.03	76.91	77.25	77.32	77.49	77.17	77.3	77.48	78
Acidithiobacillus ferridurans IO-2C	60.78	68.58	68.38	68.51	68.63	68.23	68.47	68.62	68.51	68.53	68.5	68.47	68.57	68.52	68.43	68.66	68.44	68.81	68.76	67.62	67.59	67.5	67.5	67.49	67.47	66.62	67.72	73.1	77.03	76.78	78.03	77.31	77.35	77.4	77.33	76.97	77.87	77.37	77.32	77.24	77.31	76.68	77.34	77.15	77.64	76.98	77.04	77.74	78.15
Acidithiobacillus ferridurans DSM 9465	60.83	68.37	68.2	68.33	68.35	68.34	68.6	68.44	68.08	68.03	68.07	68.33	68.39	68.45	68.23	68.47	68.48	68.74	68.81	67.66	67.65	67.65	67.68	67.66	67.66	66.45	67.7	73.17	77.7	76.34	77.17	76.84	76.96	76.88	76.91	77.39	77.39	76.82	76.85	77.55	77.04	76.85	77.15	77.34	76.53	77.25	77.34	76.77	76.96
Acidithiobacillus ferridurans DSM 583	60.64	68.28	68.16	68.25	68.22	68.25	68.48	68.39	68.03	68.06	68.01	68.25	68.33	68.38	68.18	68.29	68.37	68.56	68.7	67.56	67.54	67.62	67.61	67.61	67.6	66.28	67.66	73.06	77.56	76.4	77.01	76.7	76.81	76.76	76.74	77.49	77.28	76.66	76.74	77.46	76.96	76.73	77.09	77.26	76.49	77.05	77.23	76.71	76.91
Acidithiobacillus ferridurans B5	60.99	68.79	68.7	68.83	69	68.78	68.91	69.29	68.77	68.69	68.69	68.75	68.82	68.76	68.85	69.3	68.91	68.92	69.06	67.74	67.65	67.71	67.67	67.7	67.72	66.65	67.74	73.51	77.4	77.61	77.78	77.77	77.88	77.81	77.76	77.33	77.6	77.78	77.71	77.6	76.74	77.01	76.96	77.48	77.52	76.89	77.47	77.69	77.56
Acidithiobacillus ferridurans MEL3	60.78	68.6	68.49	68.64	68.87	68.61	68.59	69.54	68.58	68.53	68.58	68.57	68.68	68.49	68.51	68.85	68.43	68.81	68.74	67.39	67.34	67.42	67.43	67.41	67.38	66.5	67.78	73.18	77.75	77.06	78.14	77.61	77.79	77.82	77.83	77.73	77.94	77.78	77.64	77.99	77.15	77.32	78.01	77.41	77.96	77.6	77.38	77.73	78.1
Acidithiobacillus ferridurans Riv11	60.51	68.66	68.47	68.52	68.43	68	68.34	68.46	68.57	68.51	68.52	68.5	68.49	68.07	68.02	68.42	67.9	68.28	68.27	67.4	67.37	67.56	67.56	67.53	67.53	66.24	67.28	72.87	76.79	76.88	77.44	76.84	76.87	76.96	76.82	76.97	77.63	76.84	76.89	78.11	76.92	76.4	76.75	77.2	77.15	76.96	77.26	77.1	77.68
Acidithiobacillus ferridurans AMD consortium	60.8	68.47	68.27	68.34	69.01	68.48	68.71	69.22	68.45	68.38	68.51	68.37	68.46	68.45	68.38	68.9	68.48	68.81	68.95	67.53	67.53	67.62	67.63	67.62	67.59	66.61	67.68	73.27	77.59	77.66	77.91	77.53	77.57	77.58	77.59	77.48	77.76	77.47	77.56	77.62	77.05	77.06	77.41	77.62	77.79	77.14	77.59	77.75	77.95
Acidithiobacillus ferrooxidans CF3	60.42	68.64	68.26	68.35	68.63	68.17	68.4	68.53	68.34	68.3	68.33	68.38	68.36	68.27	68.21	68.55	68.09	68.67	68.6	67.39	67.32	67.29	67.28	67.29	67.28	66.44	67.56	73.04	76.75	76.36	77.51	76.65	76.72	76.74	76.74	76.72	77.25	76.71	76.69	76.6	76.51	76.08	76.95	76.23	77.14	76.36	76.22	77.03	77.37
Acidithiobacillus ferrooxidans F221	60.61	68.66	68.47	68.63	69.59	68.53	68.72	69.3	68.64	68.59	68.53	68.54	68.65	68.5	68.34	68.7	68.45	68.62	68.63	67.58	67.51	67.73	67.73	67.72	67.71	66.97	67.71	73.33	77.44	77.17	77.62	77.61	77.71	77.75	77.74	77.44	77.48	77.67	77.66	77.62	76.97	76.89	77.29	77.13	77.63	77.23	77.09	77.41	77.59
Acidithiobacillus ferrooxidans PQ505	60.17	68.56	68.36	68.43	69.02	68.93	68.34	68.73	68.59	68.65	68.6	68.36	68.37	68.04	67.97	68.55	68	68.3	68.37	66.75	66.69	66.93	66.94	66.91	66.91	65.86	66.96	73.06	76.68	76.27	77.19	77.28	77.3	77.34	77.29	76.81	76.23	77.23	77.38	77.23	76.11	76.06	76.51	77.16	76.89	76.18	77.18	76.93	76.67
Acidithiobacillus ferrooxidans PQ506	60.53	68.77	68.48	68.59	68.99	68.61	68.82	69.41	68.84	68.85	68.84	68.57	68.63	68.72	68.52	68.94	68.34	68.77	68.87	67.32	67.27	67.43	67.44	67.42	67.43	66.61	67.53	73.5	77.09	76.95	77.83	77.53	77.47	77.54	77.53	77.22	77.59	77.45	77.57	77.26	76.9	76.59	77.41	77.62	77.65	76.97	77.61	77.87	77.46
Acidithiobacillus ferrooxidans BY-3	59.99	68.36	68.23	68.15	68.73	68.55	68.54	68.54	67.92	67.85	67.86	68.16	68.25	68.05	67.96	68.47	67.87	68.34	68.49	67.2	67.22	67.22	67.21	67.2	67.22	66.5	67.49	72.87	76.43	76.32	76.14	76.68	76.81	76.75	76.77	76.52	75.66	76.84	76.79	75.98	76.22	76.14	75.91	76.35	75.56	76.05	76.33	75.67	75.62
Acidithiobacillus ferrooxidans ATCC 23270	60.72	68.69	68.32	68.51	68.93	68.44	68.63	68.87	68.73	68.74	68.76	68.41	68.51	68.69	68.64	68.89	68.58	68.84	68.84	67.75	67.76	67.79	67.77	67.77	67.77	67.04	67.59	73.84	76.76	76.55	77.33	77.22	77.27	77.26	77.25	76.76	77.32	77.17	77.21	76.75	77.07	76.03	77.06	76.57	77.14	76.36	76.58	76.81	77.38
Acidithiobacillus ferrooxidans CCM 4253	60.61	68.56	68.37	68.48	69.15	68.69	68.48	68.98	68.68	68.62	68.45	68.38	68.4	68.41	68.23	68.57	68.66	68.52	68.71	67.85	67.39	67.59	67.59	67.59	67.58	66.99	67.54	73.76	77.47	77.12	77.43	76.87	76.98	77.24	77.35	77.45	77.84	77.19	77.14	77.34	77.04	76.6	77.09	77.15	77.54	76.82	77.11	77.34	77.49
Acidithiobacillus ferrooxidans ATCC 53993	60.68	68.48	68.25	68.31	68.78	68.38	68.52	69.23	68.65	68.67	68.68	68.27	68.36	68.56	68.46	68.77	68.38	68.67	68.7	67.57	67.57	67.58	67.57	67.56	67.56	66.78	67.4	73.61	77.42	77.16	77.55	77.18	77.3	77.36	77.34	77.39	77.41	77.22	77.24	77.47	77.06	76.69	77.19	77.27	77.37	77.02	77.26	77.27	77.76
Acidithiobacillus ferrooxidans DSM 16786	60.57	68.44	68.15	68.32	68.85	68.33	68.58	68.8	68.47	68.48	68.47	68.3	68.41	68.53	68.42	68.68	68.24	68.44	68.5	67.41	67.43	67.59	67.6	67.59	67.58	66.67	67.56	73.73	76.43	76.53	77.08	77.11	77.32	77.24	77.21	76.44	76.57	77.16	77.11	76.28	76.39	75.59	76.36	75.95	76.53	75.53	76.05	76.7	76.64
Acidithiobacillus ferrooxidans HEL18	60.55	68.57	68.31	68.46	68.76	68.28	68.57	68.97	68.52	68.48	68.49	68.4	68.42	68.43	68.25	68.64	68.21	68.49	68.56	67.39	67.36	67.5	67.5	67.49	67.5	66.79	67.54	73.66	77.3	77.13	77.32	76.82	76.94	76.96	76.99	77.31	77.64	76.85	76.86	77.21	76.83	76.39	77	76.87	77.2	76.73	76.88	77.24	77.41
Acidithiobacillus ferrooxidans YQH-1	60.52	68.54	68.23	68.37	69.29	69.19	68.53	68.88	68.46	68.45	68.41	68.32	68.36	68.4	68.21	68.66	68.19	68.46	68.51	67.3	67.26	67.41	67.43	67.42	67.41	66.69	67.51	73.67	77.36	77.15	77.32	76.85	76.93	76.98	76.99	77.36	77.65	76.84	76.87	77.2	76.78	76.3	76.94	76.83	77.22	76.65	76.84	77.27	77.43
Acidithiobacillus ferrooxidans COP1	60.82	68.64	68.42	68.5	68.91	68.4	68.67	68.35	68.53	68.53	68.5	68.5	68.44	68.49	68.47	69.1	68.32	68.49	68.66	67.46	67.33	67.43	67.42	67.44	67.43	66.68	67.87	73.98	76.52	76.3	77.11	76.74	76.96	77.02	77.1	76.54	77.49	76.96	76.9	76.34	77.1	75.77	76.83	76.18	77.26	76.1	76.26	77.12	77.02
Acidithiobacillus ferrooxidans S10	60.53	68.65	68.34	68.36	68.68	68.11	68.45	69.21	68.55	68.63	68.57	68.31	68.34	68.6	68.42	68.82	68.17	68.54	68.69	67.56	67.47	67.56	67.54	67.52	67.52	67.06	67.41	73.47	77.38	77.29	77.55	77.27	77.24	77.44	77.38	77.32	77.38	77.25	77.29	77.56	77.06	76.83	77.2	77.28	77.42	77.22	77.28	77.32	78.02
Acidithiobacillus ferrooxidans RVS1	60.74	68.67	68.43	68.58	68.86	68.42	68.55	69.2	68.68	68.65	68.63	68.48	68.54	68.62	68.47	68.91	68.41	68.7	68.8	67.52	67.52	67.59	67.64	67.65	67.63	66.93	67.5	73.78	77.56	77.23	77.58	77.24	77.25	77.32	77.35	77.54	77.6	77.19	77.18	77.49	77.2	76.71	77.26	77.24	77.35	77.13	77.2	77.24	77.7
Acidithiobacillus ferrooxidans GGI-221	60.16	68.24	68.09	68.06	67.89	67.95	68.16	67.15	67.62	67.58	67.69	68.04	67.94	68.82	68.79	68.85	68.04	68.19	68.13	67.55	67.5	67.39	67.48	67.42	67.4	66.91	66.75	73.37	75.51	75.11	75.8	76.21	76.34	76.18	76.29	75.84	75.71	76	76.11	75.57	76.31	75.16	76.05	75.77	75.84	75.65	75.72	75.38	76.22
Acidithiobacillus ferrooxidans DLC-5	60.13	68.14	68.06	68.09	68.17	67.95	68.45	67.85	67.49	67.49	67.41	68	68.13	68.07	67.97	68.42	67.75	68.12	68.51	67.19	67.17	67.18	67.2	67.19	67.19	66.68	67.63	72.92	75.86	75.6	75.29	76.25	76.4	76.27	76.26	76.02	75.22	76.3	76.3	75.76	75.64	75.55	75.55	75.82	75.1	75.53	75.86	75.12	75.05
[truncated: 46 more columns]

## Sheet: S3a.ii
aai.rb	Thermithiobacillus tepidarius DSM 3134	Acidithiobacillus caldus ATCC 51756	Acidithiobacillus caldus DSM 8584	Acidithiobacillus caldus KU	Acidithiobacillus caldus SM-1	Acidithiobacillus caldus MTH-04	Acidithiobacillus caldus MTH-04 2019	Acidithiobacillus caldus S1	Acidithiobacillus caldus DX	Acidithiobacillus caldus ZJ	Acidithiobacillus caldus ZBY	Acidithiobacillus caldus BC13	Acidithiobacillus caldus F	Acidithiobacillus caldus MNG	Acidithiobacillus caldus 6	Acidithiobacillus caldus C-SH12	Acidithiobacillus caldus MELC5	Acidithiobacillus caldus VAN18-3	Acidithiobacillus caldus CV18-1	Acidithiobacillus sp.VAN18-1	Acidithiobacillus sp.VAN18-2	Acidithiobacillus sp.VAN18-4	Acidithiobacillus sp.CV18-2	Acidithiobacillus sp.CV18-3	Acidithiobacillus sp.BN09-2	Acidithiobacillus sp. SpSt-908	Acidithiobacillus sp. UBA2486	Acidithiobacillus sulfuriphilus CJ-2	Acidithiobacillus thiooxidans ATCC19377. Sanger	Acidithiobacillus thiooxidans ATCC19377. Illumina	Acidithiobacillus thiooxidans ATCC19377. closed PacBio	Acidithiobacillus thiooxidans A01	Acidithiobacillus thiooxidans A02	Acidithiobacillus thiooxidans DMC	Acidithiobacillus thiooxidans JYC-17	Acidithiobacillus thiooxidans ATCC 8085	Acidithiobacillus thiooxidans ATCC 21835	Acidithiobacillus thiooxidans BY-02	Acidithiobacillus thiooxidans ZBY	Acidithiobacillus thiooxidans BC51	Acidithiobacillus thiooxidans VAN18-5	Acidithiobacillus thiooxidans BN09-1	Acidithiobacillus thiooxidans DSM 14366	Acidithiobacillus thiooxidans GD1-3	Acidithiobacillus thiooxidans ATCC 15494	Acidithiobacillus thiooxidans No26	Acidithiobacillus thiooxidans DXS-W	Acidithiobacillus thiooxidans Licanantay	Acidithiobacillus thiooxidans CLST
Thermithiobacillus tepidarius DSM 3134	100	55.66	55.62	55.62	55.16	55.64	55.47	55.4	55.22	55.27	55.39	55.6	55.59	55.74	55.82	55.49	55.72	57.27	57.14	54.98	54.98	54.99	55.01	55.02	54.99	54.09	55.5	57.86	55.07	54.82	54.82	54.44	54.68	54.59	54.59	55.16	54.81	54.6	54.66	55.1	55.33	55.11	55.03	54.73	54.65	54.86	54.64	54.26	54.24
Acidithiobacillus caldus ATCC 51756	55.66	100	99.85	99.86	98.24	98.13	97.92	96.42	98.25	98.17	98.03	99.89	99.88	97.57	97.65	98.41	98.17	97.42	97.3	67.65	67.71	67.62	67.6	67.57	67.56	66.5	68.72	65.55	65.71	65.41	65.72	65.52	65.59	65.46	65.46	65.98	65.8	65.36	65.43	65.44	65.72	65.68	65.33	65.86	65.41	65.68	65.89	65.03	64.83
Acidithiobacillus caldus DSM 8584	55.62	99.85	100	99.9	97.61	98.05	97.6	95.56	97.71	97.68	97.47	99.93	99.91	97.62	97.65	98.5	98.29	97.38	97.28	67.43	67.56	67.25	67.26	67.19	67.2	66.14	68.56	65.35	65.27	64.61	64.96	64.74	64.75	64.72	64.66	65.51	65.22	64.65	64.7	64.92	65.3	65.21	64.31	65.44	64.86	65.06	65.43	64.19	63.92
Acidithiobacillus caldus KU	55.62	99.86	99.9	100	98.08	98	97.71	96.37	98.17	98.1	97.9	99.99	99.99	97.67	97.57	98.23	98.25	97.46	97.34	67.62	67.66	67.4	67.44	67.35	67.33	66.35	68.76	65.45	65.41	65.11	65.55	65.24	65.3	65.24	65.2	65.72	65.71	65.17	65.15	65.28	65.6	65.47	65	65.65	65.31	65.4	65.68	64.89	64.59
Acidithiobacillus caldus SM-1	55.16	98.24	97.61	98.08	100	99.46	99.39	97.08	97.51	97.46	97.49	98.04	97.95	97.65	97.65	97.13	98.4	97.07	97.18	67.49	67.55	67.1	67.14	67.12	67.11	66.34	68.59	65.56	65.61	65.27	65.02	65.35	65.29	65.13	65.13	65.57	65.33	65.06	65.07	65.09	65.57	65.58	64.91	65.84	64.92	65.17	65.86	64.45	64.33
Acidithiobacillus caldus MTH-04	55.64	98.13	98.05	98	99.46	100	99.63	96.71	97.27	97.4	97.32	98.01	97.93	97.76	97.61	97.65	98.54	97.4	97.36	67.28	67.33	67.12	67.13	67.12	67.13	66.17	68.42	65.36	65.35	65.12	65.17	65.27	65.37	65.29	65.25	65.47	65.5	65.21	65.25	65.14	65.53	65.31	65.21	65.45	64.94	65.24	65.43	64.63	64.4
Acidithiobacillus caldus MTH-04 2019	55.47	97.92	97.6	97.71	99.39	99.63	100	96.2	96.93	96.94	97.01	97.65	97.68	97.4	97.42	97.17	98.33	97.06	97.08	67.18	67.25	67.18	67.21	67.21	67.19	66.49	68.44	65.5	65.54	65.25	65.17	65.36	65.54	65.42	65.33	65.56	65.56	65.3	65.43	64.97	65.55	65.31	65.05	65.5	65.11	65.17	65.52	64.62	64.59
Acidithiobacillus caldus S1	55.4	96.42	95.56	96.37	97.08	96.71	96.2	100	97.48	97.53	97.47	96.32	96.26	96.85	96.75	95.8	97.53	96.34	96.46	67.41	67.43	67.33	67.37	67.35	67.35	65.83	68.73	65.33	65.28	64.9	65.11	65.26	65.14	64.87	64.81	65.76	65.28	64.91	64.9	65.14	65.88	65.43	65.03	65.18	65.26	65.16	65.09	64.49	64.62
Acidithiobacillus caldus DX	55.22	98.25	97.71	98.17	97.51	97.27	96.93	97.48	100	99.98	99.98	98.08	98.18	97.29	97.29	97.24	97.56	96.93	96.84	67.19	67.24	67.11	67.12	67.07	67.08	66.66	68.28	64.88	65.45	64.55	64.84	65.12	65.15	65.03	64.96	65.44	65.13	64.85	65.02	64.94	65.25	65.19	64.59	65.48	65.09	65	65.48	64.27	64.08
Acidithiobacillus caldus ZJ	55.27	98.17	97.68	98.1	97.46	97.4	96.94	97.53	99.98	100	99.96	97.99	98.09	97.26	97.27	97.31	97.66	96.95	96.89	67.16	67.21	67	67.01	66.97	66.97	66.51	68.25	64.77	65.41	64.5	64.79	65.07	65.09	65.01	64.92	65.32	64.97	64.84	64.95	64.89	65.27	65.23	64.57	65.6	65.04	64.94	65.57	64.25	64.06
Acidithiobacillus caldus ZBY	55.39	98.03	97.47	97.9	97.49	97.32	97.01	97.47	99.98	99.96	100	97.82	97.84	97.33	97.33	97.19	97.61	96.89	96.85	67.25	67.28	67.12	67.12	67.08	67.08	66.66	68.42	64.88	65.48	64.55	64.94	65.15	65.23	65.11	65.04	65.5	65.13	64.93	65.09	64.92	65.37	65.24	64.66	65.57	65.23	65.04	65.57	64.33	64.08
Acidithiobacillus caldus BC13	55.6	99.89	99.93	99.99	98.04	98.01	97.65	96.32	98.08	97.99	97.82	100	99.99	97.66	97.62	98.22	98.25	97.44	97.35	67.63	67.67	67.37	67.43	67.36	67.3	66.27	68.79	65.42	65.56	65.11	65.53	65.23	65.3	65.22	65.18	65.87	65.59	65.15	65.14	65.38	65.56	65.48	65.01	65.53	65.3	65.42	65.54	64.81	64.49
Acidithiobacillus caldus F	55.59	99.88	99.91	99.99	97.95	97.93	97.68	96.26	98.18	98.09	97.84	99.99	100	97.67	97.55	98.24	98.28	97.42	97.3	67.55	67.6	67.3	67.31	67.24	67.27	66.2	68.75	65.45	65.51	65.18	65.63	65.27	65.24	65.21	65.17	65.69	65.64	65.15	65.15	65.3	65.57	65.49	65.07	65.75	65.42	65.54	65.77	64.9	64.7
Acidithiobacillus caldus MNG	55.74	97.57	97.62	97.67	97.65	97.76	97.4	96.85	97.29	97.26	97.33	97.66	97.67	100	99.97	98.2	97.93	97.15	97.4	68.06	68.15	67.38	67.46	67.35	67.38	66.34	68.85	65.45	65.7	65.62	65.69	65.54	65.46	65.44	65.47	65.68	65.96	65.33	65.38	65.65	65.56	65.71	65.67	66.06	65.73	65.64	66.1	65.37	65.23
Acidithiobacillus caldus 6	55.82	97.65	97.65	97.57	97.65	97.61	97.42	96.75	97.29	97.27	97.33	97.62	97.55	99.97	100	98	97.99	97.41	97.55	67.98	67.97	67.46	67.52	67.46	67.45	66.26	68.78	65.54	65.78	65.84	65.68	65.56	65.61	65.63	65.66	65.85	65.79	65.56	65.65	65.79	65.83	65.93	65.89	65.87	65.88	65.82	65.91	65.51	65.39
Acidithiobacillus caldus C-SH12	55.49	98.41	98.5	98.23	97.13	97.65	97.17	95.8	97.24	97.31	97.19	98.22	98.24	98.2	98	100	97.83	97.51	97.69	67.44	67.53	67.24	67.29	67.2	67.21	66.43	68.81	65.5	65.5	64.71	64.9	65.29	65.42	65.4	65.35	65.62	65.31	65.38	65.4	65.13	65.64	65.68	64.71	65.46	65.28	65.16	65.45	64	64.03
Acidithiobacillus caldus MELC5	55.72	98.17	98.29	98.25	98.4	98.54	98.33	97.53	97.56	97.66	97.61	98.25	98.28	97.93	97.99	97.83	100	98.51	98.43	68.08	68.13	67.37	67.41	67.38	67.34	66.5	68.62	65.36	65.57	65.38	65.59	65.33	65.56	65.54	65.41	65.72	65.92	65.49	65.5	65.44	65.61	65.75	65.72	65.74	65.36	65.47	65.76	65.24	64.96
Acidithiobacillus caldus VAN18-3	57.27	97.42	97.38	97.46	97.07	97.4	97.06	96.34	96.93	96.95	96.89	97.44	97.42	97.15	97.41	97.51	98.51	100	99.84	69.44	69.52	68.16	68.21	68.08	68.18	66.08	68.58	65.44	65.92	65.47	65.75	65.43	65.46	65.5	65.47	66.04	65.62	65.43	65.48	65.7	65.83	66.12	65.73	65.88	65.35	65.43	65.89	65.21	65.14
Acidithiobacillus caldus CV18-1	57.14	97.3	97.28	97.34	97.18	97.36	97.08	96.46	96.84	96.89	96.85	97.35	97.3	97.4	97.55	97.69	98.43	99.84	100	69.73	69.77	69.11	69.16	69.08	69.12	66.15	68.56	65.48	65.82	65.56	65.75	65.56	65.58	65.69	65.55	65.91	65.74	65.53	65.68	65.59	65.88	66.23	65.76	66.1	65.31	65.4	66.08	65.24	65.16
Acidithiobacillus sp.VAN18-1	54.98	67.65	67.43	67.62	67.49	67.28	67.18	67.41	67.19	67.16	67.25	67.63	67.55	68.06	67.98	67.44	68.08	69.44	69.73	100	99.99	98.99	99.03	99.02	98.99	92.19	77.94	63.64	65.2	65.07	65.18	64.83	64.86	64.79	64.57	65.48	65.14	64.72	64.8	64.96	65.79	65.88	65.55	65.24	65.13	65.07	65.29	64.93	64.49
Acidithiobacillus sp.VAN18-2	54.98	67.71	67.56	67.66	67.55	67.33	67.25	67.43	67.24	67.21	67.28	67.67	67.6	68.15	67.97	67.53	68.13	69.52	69.77	99.99	100	99.03	99.06	99.05	99.03	92.13	77.92	63.52	65.18	65.02	65.09	64.69	64.73	64.6	64.42	65.4	65.07	64.54	64.66	64.84	65.52	65.51	65.25	65.14	64.95	64.9	65.18	64.74	64.38
Acidithiobacillus sp.VAN18-4	54.99	67.62	67.25	67.4	67.1	67.12	67.18	67.33	67.11	67	67.12	67.37	67.3	67.38	67.46	67.24	67.37	68.16	69.11	98.99	99.03	100	99.99	99.99	99.99	92.1	77.7	63.73	64.95	64.94	65.02	64.6	64.57	64.55	64.45	65.11	64.62	64.49	64.68	64.58	65.13	65.22	65.04	64.59	64.94	64.68	64.58	64.56	64.1
Acidithiobacillus sp.CV18-2	55.01	67.6	67.26	67.44	67.14	67.13	67.21	67.37	67.12	67.01	67.12	67.43	67.31	67.46	67.52	67.29	67.41	68.21	69.16	99.03	99.06	99.99	100	99.99	99.99	92.2	77.76	63.8	64.92	64.94	65	64.6	64.5	64.56	64.44	65.1	64.49	64.41	64.69	64.58	65.12	65.24	65.04	64.58	64.77	64.67	64.5	64.47	64.08
Acidithiobacillus sp.CV18-3	55.02	67.57	67.19	67.35	67.12	67.12	67.21	67.35	67.07	66.97	67.08	67.36	67.24	67.35	67.46	67.2	67.38	68.08	69.08	99.02	99.05	99.99	99.99	100	99.99	92.24	77.77	63.82	64.97	64.95	65.02	64.58	64.5	64.55	64.44	65.13	64.51	64.41	64.67	64.6	65.11	65.18	65.04	64.59	64.84	64.71	64.51	64.49	64.1
Acidithiobacillus sp.BN09-2	54.99	67.56	67.2	67.33	67.11	67.13	67.19	67.35	67.08	66.97	67.08	67.3	67.27	67.38	67.45	67.21	67.34	68.18	69.12	98.99	99.03	99.99	99.99	99.99	100	92.14	77.8	63.7	64.92	64.89	64.98	64.58	64.49	64.53	64.42	65.11	64.48	64.39	64.66	64.55	65.1	65.15	65.03	64.63	64.87	64.68	64.54	64.49	64.09
Acidithiobacillus sp. SpSt-908	54.09	66.5	66.14	66.35	66.34	66.17	66.49	65.83	66.66	66.51	66.66	66.27	66.2	66.34	66.26	66.43	66.5	66.08	66.15	92.19	92.13	92.1	92.2	92.24	92.14	100	75.19	62.85	63.6	64.41	63.81	64.05	64.16	64.03	64.07	63.91	64.02	63.79	64.04	64.01	64.16	64.17	64.12	64.17	64.08	63.95	64.18	63.84	63.73
Acidithiobacillus sp. UBA2486	55.5	68.72	68.56	68.76	68.59	68.42	68.44	68.73	68.28	68.25	68.42	68.79	68.75	68.85	68.78	68.81	68.62	68.58	68.56	77.94	77.92	77.7	77.76	77.77	77.8	75.19	100	64.69	65.54	65.88	65.44	65.76	65.96	65.78	65.74	65.8	65.94	65.69	65.92	65.91	66.08	66.03	65.82	65.91	66	65.94	65.88	65.69	65.71
Acidithiobacillus sulfuriphilus CJ-2	57.86	65.55	65.35	65.45	65.56	65.36	65.5	65.33	64.88	64.77	64.88	65.42	65.45	65.45	65.54	65.5	65.36	65.44	65.48	63.64	63.52	63.73	63.8	63.82	63.7	62.85	64.69	100	67.59	66.74	66.86	67.26	67.36	67.31	67.31	67.43	67.58	67.14	67.4	67.69	67.58	67.56	67.56	67.1	67.41	67.54	67.14	66.9	66.94
Acidithiobacillus thiooxidans ATCC19377. Sanger	55.07	65.71	65.27	65.41	65.61	65.35	65.54	65.28	65.45	65.41	65.48	65.56	65.51	65.7	65.78	65.5	65.57	65.92	65.82	65.2	65.18	64.95	64.92	64.97	64.92	63.6	65.54	67.59	100	95.76	96.21	94.9	95.09	94.72	94.66	99.91	96.63	94.79	94.59	96.86	95.31	95.67	95.2	95.17	96.89	97.17	95.25	95.42	95.03
Acidithiobacillus thiooxidans ATCC19377. Illumina	54.82	65.41	64.61	65.11	65.27	65.12	65.25	64.9	64.55	64.5	64.55	65.11	65.18	65.62	65.84	64.71	65.38	65.47	65.56	65.07	65.02	64.94	64.94	64.95	64.89	64.41	65.88	66.74	95.76	100	95.91	94.22	94.62	94.23	94.27	95.79	95.34	94.28	94.25	94.67	95.26	95.19	93.68	94.8	94.81	94.72	94.85	94.72	94.8
Acidithiobacillus thiooxidans ATCC19377. closed PacBio	54.82	65.72	64.96	65.55	65.02	65.17	65.17	65.11	64.84	64.79	64.94	65.53	65.63	65.69	65.68	64.9	65.59	65.75	65.75	65.18	65.09	65.02	65	65.02	64.98	63.81	65.44	66.86	96.21	95.91	100	94.97	95.25	94.95	94.99	96.46	96.98	95.09	95.05	96.65	95.8	95.27	94.37	96.25	98.17	97.45	96.28	98.04	98.39
Acidithiobacillus thiooxidans A01	54.44	65.52	64.74	65.24	65.35	65.27	65.36	65.26	65.12	65.07	65.15	65.23	65.27	65.54	65.56	65.29	65.33	65.43	65.56	64.83	64.69	64.6	64.6	64.58	64.58	64.05	65.76	67.26	94.9	94.22	94.97	100	99.9	99.86	99.88	95.1	94.04	99.85	99.92	94.87	96.85	95.66	95.86	96.54	94.14	95.54	96.56	95.24	95.35
Acidithiobacillus thiooxidans A02	54.68	65.59	64.75	65.3	65.29	65.37	65.54	65.14	65.15	65.09	65.23	65.3	65.24	65.46	65.61	65.42	65.56	65.46	65.58	64.86	64.73	64.57	64.5	64.5	64.49	64.16	65.96	67.36	95.09	94.62	95.25	99.9	100	99.96	99.94	95.31	94.36	99.96	99.94	95.1	96.62	95.79	96.07	97.22	94.1	95.75	97.26	94.64	95.58
Acidithiobacillus thiooxidans DMC	54.59	65.46	64.72	65.24	65.13	65.29	65.42	64.87	65.03	65.01	65.11	65.22	65.21	65.44	65.63	65.4	65.54	65.5	65.69	64.79	64.6	64.55	64.56	64.55	64.53	64.03	65.78	67.31	94.72	94.23	94.95	99.86	99.96	100	99.93	94.95	94.05	99.96	99.96	94.69	96.57	95.43	95.77	96.84	93.87	95.39	96.88	95.03	95.18
Acidithiobacillus thiooxidans JYC-17	54.59	65.46	64.66	65.2	65.13	65.25	65.33	64.81	64.96	64.92	65.04	65.18	65.17	65.47	65.66	65.35	65.41	65.47	65.55	64.57	64.42	64.45	64.44	64.44	64.42	64.07	65.74	67.31	94.66	94.27	94.99	99.88	99.94	99.93	100	94.84	93.96	99.91	99.96	94.7	96.6	95.6	95.78	96.81	93.9	95.39	96.85	95.01	95.25
Acidithiobacillus thiooxidans ATCC 8085	55.16	65.98	65.51	65.72	65.57	65.47	65.56	65.76	65.44	65.32	65.5	65.87	65.69	65.68	65.85	65.62	65.72	66.04	65.91	65.48	65.4	65.11	65.1	65.13	65.11	63.91	65.8	67.43	99.91	95.79	96.46	95.1	95.31	94.95	94.84	100	97	94.99	94.85	96.72	95.63	95.66	95.58	95.2	97.14	97.36	95.29	95.69	95.14
Acidithiobacillus thiooxidans ATCC 21835	54.81	65.8	65.22	65.71	65.33	65.5	65.56	65.28	65.13	64.97	65.13	65.59	65.64	65.96	65.79	65.31	65.92	65.62	65.74	65.14	65.07	64.62	64.49	64.51	64.48	64.02	65.94	67.58	96.63	95.34	96.98	94.04	94.36	94.05	93.96	97	100	93.97	93.93	96.98	95.33	94.07	94.17	93.98	96.96	96.76	94.04	96.52	96.33
Acidithiobacillus thiooxidans BY-02	54.6	65.36	64.65	65.17	65.06	65.21	65.3	64.91	64.85	64.84	64.93	65.15	65.15	65.33	65.56	65.38	65.49	65.43	65.53	64.72	64.54	64.49	64.41	64.41	64.39	63.79	65.69	67.14	94.79	94.28	95.09	99.85	99.96	99.96	99.91	94.99	93.97	100	99.96	94.78	96.61	95.57	95.94	96.97	93.91	95.5	97.03	94.91	95.36
Acidithiobacillus thiooxidans ZBY	54.66	65.43	64.7	65.15	65.07	65.25	65.43	64.9	65.02	64.95	65.09	65.14	65.15	65.38	65.65	65.4	65.5	65.48	65.68	64.8	64.66	64.68	64.69	64.67	64.66	64.04	65.92	67.4	94.59	94.25	95.05	99.92	99.94	99.96	99.96	94.85	93.93	99.96	100	94.79	96.61	95.51	95.65	96.95	93.97	95.38	97.01	95.27	95.21
Acidithiobacillus thiooxidans BC51	55.1	65.44	64.92	65.28	65.09	65.14	64.97	65.14	64.94	64.89	64.92	65.38	65.3	65.65	65.79	65.13	65.44	65.7	65.59	64.96	64.84	64.58	64.58	64.6	64.55	64.01	65.91	67.69	96.86	94.67	96.65	94.87	95.1	94.69	94.7	96.72	96.98	94.78	94.79	100	96.91	96.61	96.62	95.7	96.52	98.35	95.69	95.39	96.32
Acidithiobacillus thiooxidans VAN18-5	55.33	65.72	65.3	65.6	65.57	65.53	65.55	65.88	65.25	65.27	65.37	65.56	65.57	65.56	65.83	65.64	65.61	65.83	65.88	65.79	65.52	65.13	65.12	65.11	65.1	64.16	66.08	67.58	95.31	95.26	95.8	96.85	96.62	96.57	96.6	95.63	95.33	96.61	96.61	96.91	100	97.24	97.24	96.41	95.22	96.79	96.37	95.06	96.67
Acidithiobacillus thiooxidans BN09-1	55.11	65.68	65.21	65.47	65.58	65.31	65.31	65.43	65.19	65.23	65.24	65.48	65.49	65.71	65.93	65.68	65.75	66.12	66.23	65.88	65.51	65.22	65.24	65.18	65.15	64.17	66.03	67.56	95.67	95.19	95.27	95.66	95.79	95.43	95.6	95.66	94.07	95.57	95.51	96.61	97.24	100	96.56	95.92	94.77	96.2	95.96	94.19	95.94
Acidithiobacillus thiooxidans DSM 14366	55.03	65.33	64.31	65	64.91	65.21	65.05	65.03	64.59	64.57	64.66	65.01	65.07	65.67	65.89	64.71	65.72	65.73	65.76	65.55	65.25	65.04	65.04	65.04	65.03	64.12	65.82	67.56	95.2	93.68	94.37	95.86	96.07	95.77	95.78	95.58	94.17	95.94	95.65	96.62	97.24	96.56	100	95.39	94.36	96.39	95.44	95.76	96.5
Acidithiobacillus thiooxidans GD1-3	54.73	65.86	65.44	65.65	65.84	65.45	65.5	65.18	65.48	65.6	65.57	65.53	65.75	66.06	65.87	65.46	65.74	65.88	66.1	65.24	65.14	64.59	64.58	64.59	64.63	64.17	65.91	67.1	95.17	94.8	96.25	96.54	97.22	96.84	96.81	95.2	93.98	96.97	96.95	95.7	96.41	95.92	95.39	100	94.59	96.2	99.96	94.35	96.31
Acidithiobacillus thiooxidans ATCC 15494	54.65	65.41	64.86	65.31	64.92	64.94	65.11	65.26	65.09	65.04	65.23	65.3	65.42	65.73	65.88	65.28	65.36	65.35	65.31	65.13	64.95	64.94	64.77	64.84	64.87	64.08	66	67.41	96.89	94.81	98.17	94.14	94.1	93.87	93.9	97.14	96.96	93.91	93.97	96.52	95.22	94.77	94.36	94.59	100	98.03	94.57	98.53	97.36
Acidithiobacillus thiooxidans No26	54.86	65.68	65.06	65.4	65.17	65.24	65.17	65.16	65	64.94	65.04	65.42	65.54	65.64	65.82	65.16	65.47	65.43	65.4	65.07	64.9	64.68	64.67	64.71	64.68	63.95	65.94	67.54	97.17	94.72	97.45	95.54	95.75	95.39	95.39	97.36	96.76	95.5	95.38	98.35	96.79	96.2	96.39	96.2	98.03	100	96.25	96.35	97.15
Acidithiobacillus thiooxidans DXS-W	54.64	65.89	65.43	65.68	65.86	65.43	65.52	65.09	65.48	65.57	65.57	65.54	65.77	66.1	65.91	65.45	65.76	65.89	66.08	65.29	65.18	64.58	64.5	64.51	64.54	64.18	65.88	67.14	95.25	94.85	96.28	96.56	97.26	96.88	96.85	95.29	94.04	97.03	97.01	95.69	96.37	95.96	95.44	99.96	94.57	96.25	100	94.42	96.36
Acidithiobacillus thiooxidans Licanantay	54.26	65.03	64.19	64.89	64.45	64.63	64.62	64.49	64.27	64.25	64.33	64.81	64.9	65.37	65.51	64	65.24	65.21	65.24	64.93	64.74	64.56	64.47	64.49	64.49	63.84	65.69	66.9	95.42	94.72	98.04	95.24	94.64	95.03	95.01	95.69	96.52	94.91	95.27	95.39	95.06	94.19	95.76	94.35	98.53	96.35	94.42	100	97.93
Acidithiobacillus thiooxidans CLST	54.24	64.83	63.92	64.59	64.33	64.4	64.59	64.62	64.08	64.06	64.08	64.49	64.7	65.23	65.39	64.03	64.96	65.14	65.16	64.49	64.38	64.1	64.08	64.1	64.09	63.73	65.71	66.94	95.03	94.8	98.39	95.35	95.58	95.18	95.25	95.14	96.33	95.36	95.21	96.32	96.67	95.94	96.5	96.31	97.36	97.15	96.36	97.93	100
Acidithiobacillus thiooxidans ATCC 19703	55.61	66.08	65.54	65.67	65.68	65.69	65.46	65.52	65.14	65.16	65.23	65.78	65.71	65.67	65.93	65.53	65.74	65.79	65.9	65.8	65.43	65.11	65.07	65.11	65.13	64.52	65.9	67.72	91.66	91.53	91.71	91.14	91.2	91.04	91.01	91.72	91.74	90.97	91.05	91.28	92.22	91.55	91.44	90.81	91.55	91.09	90.81	90.9	90.83
Acidithiobacillus sp. RW2	55.01	65.45	65.01	65.19	65.18	65.19	65.34	65.64	64.84	64.88	64.94	65.3	65.19	65.29	65.58	65.07	65.17	65.25	65.09	65.06	64.96	65.02	64.94	64.93	64.94	63.89	66.07	67.53	92.31	91.97	92.56	91.66	92.09	91.81	91.89	92.71	91.57	91.8	91.86	92.99	92.85	92.65	92.64	92.14	92.57	93.57	92.12	91.45	91.69
Acidithiobacillus sp. GG1-14	55.62	66.35	65.98	66.02	66.1	66.08	65.95	66.34	65.86	65.86	65.97	66.03	66.02	65.99	66.02	66.09	66.02	66.4	66.41	66.32	66.25	66.03	66.04	66.05	66.04	64.88	66.43	67.72	84	83.82	83.85	83.3	83.52	83.47	83.31	84.13	84.07	83.31	83.53	84.09	83.53	83.5	83.54	83.48	83.71	83.72	83.48	83.03	82.96
Acidithiobacillus sp. SH	55.23	65.53	64.65	65.2	64.76	65.13	65.23	65.02	64.77	64.78	64.93	65.28	65.25	65.66	65.86	64.74	65.77	65.56	65.82	65.91	65.7	65.69	65.7	65.72	65.69	64.28	66.01	67.19	82.47	81.69	82.28	81.91	82.23	81.85	81.78	82.78	82.11	81.8	81.9	82.41	83.13	82.52	82.16	81.75	81.84	82.11	81.65	81	81.62
Acidithiobacillus ferrianus MG	55.86	65.96	65.74	65.76	65.7	65.75	65.75	65.82	65.33	65.35	65.4	65.92	65.83	66.04	66.13	66.11	65.91	65.86	66.04	64.62	64.69	64.66	64.68	64.68	64.66	63.44	65.1	70.07	72.93	72.77	72.79	72.3	72.57	72.6	72.47	73.11	72.46	72.38	72.5	72.64	73.35	72.85	72.83	72.7	72.54	72.57	72.75	71.97	72.4
Acidithiobacillus ferrivorans DSM 22755	55.08	64.47	63.73	64.28	64.51	64.55	64.81	64.1	63.78	63.67	63.84	64.35	64.24	64.87	64.82	64.09	64.44	64.25	64.39	63.01	63.08	62.98	62.98	63.01	63.03	62	63.89	69.63	71.87	71.04	70.92	70.5	70.98	70.41	70.42	71.96	71.07	70.53	70.56	71.57	71.85	71.21	70.66	71.44	70.99	71.2	71.46	69.8	70.03
Acidithiobacillus ferrivorans SS3	56.03	65.4	64.83	65.17	65.74	65.69	65.7	65.16	65.15	65.13	65.22	65.17	65.07	65.96	65.82	65.7	65.55	65.44	65.77	64.09	63.98	64.08	64.04	64.06	64.02	62.84	64.42	70.24	73.61	73.49	73.07	72.83	73.1	72.91	72.82	73.55	73.53	73.04	72.87	72.98	73.69	72.78	72.82	73.18	73.06	73.22	73.12	72.82	72.5
Acidithiobacillus ferrivorans YL15	55.69	65.26	65.17	65.33	65.61	65.27	65.47	64.99	64.76	64.66	64.74	65.48	65.34	65.42	65.45	65.47	65.36	65.54	65.43	64	64.03	64.14	64.1	64.13	64.09	62.96	64.13	69.83	73.22	72.84	72.32	73.07	73.27	73.14	73.04	73.19	72.76	73.15	73.03	72.84	73.16	72.68	72.92	73.51	72.47	72.72	73.6	72.26	72.54
Acidithiobacillus ferrivorans PQ33	56.37	65.65	65.09	65.39	65.82	65.7	65.82	65.58	65.26	65.3	65.26	65.42	65.42	66.13	66.05	65.64	65.54	65.38	65.66	64.08	64.16	64.05	64.06	64.12	64.07	62.91	65.09	70.24	73.64	73.39	73.42	72.25	72.5	72.44	72.39	73.59	73.11	72.4	72.45	72.71	73.3	72.86	72.79	72.89	73.22	73.11	72.91	73.16	72.59
Acidithiobacillus ferrivorans PRJEB5721	55.06	64.63	63.98	64.51	64.46	64.33	64.65	63.73	63.97	63.95	64.04	64.4	64.45	64.77	64.61	64.01	64.61	64.38	64.72	63.9	63.91	63.75	63.71	63.7	63.7	62.31	63.6	69.49	73.01	71.51	71.17	70.85	71.34	71	70.9	72.88	71.6	71.06	70.96	72.29	72.42	71.85	71.37	71.98	71.18	71.7	71.99	70.31	70.91
Acidithiobacillus ferrivorans CF27	55.11	64.68	64.1	64.59	64.35	64.24	64.59	63.68	63.93	63.87	63.97	64.45	64.52	64.81	64.64	64.08	64.58	64.35	64.69	63.77	63.86	63.68	63.69	63.69	63.63	62.25	63.58	69.46	72.86	71.33	71.06	70.75	71.26	70.88	70.78	72.79	71.6	70.98	70.86	72.1	72.34	71.68	71.18	71.81	70.89	71.59	71.8	70.24	70.89
Acidithiobacillus ferrivorans ACH	56.26	65.62	65.17	65.47	66.03	65.79	66.03	65.3	65.17	65.16	65.26	65.6	65.51	66.15	65.91	65.69	65.83	65.46	65.61	64.31	64.37	64.46	64.49	64.47	64.39	63.56	64.85	70.39	73.97	73.49	73.44	73.02	73.33	73.21	73.18	73.75	73.66	73.05	73.09	73.45	74.07	73.09	73.53	73.29	73.37	73.49	73.31	72.98	72.79
Acidithiobacillus ferriphilus DSM 100412	56.48	66.24	66	66.14	66.21	66	66.09	65.77	66.02	65.95	66.11	66.33	66.25	66.15	66.13	66.24	66.05	66.06	66.15	64.88	64.86	64.93	64.93	64.95	64.89	63.29	64.92	70.69	74.24	73.98	74.16	73.79	73.84	73.81	73.67	74.24	73.98	73.73	73.81	74.41	74.69	74.14	73.92	74.4	73.97	74.07	74.45	73.46	73.82
Acidithiobacillus ferriphilus 21-59-9	56.87	66.46	66.14	66.39	66.93	66.49	66.72	66.08	66.48	66.51	66.68	66.45	66.41	66.81	66.5	66.66	66.56	66.56	66.67	65.05	65.05	65.25	65.25	65.24	65.23	63.63	65.33	74.16	74.3	74.72	74.47	74.5	74.34	74.3	74.31	74.53	74.81	74.25	74.4	74.45	74.87	74.38	74.39	74.76	74.2	74.48	74.76	74.36	74.67
Acidithiobacillus ferriphilus BY0502	56.02	65.27	64.43	65.11	64.91	65.26	65.42	64.46	64.89	64.97	65.02	65.18	65.11	65.85	65.75	64.71	65.39	65.53	65.61	64.07	64.17	63.96	64.01	64.02	63.95	63.02	64.62	70.11	73.43	72.54	72.34	72	72.43	72.21	72.17	73.4	73.17	72.28	72.27	72.41	73.77	72.6	71.85	73.01	71.97	72.37	73.11	71.22	71.79
Acidithiobacillus ferriphilus Malay	56.78	65.82	65.46	65.62	66.31	66.16	66.06	65.54	65.56	65.51	65.64	65.76	65.79	66.49	66.4	66.17	66.31	66.44	66.51	64.91	65.08	64.98	65.02	65.03	65	63.43	65.29	70.99	74.23	74.17	74.38	73.44	73.79	73.43	73.4	74.23	74.37	73.6	73.55	73.8	74.76	73.49	73.85	73.66	73.91	73.85	73.76	72.98	73.91
Acidithiobacillus ferriphilus Riv13	56.43	65.88	65.74	65.86	66.08	66.11	66.12	66.04	66.06	66.02	66.07	65.94	65.88	66.27	66.3	66.04	66.14	66.06	66.02	64.64	64.63	64.78	64.8	64.82	64.74	63.12	64.73	70.53	73.88	74.09	74.05	73.92	74.06	74.01	73.9	74.03	74.89	73.9	73.94	74.64	74.83	74.22	73.98	74.55	74.39	74.17	74.63	73.64	73.97
Acidithiobacillus ferriphilus ST2	56.32	65.42	64.92	65.26	65.79	65.71	65.81	65.08	65.52	65.51	65.62	65.46	65.21	65.91	65.89	65.6	65.66	65.56	65.85	64.28	64.27	64.21	64.24	64.27	64.2	63.61	65.23	69.94	73.57	73.36	73.75	73.06	73.21	73.04	72.89	73.72	73.63	73.2	73.03	73.57	73.83	73.44	73.43	73.45	73.16	73.72	73.44	72.9	73.21
Acidithiobacillus ferriphilus A4	56.76	65.78	65.37	65.49	66.54	65.91	66.38	65.88	65.65	65.59	65.78	65.63	65.56	66.04	66.01	65.77	65.86	65.88	65.75	64.75	64.77	64.71	64.64	64.64	64.63	63.17	65.13	70.56	73.95	74.15	73.93	74.81	74.75	74.58	74.4	74.15	73.84	74.67	74.75	73.82	74.32	73.71	73.62	74.02	73.45	73.68	74.03	72.78	73.64
Acidithiobacillus ferriphilus C52	56.3	66.12	65.64	66.01	66.73	66.14	66.73	65.53	65.92	65.73	66.04	66.08	66.02	66.21	66.33	65.81	65.96	66.24	66.15	64.48	64.55	64.68	64.72	64.71	64.62	63.27	65.31	70.56	74.1	73.59	73.72	73.13	73.24	73.07	73.09	74.06	74.53	73.23	73.01	73.27	74.01	73.49	73.23	73.6	73.89	73.56	73.62	72.62	73.66
Acidithiobacillus ferriphilus R1	56.08	65.58	65.52	65.39	65.97	65.57	66.09	65.28	65.4	65.31	65.36	65.45	65.35	65.55	65.52	65.79	65.54	65.46	65.43	64.03	64.17	64.16	64.12	64.2	64.07	62.83	64.65	69.8	72.9	73.01	73.22	74.08	74.13	73.97	73.84	72.98	73.22	74.02	74.17	73.28	73.75	72.79	72.46	73.78	72.74	72.58	73.72	72.23	72.86
Acidithiobacillus ferridurans ATCC 33020	55.87	66.02	65.42	65.79	65.89	65.93	65.82	65.09	65.48	65.44	65.52	65.82	65.78	66.29	66.22	66.18	66.25	66.17	66.48	65.19	65.15	64.81	64.84	64.83	64.75	63.35	65.02	71.02	74.64	72.66	74.28	73.41	73.54	73.4	73.46	74.75	74.09	73.39	73.46	74.27	73.79	73.43	73.54	74.04	73.39	73.71	74.05	73.15	73.88
Acidithiobacillus ferridurans JCM 18981	56.06	65.95	65.69	65.75	66.32	65.75	65.89	65.87	65.82	65.84	65.82	65.81	65.78	66.1	66.07	66.47	65.97	66.2	66.27	65.02	64.97	64.93	64.99	64.98	64.87	63.54	64.93	71.28	75.11	74.18	75.47	74.27	74.44	74.46	74.44	75.1	75.46	74.47	74.44	74.79	74.22	73.97	74.36	74.43	74.81	74.05	74.42	74.43	75.18
Acidithiobacillus ferridurans IO-2C	56.24	66.22	65.89	66.07	65.95	65.88	65.69	65.35	65.94	65.92	65.98	66.26	66.09	66.42	66.44	66.65	66.22	66.77	66.67	64.99	64.97	64.77	64.75	64.76	64.75	63.42	65.45	71.44	74.57	74.01	75.49	74.1	74.21	74.13	74.09	74.69	74.92	74.17	74.2	75.03	74.37	73.96	74.37	74.58	74.72	74.62	74.63	74.4	75.34
Acidithiobacillus ferridurans DSM 9465	55.75	65.79	65.25	65.58	65.75	65.72	65.53	64.97	65.18	65.14	65.22	65.59	65.63	66.05	66.04	65.83	66.07	66.07	66.3	64.99	64.93	64.71	64.69	64.7	64.65	63.18	64.87	71.04	74.54	72.66	74.06	73.16	73.3	73.21	73.23	74.61	74.23	73.24	73.25	74.18	73.63	73.33	73.35	73.89	73.24	73.6	73.83	73.01	73.72
Acidithiobacillus ferridurans DSM 583	55.82	65.87	65.21	65.66	65.66	65.66	65.6	64.99	65.24	65.25	65.28	65.63	65.69	66.06	66.08	65.87	66.06	66	66.27	65.01	65.01	64.73	64.77	64.8	64.71	63.3	64.96	71.05	74.57	72.68	74.13	73.07	73.26	73.2	73.19	74.59	74.08	73.22	73.15	74.1	73.65	73.31	73.24	73.82	73.24	73.58	73.74	72.97	73.57
Acidithiobacillus ferridurans B5	56.18	66.15	65.73	66.01	65.85	65.73	65.72	65.92	65.8	65.66	65.78	66.03	65.88	66.06	66.38	66.77	66.18	66.33	66.12	64.96	64.89	64.64	64.55	64.64	64.6	64.07	65.4	71.09	74.06	73.69	74.8	74.35	74.54	74.43	74.34	74.29	74.65	74.2	74.47	74.43	73.47	73.68	73.58	74.63	74.04	73.61	74.55	73.97	74.19
Acidithiobacillus ferridurans MEL3	56.24	65.86	65.63	65.67	65.89	65.87	66	65.89	65.45	65.47	65.49	65.78	65.71	66.03	66.21	66.46	65.98	66.28	66.14	64.9	64.86	64.88	64.85	64.86	64.87	63.84	65.6	71.47	74.2	73.87	74.89	73.89	74.15	74.19	74.21	74.17	74.58	74.14	73.97	74.81	74	73.89	74.89	74.37	74.63	74.31	74.44	74.2	75.36
Acidithiobacillus ferridurans Riv11	55.82	66.12	66.01	66.13	65.73	65.51	65.48	65.37	65.6	65.53	65.6	66.03	66.1	65.87	65.92	66.09	65.49	65.8	65.89	64.37	64.38	64.82	64.81	64.84	64.8	62.86	64.84	70.8	73.56	73.45	73.88	73.05	73.21	73.2	73.19	73.8	74.45	73.11	73.26	74.7	73.67	72.83	73.52	74.11	73.25	73.44	74.16	73.21	74.05
Acidithiobacillus ferridurans AMD consortium	56.06	66.14	65.73	65.85	66.22	66.05	65.95	65.96	65.88	65.83	65.86	65.9	65.94	66.05	66.19	66.76	66.35	66.59	66.31	64.69	64.7	64.75	64.76	64.76	64.7	63.5	65.36	71.2	74.52	74.28	75.05	74.12	74.08	74.12	74.12	74.57	74.68	74.05	74.22	74.6	73.96	73.81	74.01	74.24	74.36	73.97	74.29	74.42	74.65
Acidithiobacillus ferrooxidans CF3	55.98	66.16	65.69	66.19	65.64	65.47	65.69	65.37	65.39	65.34	65.36	66.18	66.14	66.05	66.1	66.04	65.94	66.33	66.21	65.12	65.08	64.85	64.85	64.86	64.81	63.57	65.34	71.24	73.68	72.95	74.1	72.77	73	72.85	72.84	73.74	74.06	72.92	72.73	73.75	73.34	73.19	73.32	73.18	73.85	73.22	73.24	72.92	73.74
Acidithiobacillus ferrooxidans F221	56.17	66.16	65.71	65.96	66.05	65.96	66.04	65.86	65.45	65.39	65.4	65.95	65.89	65.96	65.86	66.32	66	66.22	66.31	65.22	65.02	64.91	64.91	64.92	64.91	63.4	64.97	71.36	74.26	73.71	74.26	74.23	74.18	74.2	74.15	74.42	74.25	74.17	74.12	74.41	73.58	73.67	74.16	73.74	74.39	73.74	73.86	73.69	74.11
Acidithiobacillus ferrooxidans PQ505	55.72	65.56	65.24	65.52	65.33	65.29	65.28	65.13	65.06	65.03	65.11	65.53	65.5	65.35	65.56	65.63	65.54	65.67	65.77	64.13	64.01	63.95	64	63.97	63.94	62.62	64.44	71	73.03	72.37	73.28	73.9	73.82	73.76	73.69	73.16	72.64	73.69	73.87	73.81	72.74	72.51	72.61	73.84	73	72.18	73.9	72.25	72.65
Acidithiobacillus ferrooxidans PQ506	55.99	65.65	65.19	65.48	65.88	65.83	65.88	65.56	65.26	65.2	65.33	65.52	65.58	65.96	66.04	66.03	65.96	66.04	66.21	64.61	64.48	64.58	64.63	64.6	64.59	63.08	64.86	71.41	73.76	73.36	74.3	74.09	73.99	74.04	73.96	74.06	74.04	74.01	74.12	74.04	73.64	73.38	74.13	74.33	74.46	73.43	74.33	73.7	73.88
Acidithiobacillus ferrooxidans BY-3	55.46	65.34	64.76	65.03	64.95	65.03	65.51	64.7	64.14	64.1	64.24	65.04	65.13	65.2	65.46	65.08	65.35	65.4	65.63	64.42	64.46	63.95	63.92	63.94	63.95	63.18	65.46	70.57	72.8	72.83	71.96	72.94	73.1	73.08	73.03	73.02	71.39	73.01	73.13	71.84	72.44	72.59	71.98	72.48	71.33	71.99	72.51	70.94	71.46
Acidithiobacillus ferrooxidans ATCC 23270	55.97	65.71	65.13	65.56	65.8	65.66	65.54	65.21	65.26	65.14	65.3	65.63	65.65	66.05	66.08	66.01	66.04	66.18	66.24	64.87	64.93	64.92	64.89	64.9	64.88	63.36	64.52	71.51	73.66	72.8	74.25	73.09	73.38	73.28	73.26	73.72	74.05	73.36	73.27	73.45	73.44	72.78	73.44	73.36	73.73	72.99	73.32	72.79	73.71
Acidithiobacillus ferrooxidans CCM 4253	56.11	66.26	65.8	66.05	66.27	66.1	66.24	65.65	65.71	65.69	65.66	66.13	65.98	66.16	66.1	66.48	66.09	66.4	66.47	64.83	64.75	64.85	64.83	64.83	64.83	63.3	64.86	71.29	74.16	73.42	74.06	73.58	73.73	73.75	73.75	74.27	75.15	73.75	73.65	74.16	73.69	73.35	73.63	74	74.15	73.48	73.95	73.89	73.76
Acidithiobacillus ferrooxidans ATCC 53993	56.48	66.02	65.76	65.87	66.38	66.13	66.19	65.86	65.92	65.79	65.83	65.93	65.91	66.3	66.31	66.64	66.43	66.38	66.55	65.24	65.25	65.14	65.14	65.13	65.13	63.28	64.98	71.67	74.49	74.21	75.03	74.15	74.22	74.27	74.15	74.51	75.18	74.12	74.22	74.79	74.11	73.82	74.12	74.66	74.59	74.16	74.61	74.26	74.88
Acidithiobacillus ferrooxidans DSM 16786	55.56	65.71	64.9	65.32	65.61	65.48	65.34	64.87	65.04	64.89	64.93	65.4	65.49	65.77	65.85	66.12	65.79	65.82	66.04	64.41	64.4	64.57	64.56	64.59	64.56	62.87	64.51	71.25	72.76	72.48	73.23	73	73.25	73.03	72.88	72.88	73.01	73.08	73.06	72.27	72.83	71.96	72.32	72.39	72.95	71.8	72.38	72.01	72.4
Acidithiobacillus ferrooxidans HEL18	56.07	66.17	65.63	65.98	66.18	66.01	66.13	65.56	65.67	65.66	65.63	66.02	65.92	66.03	65.95	66.38	66.02	66.39	66.43	64.78	64.71	64.87	64.86	64.84	64.82	63.1	64.8	71.37	73.97	73.45	73.93	73.59	73.75	73.81	73.77	74.07	75.03	73.75	73.71	73.97	73.52	73.18	73.55	74	74.08	73.36	73.93	73.72	73.77
Acidithiobacillus ferrooxidans YQH-1	56.08	66.13	65.68	65.95	66.15	65.98	66.16	65.52	65.62	65.61	65.63	65.99	65.89	66.06	65.97	66.48	66.05	66.36	66.42	64.75	64.68	64.83	64.84	64.83	64.83	63.24	64.89	71.39	74.09	73.41	74.05	73.62	73.8	73.84	73.82	74.2	75.18	73.82	73.74	73.97	73.64	73.21	73.58	73.99	74.21	73.38	73.96	73.85	73.89
Acidithiobacillus ferrooxidans COP1	56.04	66.05	65.59	65.93	66.1	66	66.17	65.28	65.55	65.58	65.5	65.95	65.88	66.16	66.27	66.57	65.99	66.31	66.27	64.85	64.69	64.85	64.81	64.82	64.81	63.16	65.33	71.36	73.53	72.92	74.09	72.98	73.27	73.18	73.07	73.72	74.93	73.23	73.1	73.26	73.55	72.86	73.16	73.33	73.96	72.94	73.22	73.39	73.5
Acidithiobacillus ferrooxidans S10	56.33	66.36	65.95	66.24	66.41	66.13	66.01	65.41	65.81	65.83	65.85	66.27	66.27	66.28	66.32	66.8	66.38	66.83	66.8	65.43	65.33	65.42	65.39	65.38	65.34	63.59	65	71.87	74.74	73.89	74.67	74.11	74.19	74.09	74.09	74.72	74.89	74.02	74.12	74.75	74.3	73.97	74.66	74.59	74.64	74.25	74.63	74.17	74.91
Acidithiobacillus ferrooxidans RVS1	56.53	66.21	65.9	66.18	66.4	66.2	66.15	66.04	65.82	65.78	65.79	66.22	66.23	66.33	66.36	66.89	66.47	66.64	66.76	65.29	65.24	65.22	65.18	65.21	65.19	63.51	64.92	71.7	74.58	73.89	74.6	74.31	74.36	74.37	74.36	74.65	75.13	74.3	74.3	74.73	74.2	73.87	74.2	74.57	74.46	74.14	74.53	74.25	74.65
Acidithiobacillus ferrooxidans GGI-221	54.74	64.1	63.53	64.04	63.99	64.35	64.14	63.05	63.31	63.34	63.35	64.06	64.07	65.43	65.28	65.3	64.93	64.85	64.72	63.57	63.63	63.7	63.68	63.76	63.72	61.5	63.24	70.16	72.23	70.49	71.19	71.18	71.39	71.24	70.96	72.53	71.32	70.92	71.17	71.53	71.25	71.43	70.86	71.3	71.2	71.41	71.25	69.77	70.75
Acidithiobacillus ferrooxidans DLC-5	65.69	64.88	65.39	65.4	65.63	65.75	64.83	64.27	64.28	64.3	65.36	65.39	65.94	66.03	65.52	65.9	65.95	66.1	65.1	65.05	64.74	64.78	64.76	64.68	63.56	65.37	70.97	72.79	72.26	72.22	72.66	72.9	72.69	72.63	73.23	71.76	72.72	72.85	72.12	72.38	72.21	71.95	72.25	71.58	72.23	72.29	71.13	71.51	73.17
[truncated: 46 more columns]

## Sheet: S3b
16S rRNA gene	Thermithiobacillus tepidarius DSM 3134	Acidithiobacillus caldus ATCC 51756	Acidithiobacillus caldus DSM 8584	Acidithiobacillus caldus KU	Acidithiobacillus caldus SM-1	Acidithiobacillus caldus MTH-04	Acidithiobacillus caldus MTH-04 2019	Acidithiobacillus caldus S1	Acidithiobacillus caldus DX	Acidithiobacillus caldus ZJ	Acidithiobacillus caldus ZBY	Acidithiobacillus caldus BC13	Acidithiobacillus caldus F	Acidithiobacillus caldus MNG	Acidithiobacillus caldus 6	Acidithiobacillus caldus C-SH12	Acidithiobacillus caldus MELC5	Acidithiobacillus caldus VAN18-3	Acidithiobacillus caldus CV18-1	Acidithiobacillus sp.VAN18-1	Acidithiobacillus sp.VAN18-2	Acidithiobacillus sp.VAN18-4	Acidithiobacillus sp.CV18-2	Acidithiobacillus sp.CV18-3	Acidithiobacillus sp.BN09-2	Acidithiobacillus sulfuriphilus CJ-2	Acidithiobacillus thiooxidans ATCC19377, Sanger	Acidithiobacillus thiooxidans ATCC19377, Illumina	Acidithiobacillus thiooxidans ATCC19377, closed PacBio	Acidithiobacillus thiooxidans A01	Acidithiobacillus thiooxidans A02	Acidithiobacillus thiooxidans DMC	Acidithiobacillus thiooxidans JYC-17	Acidithiobacillus thiooxidans ATCC 8085	Acidithiobacillus thiooxidans ATCC 21835	Acidithiobacillus thiooxidans BY-02	Acidithiobacillus thiooxidans ZBY	Acidithiobacillus thiooxidans BC51	Acidithiobacillus thiooxidans VAN18-5	Acidithiobacillus thiooxidans BN09-1	Acidithiobacillus thiooxidans DSM 14366	Acidithiobacillus thiooxidans GD1-3	Acidithiobacillus thiooxidans ATCC 15494	Acidithiobacillus thiooxidans No26	Acidithiobacillus thiooxidans DXS-W	Acidithiobacillus thiooxidans CLST	Acidithiobacillus thiooxidans ATCC 19703	Acidithiobacillus sp. RW2	Acidithiobacillus sp. GG1-14
Thermithiobacillus tepidarius DSM 3134	100.00	92.54	92.56	92.56	92.32	92.63	92.68	92.56	92.49	92.49	92.49	92.56	92.56	92.56	92.56	92.56	92.57	92.40	92.50	91.02	91.02	91.02	91.02	91.02	91.00	92.24	92.16	92.32	921.60	92.16	92.18	92.18	92.18	92.16	92.00	92.18	92.18	92.00	92.00	91.59	92.00	92.00	92.00	92.00	92.00	92.00	92.09	92.22	92.07
Acidithiobacillus caldus ATCC 51756	92.54	100.00	100.00	100.00	99.86	99.81	99.80	100.00	99.94	99.94	99.94	100.00	100.00	100.00	100.00	99.94	99.94	100.00	99.94	95.32	95.32	95.32	95.32	95.32	95.32	96.42	95.90	95.83	95.88	95.90	95.90	95.90	95.90	95.90	95.96	95.90	95.90	95.96	95.83	96.31	95.90	95.90	95.90	95.90	95.90	95.90	95.96	95.83	96.21
Acidithiobacillus caldus DSM 8584	92.56	100.00	100.00	100.00	99.86	99.81	99.80	100.00	99.94	99.94	99.94	100.00	100.00	100.00	100.00	99.94	99.94	100.00	99.94	95.32	95.32	95.32	95.32	95.32	95.32	96.42	95.90	95.83	95.88	95.90	95.73	95.73	95.73	95.90	95.96	95.73	95.73	95.96	95.83	96.31	95.90	95.73	95.90	95.90	95.73	95.90	95.96	95.83	96.21
Acidithiobacillus caldus KU	92.56	100.00	100.00	100.00	99.86	99.81	99.80	100.00	99.94	99.94	99.94	100.00	100.00	100.00	100.00	99.94	99.94	100.00	99.94	95.32	95.32	95.32	95.32	95.32	95.32	96.42	95.90	95.83	95.88	95.90	95.73	95.73	95.73	95.90	95.96	95.73	95.73	95.96	95.83	96.31	95.90	95.73	95.90	95.90	95.73	95.90	95.96	95.83	96.21
Acidithiobacillus caldus SM-1	92.32	99.86	99.86	99.86	100.00	100.00	100.00	99.86	99.79	99.79	99.79	99.86	99.86	99.86	99.86	99.93	99.79	99.90	99.79	95.59	95.59	95.59	95.59	95.59	95.59	96.38	95.83	95.76	95.83	95.83	95.83	95.83	95.83	95.83	95.90	95.83	95.83	95.90	95.76	96.22	95.83	95.83	95.83	95.83	95.83	95.83	95.90	95.76	96.13
Acidithiobacillus caldus MTH-04	92.63	99.81	99.81	99.81	100.00	100.00	100.00	99.81	99.74	99.74	99.74	99.81	99.81	99.81	99.81	99.87	99.74	99.91	99.74	95.32	95.32	95.32	95.32	95.32	95.32	96.42	95.90	95.83	95.88	95.90	95.74	95.74	95.74	95.90	95.97	95.74	95.74	95.97	95.84	96.32	95.90	95.74	95.90	95.90	95.74	95.90	95.97	95.84	96.22
Acidithiobacillus caldus MTH-04 2019	92.68	99.80	99.80	99.80	100.00	100.00	100.00	99.80	99.74	99.74	99.74	99.80	99.80	99.80	99.80	99.87	99.74	99.91	99.74	95.30	95.30	95.30	95.30	95.30	95.30	96.40	95.88	95.81	95.88	95.88	95.88	95.88	95.88	95.88	95.95	95.88	95.88	95.95	95.81	96.29	95.88	95.88	95.88	95.88	95.88	95.88	95.95	95.81	96.20
Acidithiobacillus caldus S1	92.56	100.00	100.00	100.00	99.86	99.81	99.80	100.00	99.94	99.94	99.94	100.00	100.00	100.00	100.00	99.94	99.94	100.00	99.94	95.32	95.32	95.32	95.32	95.32	95.32	96.42	95.90	95.83	95.88	95.90	95.73	95.73	95.73	95.90	95.96	95.73	95.73	95.96	95.83	96.31	95.90	95.73	95.90	95.90	95.73	95.90	95.96	95.83	96.21
Acidithiobacillus caldus DX	92.49	99.94	99.94	99.94	99.79	99.74	99.74	99.94	100.00	100.00	100.00	99.94	99.94	99.94	99.94	99.87	99.87	99.91	99.87	95.25	95.25	95.25	95.25	95.25	95.25	96.35	95.83	95.76	95.81	95.83	95.67	95.67	95.67	95.83	95.90	95.67	95.67	95.90	95.77	96.23	95.83	95.67	95.83	95.83	95.67	95.83	95.90	95.77	96.14
Acidithiobacillus caldus ZJ	92.49	99.94	99.94	99.94	99.79	99.74	99.74	99.94	100.00	100.00	100.00	99.94	99.94	99.94	99.94	99.87	99.87	99.91	99.87	95.25	95.25	95.25	95.25	95.25	95.25	96.35	95.83	95.76	95.81	95.83	95.67	95.67	95.67	95.83	95.90	95.67	95.67	95.90	95.77	96.23	95.83	95.67	95.83	95.83	95.67	95.83	95.90	95.77	96.14
Acidithiobacillus caldus ZBY	92.49	99.94	99.94	99.94	99.79	99.74	99.74	99.94	100.00	100.00	100.00	99.94	99.94	99.94	99.94	99.87	99.87	99.91	99.87	95.25	95.25	95.25	95.25	95.25	95.25	96.35	95.83	95.76	95.81	95.83	95.67	95.67	95.67	95.83	95.90	95.67	95.67	95.90	95.77	96.23	95.83	95.67	95.83	95.83	95.67	95.83	95.90	95.77	96.14
Acidithiobacillus caldus BC13	92.56	100.00	100.00	100.00	99.86	99.81	99.80	100.00	99.94	99.94	99.94	100.00	100.00	100.00	100.00	99.94	99.94	100.00	99.94	95.32	95.32	95.32	95.32	95.32	95.32	96.42	95.90	95.83	95.88	95.90	95.73	95.73	95.73	95.90	95.96	95.73	95.73	95.96	95.83	96.31	95.90	95.73	95.90	95.90	95.73	95.90	95.96	95.83	96.21
Acidithiobacillus caldus F	92.56	100.00	100.00	100.00	99.86	99.81	99.80	100.00	99.94	99.94	99.94	100.00	100.00	100.00	100.00	99.94	99.94	100.00	99.94	95.32	95.32	95.32	95.32	95.32	95.32	96.42	95.90	95.83	95.88	95.90	95.73	95.73	95.73	95.90	95.96	95.73	95.73	95.96	95.83	96.31	95.90	95.73	95.90	95.90	95.73	95.90	95.96	95.83	96.21
Acidithiobacillus caldus MNG	92.56	100.00	100.00	100.00	99.86	99.81	99.80	100.00	99.94	99.94	99.94	100.00	100.00	100.00	100.00	99.94	99.94	100.00	99.94	95.32	95.32	95.32	95.32	95.32	95.32	96.42	95.90	95.83	95.88	95.90	95.73	95.73	95.73	95.90	95.96	95.73	95.73	95.96	95.83	96.31	95.90	95.73	95.90	95.90	95.73	95.90	95.96	95.83	96.21
Acidithiobacillus caldus 6	92.56	100.00	100.00	100.00	99.86	99.81	99.80	100.00	99.94	99.94	99.94	100.00	100.00	100.00	100.00	99.94	99.94	100.00	99.94	95.32	95.32	95.32	95.32	95.32	95.32	96.42	95.90	95.83	95.88	95.90	95.73	95.73	95.73	95.90	95.96	95.73	95.73	95.96	95.83	96.31	95.90	95.73	95.90	95.90	95.73	95.90	95.96	95.83	96.21
Acidithiobacillus caldus C-SH12	92.56	99.94	99.94	99.94	99.93	99.87	99.87	99.94	99.87	99.87	99.87	99.94	99.94	99.94	99.94	100.00	99.87	99.91	99.87	95.26	95.26	95.26	95.26	95.26	95.26	96.35	95.84	95.76	95.81	95.84	95.67	95.67	95.67	95.84	95.90	95.67	95.67	95.90	95.77	96.24	95.84	95.67	95.84	95.84	95.67	95.84	95.90	95.77	96.15
Acidithiobacillus caldus MELC5	92.57	99.94	99.94	99.94	99.79	99.74	99.74	99.94	99.87	99.87	99.87	99.94	99.94	99.94	99.94	99.87	100.00	99.91	99.87	95.25	95.25	95.25	95.25	95.25	95.25	96.35	95.83	95.76	95.81	95.83	95.83	95.83	95.83	95.83	95.90	95.83	95.83	95.90	95.77	96.23	95.83	95.83	95.83	95.83	95.83	95.83	95.90	95.77	96.14
Acidithiobacillus caldus VAN18-3	92.40	100.00	100.00	100.00	99.90	99.91	99.91	100.00	99.91	99.91	99.91	100.00	100.00	100.00	100.00	99.91	99.91	100.00	100.00	97.19	97.19	97.19	97.19	97.19	97.19	97.01	96.73	96.72	96.71	96.73	96.73	96.73	96.73	96.73	96.73	96.73	96.73	96.73	96.73	96.73	96.73	96.73	96.73	96.73	96.73	96.73	96.83	96.73	96.64
Acidithiobacillus caldus CV18-1	92.50	99.94	99.94	99.94	99.79	99.74	99.74	99.94	99.87	99.87	99.87	99.94	99.94	99.94	99.94	99.87	99.87	100.00	100.00	95.25	95.25	95.25	95.25	95.25	95.25	96.35	95.83	95.76	95.81	95.83	95.66	95.66	95.66	95.83	95.89	95.66	95.66	95.89	95.76	96.23	95.83	95.66	95.83	95.83	95.66	95.83	95.89	95.76	96.14
Acidithiobacillus sp.VAN18-1	91.02	95.32	95.32	95.32	95.59	95.32	95.30	95.32	95.25	95.25	95.25	95.32	95.32	95.32	95.32	95.26	95.25	97.19	95.25	100.00	100.00	100.00	100.00	100.00	100.00	94.74	94.00	94.40	94.00	94.00	94.00	94.00	94.00	94.00	94.00	94.00	94.00	94.00	94.00	95.75	94.00	94.00	94.00	94.00	94.00	94.00	94.00	94.00	95.07
Acidithiobacillus sp.VAN18-2	91.02	95.32	95.32	95.32	95.59	95.32	95.30	95.32	95.25	95.25	95.25	95.32	95.32	95.32	95.32	95.26	95.25	97.19	95.25	100.00	100.00	100.00	100.00	100.00	100.00	94.74	94.00	94.40	94.00	94.00	94.00	94.00	94.00	94.00	94.00	94.00	94.00	94.00	94.00	95.75	94.00	94.00	94.00	94.00	94.00	94.00	94.00	94.00	95.07
Acidithiobacillus sp.VAN18-4	91.02	95.32	95.32	95.32	95.59	95.32	95.30	95.32	95.25	95.25	95.25	95.32	95.32	95.32	95.32	95.26	95.25	97.19	95.25	100.00	100.00	100.00	100.00	100.00	100.00	94.74	94.00	94.40	94.00	94.00	94.00	94.00	94.00	94.00	94.00	94.00	94.00	94.00	94.00	95.75	94.00	94.00	94.00	94.00	94.00	94.00	94.00	94.00	95.07
Acidithiobacillus sp.CV18-2	91.02	95.32	95.32	95.32	95.59	95.32	95.30	95.32	95.25	95.25	95.25	95.32	95.32	95.32	95.32	95.26	95.25	97.19	95.25	100.00	100.00	100.00	100.00	100.00	100.00	94.74	94.00	94.40	94.00	94.00	94.00	94.00	94.00	94.00	94.00	94.00	94.00	94.00	94.00	95.75	94.00	94.00	94.00	94.00	94.00	94.00	94.00	94.00	95.00
Acidithiobacillus sp.CV18-3	91.02	95.32	95.32	95.32	95.59	95.32	95.30	95.32	95.25	95.25	95.25	95.32	95.32	95.32	95.32	95.26	95.25	97.19	95.25	100.00	100.00	100.00	100.00	100.00	100.00	94.74	94.00	94.40	94.00	94.00	94.00	94.00	94.00	94.00	94.00	94.00	94.00	94.00	94.00	95.75	94.00	94.00	94.00	94.00	94.00	94.00	94.00	94.00	95.07
Acidithiobacillus sp.BN09-2	91.00	95.32	95.32	95.32	95.59	95.32	95.30	95.32	95.25	95.25	95.25	95.32	95.32	95.32	95.32	95.26	95.25	97.19	95.25	100.00	100.00	100.00	100.00	100.00	100.00	94.74	94.00	94.40	94.00	94.00	94.00	94.00	94.00	94.00	94.00	94.00	94.00	94.00	94.00	95.75	94.00	94.00	94.00	94.00	94.00	94.00	94.00	94.00	95.07
Acidithiobacillus sulfuriphilus CJ-2	92.24	96.42	96.42	96.42	96.38	96.42	96.40	96.42	96.35	96.35	96.35	96.42	96.42	96.42	96.42	96.35	96.35	97.01	96.35	94.74	94.74	94.74	94.74	94.74	94.74	100.00	96.67	96.66	96.65	96.67	96.67	96.67	96.67	96.67	96.67	96.67	96.67	96.67	96.67	96.63	96.67	96.67	96.67	96.67	96.67	96.67	96.67	96.67	96.42
Acidithiobacillus thiooxidans ATCC19377, Sanger	92.16	95.90	95.90	95.90	95.83	95.90	95.88	95.90	95.83	95.83	95.83	95.90	95.90	95.90	95.90	95.84	95.83	96.73	95.83	94.00	94.00	94.00	94.00	94.00	94.00	96.67	100.00	99.94	99.93	100.00	100.00	100.00	100.00	100.00	99.94	100.00	100.00	99.94	99.87	100.00	99.94	99.94	99.94	99.94	99.94	99.94	99.81	99.94	99.93
Acidithiobacillus thiooxidans ATCC19377, Illumina	92.32	95.83	95.83	95.83	95.76	95.83	95.81	95.83	95.76	95.76	95.76	95.83	95.83	95.83	95.83	95.76	95.76	96.72	95.76	94.40	94.40	94.40	94.40	94.40	94.40	96.66	99.94	100.00	99.87	99.94	99.94	99.94	99.94	99.94	99.87	99.94	99.94	99.87	99.94	100.00	99.87	99.87	99.87	99.87	99.87	99.87	99.87	100.00	99.93
Acidithiobacillus thiooxidans ATCC19377, closed PacBio	921.60	95.88	95.88	95.88	95.83	95.88	95.88	95.88	95.81	95.81	95.81	95.88	95.88	95.88	95.88	95.81	95.81	96.71	95.81	94.00	94.00	94.00	94.00	94.00	94.00	96.65	99.93	99.87	100.00	99.93	99.93	99.93	99.93	99.93	99.93	99.93	99.93	99.93	99.93	99.92	100.00	100.00	100.00	100.00	100.00	100.00	99.74	99.87	99.86
Acidithiobacillus thiooxidans A01	92.16	95.90	95.90	95.90	95.83	95.90	95.88	95.90	95.83	95.83	95.83	95.90	95.90	95.90	95.90	95.84	95.83	96.73	95.83	94.00	94.00	94.00	94.00	94.00	94.00	96.67	100.00	99.94	99.93	100.00	100.00	100.00	100.00	100.00	99.94	100.00	100.00	99.94	99.87	100.00	99.94	99.94	99.94	99.94	99.94	99.94	99.81	99.94	99.93
Acidithiobacillus thiooxidans A02	92.18	95.90	95.73	95.73	95.83	95.74	95.88	95.73	95.67	95.67	95.67	95.73	95.73	95.73	95.73	95.67	95.83	96.73	95.66	94.00	94.00	94.00	94.00	94.00	94.00	96.67	100.00	99.94	99.93	100.00	100.00	100.00	100.00	100.00	99.94	100.00	100.00	99.94	99.87	100.00	99.94	99.94	99.94	99.94	99.94	99.94	99.81	99.94	99.93
Acidithiobacillus thiooxidans DMC	92.18	95.90	95.73	95.73	95.83	95.74	95.88	95.73	95.67	95.67	95.67	95.73	95.73	95.73	95.73	95.67	95.83	96.73	95.66	94.00	94.00	94.00	94.00	94.00	94.00	96.67	100.00	99.94	99.93	100.00	100.00	100.00	100.00	100.00	99.94	100.00	100.00	99.94	99.87	100.00	99.94	99.94	99.94	99.94	99.94	99.94	99.81	99.94	99.93
Acidithiobacillus thiooxidans JYC-17	92.18	95.90	95.73	95.73	95.83	95.74	95.88	95.73	95.67	95.67	95.67	95.73	95.73	95.73	95.73	95.67	95.83	96.73	95.66	94.00	94.00	94.00	94.00	94.00	94.00	96.67	100.00	99.94	99.93	100.00	100.00	100.00	100.00	100.00	99.94	100.00	100.00	99.94	99.87	100.00	99.94	99.94	99.94	99.94	99.94	99.94	99.81	99.94	99.93
Acidithiobacillus thiooxidans ATCC 8085	92.16	95.90	95.90	95.90	95.83	95.90	95.88	95.90	95.83	95.83	95.83	95.90	95.90	95.90	95.90	95.84	95.83	96.73	95.83	94.00	94.00	94.00	94.00	94.00	94.00	96.67	100.00	99.94	99.93	100.00	100.00	100.00	100.00	100.00	99.94	100.00	100.00	99.94	99.87	100.00	99.94	99.94	99.94	99.94	99.94	99.94	99.81	99.94	99.93
Acidithiobacillus thiooxidans ATCC 21835	92.00	95.96	95.96	95.96	95.90	95.97	95.95	95.96	95.90	95.90	95.90	95.96	95.96	95.96	95.96	95.90	95.90	96.73	95.89	94.00	94.00	94.00	94.00	94.00	94.00	96.67	99.94	99.87	99.93	99.94	99.94	99.94	99.94	99.94	100.00	99.94	99.94	100.00	99.87	99.92	99.94	99.94	99.94	99.94	99.94	99.94	99.74	99.87	99.86
Acidithiobacillus thiooxidans BY-02	92.18	95.90	95.73	95.73	95.83	95.74	95.88	95.73	95.67	95.67	95.67	95.73	95.73	95.73	95.73	95.67	95.83	96.73	95.66	94.00	94.00	94.00	94.00	94.00	94.00	96.67	100.00	99.94	99.93	100.00	100.00	100.00	100.00	100.00	99.94	100.00	100.00	99.94	99.87	100.00	99.94	99.94	99.94	99.94	99.94	99.94	99.81	99.94	99.93
Acidithiobacillus thiooxidans ZBY	92.18	95.90	95.73	95.73	95.83	95.74	95.88	95.73	95.67	95.67	95.67	95.73	95.73	95.73	95.73	95.67	95.83	96.73	95.66	94.00	94.00	94.00	94.00	94.00	94.00	96.67	100.00	99.94	99.93	100.00	100.00	100.00	100.00	100.00	99.94	100.00	100.00	99.94	99.87	100.00	99.94	99.94	99.94	99.94	99.94	99.94	99.81	99.94	99.93
Acidithiobacillus thiooxidans BC51	92.00	95.96	95.96	95.96	95.90	95.97	95.95	95.96	95.90	95.90	95.90	95.96	95.96	95.96	95.96	95.90	95.90	96.73	95.89	94.00	94.00	94.00	94.00	94.00	94.00	96.67	99.94	99.87	99.93	99.94	99.94	99.94	99.94	99.94	100.00	99.94	99.94	100.00	99.87	99.92	99.94	99.94	99.94	99.94	99.94	99.94	99.74	99.87	99.86
Acidithiobacillus thiooxidans VAN18-5	92.00	95.83	95.83	95.83	95.76	95.84	95.81	95.83	95.77	95.77	95.77	95.83	95.83	95.83	95.83	95.77	95.77	96.73	95.76	94.00	94.00	94.00	94.00	94.00	94.00	96.67	99.87	99.94	99.93	99.87	99.87	99.87	99.87	99.87	99.87	99.87	99.87	99.87	100.00	99.92	99.94	99.94	99.94	99.94	99.94	99.94	99.81	99.94	99.86
Acidithiobacillus thiooxidans BN09-1	91.59	96.31	96.31	96.31	96.22	96.32	96.29	96.31	96.23	96.23	96.23	96.31	96.31	96.31	96.31	96.24	96.23	96.73	96.23	95.75	95.75	95.75	95.75	95.75	95.75	96.63	100.00	100.00	99.92	100.00	100.00	100.00	100.00	100.00	99.92	100.00	100.00	99.92	99.92	100.00	99.92	99.92	99.92	99.92	99.92	99.92	99.92	100.00	99.92
Acidithiobacillus thiooxidans DSM 14366	92.00	95.90	95.90	95.90	95.83	95.90	95.88	95.90	95.83	95.83	95.83	95.90	95.90	95.90	95.90	95.84	95.83	96.73	95.83	94.00	94.00	94.00	94.00	94.00	94.00	96.67	99.94	99.87	100.00	99.94	99.94	99.94	99.94	99.94	99.94	99.94	99.94	99.94	99.94	99.92	100.00	100.00	100.00	100.00	100.00	100.00	99.74	99.87	99.86
Acidithiobacillus thiooxidans GD1-3	92.00	95.90	95.73	95.73	95.83	95.74	95.88	95.73	95.67	95.67	95.67	95.73	95.73	95.73	95.73	95.67	95.83	96.73	95.66	94.00	94.00	94.00	94.00	94.00	94.00	96.67	99.94	99.87	100.00	99.94	99.94	99.94	99.94	99.94	99.94	99.94	99.94	99.94	99.94	99.92	100.00	100.00	100.00	100.00	100.00	100.00	99.74	99.87	99.86
Acidithiobacillus thiooxidans ATCC 15494	92.00	95.90	95.90	95.90	95.83	95.90	95.88	95.90	95.83	95.83	95.83	95.90	95.90	95.90	95.90	95.84	95.83	96.73	95.83	94.00	94.00	94.00	94.00	94.00	94.00	96.67	99.94	99.87	100.00	99.94	99.94	99.94	99.94	99.94	99.94	99.94	99.94	99.94	99.94	99.92	100.00	100.00	100.00	100.00	100.00	100.00	99.74	99.87	99.86
Acidithiobacillus thiooxidans No26	92.00	95.90	95.90	95.90	95.83	95.90	95.88	95.90	95.83	95.83	95.83	95.90	95.90	95.90	95.90	95.84	95.83	96.73	95.83	94.00	94.00	94.00	94.00	94.00	94.00	96.67	99.94	99.87	100.00	99.94	99.94	99.94	99.94	99.94	99.94	99.94	99.94	99.94	99.94	99.92	100.00	100.00	100.00	100.00	100.00	100.00	99.74	99.87	99.86
Acidithiobacillus thiooxidans DXS-W	92.00	95.90	95.73	95.73	95.83	95.74	95.88	95.73	95.67	95.67	95.67	95.73	95.73	95.73	95.73	95.67	95.83	96.73	95.66	94.00	94.00	94.00	94.00	94.00	94.00	96.67	99.94	99.87	100.00	99.94	99.94	99.94	99.94	99.94	99.94	99.94	99.94	99.94	99.94	99.92	100.00	100.00	100.00	100.00	100.00	100.00	99.74	99.87	99.86
Acidithiobacillus thiooxidans CLST	92.00	95.90	95.90	95.90	95.83	95.90	95.88	95.90	95.83	95.83	95.83	95.90	95.90	95.90	95.90	95.84	95.83	96.73	95.83	94.00	94.00	94.00	94.00	94.00	94.00	96.67	99.94	99.87	100.00	99.94	99.94	99.94	99.94	99.94	99.94	99.94	99.94	99.94	99.94	99.92	100.00	100.00	100.00	100.00	100.00	100.00	99.74	99.87	99.86
Acidithiobacillus thiooxidans ATCC 19703	92.09	95.96	95.96	95.96	95.90	95.97	95.95	95.96	95.90	95.90	95.90	95.96	95.96	95.96	95.96	95.90	95.90	96.83	95.89	94.00	94.00	94.00	94.00	94.00	94.00	96.67	99.81	99.87	99.74	99.81	99.81	99.81	99.81	99.81	99.74	99.81	99.81	99.74	99.81	99.92	99.74	99.74	99.74	99.74	99.74	99.74	100.00	99.87	99.79
Acidithiobacillus sp. RW2	92.22	95.83	95.83	95.83	95.76	95.84	95.81	95.83	95.77	95.77	95.77	95.83	95.83	95.83	95.83	95.77	95.77	96.73	95.76	94.00	94.00	94.00	94.00	94.00	94.00	96.67	99.94	100.00	99.87	99.94	99.94	99.94	99.94	99.94	99.87	99.94	99.94	99.87	99.94	100.00	99.87	99.87	99.87	99.87	99.87	99.87	99.87	100.00	99.93
Acidithiobacillus sp. GG1-14	92.07	96.21	96.21	96.21	96.13	96.22	96.20	96.21	96.14	96.14	96.14	96.21	96.21	96.21	96.21	96.15	96.14	96.64	96.14	95.07	95.07	95.07	95.00	95.07	95.07	96.42	99.93	99.93	99.86	99.93	99.93	99.93	99.93	99.93	99.86	99.93	99.93	99.86	99.86	99.92	99.86	99.86	99.86	99.86	99.86	99.86	99.79	99.93	100.00
Acidithiobacillus sp. SH	92.11	95.64	95.48	95.48	95.56	95.48	95.62	95.48	95.41	95.41	95.41	95.48	95.48	95.48	95.48	95.42	95.58	96.64	95.41	94.00	94.00	94.00	94.00	94.00	94.00	96.48	99.68	99.67	99.61	99.68	99.68	99.68	99.68	99.68	99.61	99.68	99.68	99.61	99.61	99.68	99.61	99.61	99.61	99.61	99.61	99.61	99.55	99.68	99.79
Acidithiobacillus ferrianus MG	91.74	96.10	96.10	96.10	95.92	96.10	96.08	96.10	96.03	96.03	96.03	96.10	96.10	96.10	96.10	96.04	96.03	96.36	96.03	94.68	94.68	94.68	94.68	94.68	94.68	97.26	98.18	98.10	98.16	98.18	98.18	98.18	98.18	98.18	98.24	98.18	98.18	98.24	98.11	98.32	98.18	98.18	98.18	98.18	98.18	98.18	98.11	98.11	98.21
Acidithiobacillus ferrivorans DSM 22755	91.54	95.77	95.77	95.77	95.57	95.77	95.75	95.77	95.71	95.71	95.71	95.77	95.77	95.77	95.77	95.71	95.71	96.17	95.70	94.35	94.35	94.35	94.35	94.35	94.35	97.13	97.66	97.58	97.64	97.66	97.66	97.66	97.66	97.66	97.66	97.66	97.66	97.66	97.59	97.92	97.66	97.66	97.66	97.66	97.66	97.66	97.59	97.59	97.64
Acidithiobacillus ferrivorans SS3	91.50	95.75	95.75	95.75	95.57	95.75	95.75	95.75	95.68	95.68	95.68	95.75	95.75	95.75	95.75	95.68	95.68	96.14	95.68	94.32	94.32	94.32	94.32	94.32	94.32	97.11	97.64	97.57	97.64	97.64	97.64	97.64	97.64	97.64	97.64	97.64	97.64	97.64	97.57	97.90	97.64	97.64	97.64	97.64	97.64	97.64	97.57	97.57	97.63
Acidithiobacillus ferrivorans YL15	91.39	95.66	95.66	95.66	95.50	95.67	95.68	95.66	95.60	95.60	95.60	95.66	95.66	95.66	95.66	95.60	95.64	96.08	95.59	94.28	94.28	94.28	94.28	94.28	94.28	97.07	97.59	97.52	97.57	97.59	97.41	97.41	97.41	97.59	97.59	97.41	97.41	97.59	97.53	97.84	97.59	97.41	97.59	97.59	97.41	97.59	97.52	97.53	97.57
Acidithiobacillus ferrivorans PQ33	91.45	95.72	95.73	95.73	95.57	95.73	95.75	95.73	95.66	95.66	95.66	95.73	95.73	95.73	95.73	95.67	95.71	96.17	95.66	94.35	94.35	94.35	94.35	94.35	94.35	97.13	97.66	97.58	97.64	97.66	97.48	97.48	97.48	97.66	97.66	97.48	97.48	97.66	97.59	97.92	97.66	97.48	97.66	97.66	97.48	97.66	97.59	97.59	97.64
Acidithiobacillus ferrivorans PRJEB5721	91.44	95.68	95.68	95.68	95.50	95.68	95.68	95.68	95.62	95.62	95.62	95.68	95.68	95.68	95.68	95.62	95.62	96.14	95.62	94.38	94.38	94.38	94.38	94.38	94.38	97.05	97.57	97.51	97.57	97.57	97.57	97.57	97.57	97.57	97.57	97.57	97.57	97.57	97.51	97.82	97.57	97.57	97.57	97.57	97.57	97.57	97.51	97.51	97.56
Acidithiobacillus ferrivorans CF27	91.44	95.68	95.68	95.68	95.50	95.68	95.68	95.68	95.62	95.62	95.62	95.68	95.68	95.68	95.68	95.62	95.62	96.14	95.62	94.38	94.38	94.38	94.38	94.38	94.38	97.05	97.57	97.51	97.57	97.57	97.57	97.57	97.57	97.57	97.57	97.57	97.57	97.57	97.51	97.82	97.57	97.57	97.57	97.57	97.57	97.57	97.51	97.51	97.56
Acidithiobacillus ferrivorans ACH	91.54	95.77	95.77	95.77	95.57	95.77	95.75	95.77	95.71	95.71	95.71	95.77	95.77	95.77	95.77	95.71	95.71	96.17	95.70	94.35	94.35	94.35	94.35	94.35	94.35	97.13	97.66	97.58	97.64	97.66	97.66	97.66	97.66	97.66	97.66	97.66	97.66	97.66	97.59	97.92	97.66	97.66	97.66	97.66	97.66	97.66	97.59	97.59	97.64
Acidithiobacillus ferriphilus DSM 100412	91.61	96.03	96.03	96.03	95.97	96.03	96.01	96.03	95.96	95.96	95.96	96.03	96.03	96.03	96.03	95.97	95.96	96.45	95.96	94.00	94.00	94.00	94.00	94.00	94.00	97.13	97.98	97.91	97.97	97.98	97.98	97.98	97.98	97.98	97.98	97.98	97.98	97.98	97.92	98.16	97.98	97.98	97.98	97.98	97.98	97.98	97.91	97.92	97.78
Acidithiobacillus ferriphilus 21-59-9	89.55	94.59	94.60	94.60	94.71	94.70	94.76	94.60	94.60	94.60	94.60	94.60	94.60	94.60	94.60	94.60	94.55	94.68	94.49	93.00	93.00	93.00	93.00	93.00	93.00	96.57	97.43	97.32	97.43	97.43	97.13	97.13	97.13	97.43	97.43	97.13	97.13	97.43	97.32	97.53	97.43	97.13	97.43	97.43	97.13	97.43	97.43	97.32	97.00
Acidithiobacillus ferriphilus BY0502	91.53	95.98	95.99	95.99	95.97	95.99	96.01	95.99	95.93	95.93	95.93	95.99	95.99	95.99	95.99	95.93	95.96	96.45	95.92	94.00	94.00	94.00	94.00	94.00	94.00	97.13	97.98	97.91	97.97	97.98	97.80	97.80	97.80	97.98	97.98	97.80	97.80	97.98	97.92	98.16	97.98	97.80	97.98	97.98	97.80	97.98	97.91	97.92	97.78
Acidithiobacillus ferriphilus Malay	91.61	96.03	96.03	96.03	95.97	96.03	96.01	96.03	95.96	95.96	95.96	96.03	96.03	96.03	96.03	95.97	95.96	96.45	95.96	94.00	94.00	94.00	94.00	94.00	94.00	97.13	97.98	97.91	97.97	97.98	97.98	97.98	97.98	97.98	97.98	97.98	97.98	97.98	97.92	98.16	97.98	97.98	97.98	97.98	97.98	97.98	97.91	97.92	97.78
Acidithiobacillus ferriphilus Riv13	91.61	96.03	96.03	96.03	95.97	96.03	96.01	96.03	95.96	95.96	95.96	96.03	96.03	96.03	96.03	95.97	95.96	96.45	95.96	94.00	94.00	94.00	94.00	94.00	94.00	97.13	97.98	97.91	97.97	97.98	97.98	97.98	97.98	97.98	97.98	97.98	97.98	97.98	97.92	98.16	97.98	97.98	97.98	97.98	97.98	97.98	97.91	97.92	97.78
Acidithiobacillus ferriphilus ST2	91.61	96.03	96.03	96.03	95.97	96.03	96.01	96.03	95.96	95.96	95.96	96.03	96.03	96.03	96.03	95.97	95.96	96.45	95.96	94.00	94.00	94.00	94.00	94.00	94.00	97.13	97.98	97.91	97.97	97.98	97.98	97.98	97.98	97.98	97.98	97.98	97.98	97.98	97.92	98.16	97.98	97.98	97.98	97.98	97.98	97.98	97.91	97.92	97.78
Acidithiobacillus ferriphilus A4	91.61	96.03	96.03	96.03	95.97	96.03	96.01	96.03	95.96	95.96	95.96	96.03	96.03	96.03	96.03	95.97	95.96	96.45	95.96	94.00	94.00	94.00	94.00	94.00	94.00	97.13	97.98	97.91	97.97	97.98	97.98	97.98	97.98	97.98	97.98	97.98	97.98	97.98	97.92	98.16	97.98	97.98	97.98	97.98	97.98	97.98	97.91	97.92	97.78
Acidithiobacillus ferriphilus R1	91.61	96.03	96.03	96.03	95.97	96.03	96.01	96.03	95.96	95.96	95.96	96.03	96.03	96.03	96.03	95.97	95.96	96.45	95.96	94.00	94.00	94.00	94.00	94.00	94.00	97.13	97.98	97.91	97.97	97.98	97.98	97.98	97.98	97.98	97.98	97.98	97.98	97.98	97.92	98.16	97.98	97.98	97.98	97.98	97.98	97.98	97.91	97.92	97.78
Acidithiobacillus ferridurans ATCC 33020	91.46	95.96	95.96	95.96	95.90	95.96	95.94	95.96	95.90	95.90	95.90	95.96	95.96	95.96	95.96	95.90	95.90	96.54	95.89	94.00	94.00	94.00	94.00	94.00	94.00	96.93	98.18	98.11	98.16	98.18	98.18	98.18	98.18	98.18	98.25	98.18	98.18	98.25	98.12	98.32	98.18	98.18	98.18	98.18	98.18	98.18	98.12	98.12	98.14
Acidithiobacillus ferridurans JCM18981	91.52	95.94	95.94	95.94	95.90	95.94	95.94	95.94	95.87	95.87	95.87	95.94	95.94	95.94	95.94	95.88	95.87	96.52	95.87	94.25	94.25	94.25	94.25	94.25	94.25	96.92	98.16	98.10	98.16	98.16	98.16	98.16	98.16	98.16	98.23	98.16	98.16	98.23	98.10	98.30	98.16	98.16	98.16	98.16	98.16	98.16	98.10	98.10	98.13
Acidithiobacillus ferridurans IO-2C	90.95	95.30	95.30	95.30	95.38	95.00	95.00	95.30	95.30	95.30	95.30	95.30	95.30	95.30	95.30	95.30	95.00	95.72	95.22	93.18	93.18	93.18	93.18	93.18	93.18	96.86	98.03	97.94	98.02	98.03	98.03	98.03	98.03	98.03	98.11	98.03	98.03	98.11	97.95	98.16	98.03	98.03	98.03	98.03	98.03	98.03	98.03	97.95	97.96
Acidithiobacillus ferridurans DSM 9465	91.46	95.96	95.96	95.96	95.90	95.96	95.94	95.96	95.90	95.90	95.90	95.96	95.96	95.96	95.96	95.90	95.90	96.54	95.89	94.00	94.00	94.00	94.00	94.00	94.00	96.93	98.18	98.11	98.16	98.18	98.18	98.18	98.18	98.18	98.25	98.18	98.18	98.25	98.12	98.32	98.18	98.18	98.18	98.18	98.18	98.18	98.12	98.12	98.14
Acidithiobacillus ferridurans DSM 583	91.46	95.96	95.96	95.96	95.90	95.96	95.94	95.96	95.90	95.90	95.90	95.96	95.96	95.96	95.96	95.90	95.90	96.54	95.89	94.00	94.00	94.00	94.00	94.00	94.00	96.93	98.18	98.11	98.16	98.18	98.18	98.18	98.18	98.18	98.25	98.18	98.18	98.25	98.12	98.32	98.18	98.18	98.18	98.18	98.18	98.18	98.12	98.12	98.14
Acidithiobacillus ferridurans B5	91.46	95.96	95.96	95.96	95.90	95.96	95.94	95.96	95.90	95.90	95.90	95.96	95.96	95.96	95.96	95.90	95.90	96.54	95.89	94.00	94.00	94.00	94.00	94.00	94.00	96.93	98.18	98.11	98.16	98.18	98.18	98.18	98.18	98.18	98.25	98.18	98.18	98.25	98.12	98.32	98.18	98.18	98.18	98.18	98.18	98.18	98.12	98.12	98.14
Acidithiobacillus ferridurans MEL3	91.46	95.96	95.96	95.96	95.90	95.96	95.94	95.96	95.90	95.90	95.90	95.96	95.96	95.96	95.96	95.90	95.90	96.54	95.89	94.00	94.00	94.00	94.00	94.00	94.00	96.93	98.18	98.11	98.16	98.18	98.18	98.18	98.18	98.18	98.25	98.18	98.18	98.25	98.12	98.32	98.18	98.18	98.18	98.18	98.18	98.18	98.12	98.12	98.14
Acidithiobacillus ferridurans Riv11	90.10	95.00	95.00	95.00	95.00	95.00	95.00	95.00	948.29	95.00	95.00	95.00	95.00	95.00	948.29	95.00	94.73	95.01	94.73	92.68	92.68	92.68	92.68	92.68	92.68	96.61	97.83	97.72	97.81	97.83	97.83	97.83	97.83	97.83	97.93	97.83	97.83	97.93	97.73	97.92	97.83	97.83	97.83	97.83	97.83	97.83	97.83	97.73	97.71
Acidithiobacillus ferridurans AMD consortium	91.48	95.96	95.80	95.80	95.90	95.80	95.94	95.80	95.73	95.73	95.73	95.80	95.80	95.80	95.80	95.73	95.90	96.54	95.73	94.00	94.00	94.00	94.00	94.00	94.00	96.93	98.18	98.11	98.16	98.18	98.19	98.19	98.19	98.18	98.25	98.19	98.19	98.25	98.12	98.32	98.18	98.19	98.18	98.18	98.19	98.18	98.12	98.12	98.14
Acidithiobacillus ferrooxidans CF3	91.52	95.77	95.77	95.77	95.56	95.64	95.62	95.77	95.70	95.70	95.70	95.77	95.77	95.77	95.77	95.71	95.70	96.17	95.70	94.00	94.00	94.00	94.00	94.00	94.00	97.26	97.86	97.78	97.84	97.86	97.86	97.86	97.86	97.86	97.93	97.86	97.86	97.93	97.80	98.08	97.86	97.86	97.86	97.86	97.86	97.86	97.79	97.80	97.64
Acidithiobacillus ferrooxidans F221	91.53	96.09	96.09	96.09	96.04	96.10	96.08	96.09	96.03	96.03	96.03	96.09	96.09	96.09	96.09	96.03	96.03	96.64	96.02	94.00	94.00	94.00	94.00	94.00	94.00	97.26	97.93	97.85	97.90	97.93	97.93	97.93	97.93	97.93	97.99	97.93	97.93	97.99	97.86	98.16	97.93	97.93	97.93	97.93	97.93	97.93	97.99	97.86	97.71
Acidithiobacillus ferrooxidans PQ505	91.59	95.96	95.96	95.96	95.90	95.97	95.95	95.96	95.90	95.90	95.90	95.96	95.96	95.96	95.96	95.90	95.90	96.45	95.89	94.00	94.00	94.00	94.00	94.00	94.00	97.39	98.05	97.98	98.03	98.05	98.05	98.05	98.05	98.05	98.12	98.05	98.05	98.12	97.99	98.32	98.05	98.05	98.05	98.05	98.05	98.05	97.99	97.99	97.85
Acidithiobacillus ferrooxidans PQ506	91.59	95.96	95.96	95.96	95.90	95.97	95.95	95.96	95.90	95.90	95.90	95.96	95.96	95.96	95.96	95.90	95.90	96.45	95.89	94.00	94.00	94.00	94.00	94.00	94.00	97.39	98.05	97.98	98.03	98.05	98.05	98.05	98.05	98.05	98.12	98.05	98.05	98.12	97.99	98.32	98.05	98.05	98.05	98.05	98.05	98.05	97.99	97.99	97.85
Acidithiobacillus ferrooxidans BY-3	91.59	95.96	95.96	95.96	95.90	95.97	95.95	95.96	95.90	95.90	95.90	95.96	95.96	95.96	95.96	95.90	95.90	96.45	95.89	94.00	94.00	94.00	94.00	94.00	94.00	97.39	98.05	97.98	98.03	98.05	98.05	98.05	98.05	98.05	98.12	98.05	98.05	98.12	97.99	98.32	98.05	98.05	98.05	98.05	98.05	98.05	97.99	97.99	97.85
Acidithiobacillus ferrooxidans ATCC 23270	91.35	95.80	95.80	95.80	95.72	95.66	95.66	95.80	95.73	95.73	95.73	95.80	95.80	95.80	95.80	95.73	95.73	96.29	95.73	94.12	94.12	94.12	94.12	94.12	94.12	97.21	98.10	98.03	98.10	98.10	98.10	98.10	98.10	98.10	98.16	98.10	98.10	98.16	98.03	98.42	98.10	98.10	98.10	98.10	98.10	98.10	98.03	98.03	97.93
Acidithiobacillus ferrooxidans CCM 4253	91.58	95.96	95.97	95.97	95.77	95.84	95.82	95.97	95.90	95.90	95.90	95.97	95.97	95.97	95.97	95.90	95.90	96.45	95.90	94.35	94.35	94.35	94.35	94.35	94.35	97.32	98.18	98.11	98.16	98.18	98.18	98.18	98.18	98.18	98.25	98.18	98.18	98.25	98.12	98.48	98.18	98.18	98.18	98.18	98.18	98.18	98.11	98.12	98.00
Acidithiobacillus ferrooxidans ATCC 53993	91.48	96.04	96.04	96.04	95.82	95.90	95.89	96.04	95.97	95.97	95.97	96.04	96.04	96.04	96.04	95.97	95.97	96.44	95.97	94.64	94.64	94.64	94.64	94.64	94.64	97.19	98.08	98.01	98.07	98.08	98.08	98.08	98.08	98.08	98.15	98.08	98.08	98.15	98.01	98.47	98.08	98.08	98.08	98.08	98.08	98.08	98.01	98.01	97.99
Acidithiobacillus ferrooxidans HEL18	91.59	95.96	95.97	95.97	95.77	95.84	95.82	95.97	95.90	95.90	95.90	95.97	95.97	95.97	95.97	95.90	95.90	96.45	95.90	94.35	94.35	94.35	94.35	94.35	94.35	97.32	98.18	98.11	98.16	98.18	98.18	98.18	98.18	98.18	98.25	98.18	98.18	98.25	98.12	98.48	98.18	98.18	98.18	98.18	98.18	98.18	98.12	98.12	98.00
Acidithiobacillus ferrooxidans COP1	91.59	95.96	95.97	95.97	95.77	95.84	95.82	95.97	95.90	95.90	95.90	95.97	95.97	95.97	95.97	95.90	95.90	96.45	95.90	94.35	94.35	94.35	94.35	94.35	94.35	97.32	98.18	98.11	98.16	98.18	98.18	98.18	98.18	98.18	98.25	98.18	98.18	98.25	98.12	98.48	98.18	98.18	98.18	98.18	98.18	98.18	98.12	98.12	98.00
Acidithiobacillus ferrooxidans S10	91.30	96.44	96.44	96.44	96.19	96.29	96.26	96.44	96.36	96.36	96.36	96.44	96.44	96.44	96.44	96.36	96.36	96.45	96.36	95.57	95.57	95.57	95.57	95.57	95.57	97.07	98.50	98.49	98.49	98.50	98.50	98.50	98.50	98.50	98.58	98.50	98.50	98.58	98.50	98.48	98.50	98.50	98.50	98.50	98.50	98.50	98.42	98.50	98.42
Acidithiobacillus ferrooxidans RVS1	91.59	95.96	95.97	95.97	95.77	95.84	95.82	95.97	95.90	95.90	95.90	95.97	95.97	95.97	95.97	95.90	95.90	96.45	95.90	94.35	94.35	94.35	94.35	94.35	94.35	97.32	98.18	98.11	98.16	98.18	98.18	98.18	98.18	98.18	98.25	98.18	98.18	98.25	98.12	98.48	98.18	98.18	98.18	98.18	98.18	98.18	98.12	98.12	98.00
Acidithiobacillus ferrooxidans GGI-221	91.33	95.70	95.70	95.70	95.49	95.57	95.56	95.70	95.63	95.63	95.63	95.70	95.70	95.70	95.70	95.64	95.63	96.44	95.63	94.21	94.21	94.21	94.21	94.21	94.21	97.06	97.92	97.85	97.90	97.92	97.92	97.92	97.92	97.92	97.98	97.92	97.92	97.98	97.85	98.47	97.92	97.92	97.92	97.92	97.92	97.92	97.85	97.85	97.71
[truncated: 39 more columns]

## Sheet: S3c
AAI basic statistcs	Nº cross compar	Ave. + SD	Max.	Min.
(i) Intraspecific Comparisons
ACA-ACA	324	98.8 ± 0.6	100	98
AFD-AFD	81	98.7 ± 0.9	100	97.3
AFP-AFP	81	98.2 ± 0.9	100	96.7
AFE-AFE	196	98.1 ± 1.5	100	94.5*
AFV-AFV	49	97.6 ± 1.6	100	94.8*
ATH-ATH	625	95.3 ± 4.6	100	83.9*
ATH-AAL	19	97.6 ± 0.7	97.85	96.6*
(ii) Intergeneric Comparisons
I vs. II	18	59.9 ± 0.5	61.2	59.5
I vs. III	7	59.0 ± 0.2	59.1	58.8
I vs IV	1	61.5 ± 0.0	-	-
V vs II	1206	68.2 ± 0.4	69.6	66.7
V vs III	536	67.2 ± 0.4	67.9	65.5
V vs IV	51	72.0 ± 1.5	75.9	69.8
Table constructed with % AAI values derived using CompareM [https://github.com/dparks1134/CompareM]. Extended dataset and values calculated using Rodriguez and Konstantinidis [51], % aai.rb are shown in Table S2.1. ACA: At. caldus; AFD: At. ferridurans; AFP: At. ferriphilus; AFE: At. ferrooxidans; AFV: At. ferrivorans; ATH: At. thiooxidans. Candidate genera are indicated as follows: I (Thermithio…
