# Supplementary material for: Genomic evolution of the class Acidithiobacillia: deep-branching Proteobacteria living in extreme acidic conditions
Source: ISME J. 2021 May 18;15(11):3221–38. doi: 10.1038/s41396-021-00995-x (PMC8528912; doi:10.1038/s41396-021-00995-x)
Supplement: Supplementary file 5 — Table S4 [file 41396_2021_995_MOESM5_ESM.xlsx]

## Sheet: Legend
Table S4. Relatedness of Acidithiobacillia class members inferred from nucleotide data using alignment-based methods (dDDH, ANIb, ANIm) and alignment-independent methods (TETRA, TZMD). Type strains are marked with a T superscript. Thresholds used for species delimitation are the following: digital DNA:DNA hybridization dDDH>70% (same genomic species [48, 49]); Average Nucleotide Identity ANI > 96…

## Sheet: dDDH
dDDH	Thermithiobacillus tepidarius DSM 3134	Acidithiobacillus caldus ATCC 51756	Acidithiobacillus caldus DSM 8584	Acidithiobacillus caldus KU	Acidithiobacillus caldus SM-1	Acidithiobacillus caldus MTH-04	Acidithiobacillus caldus MTH-04 2019	Acidithiobacillus caldus S1	Acidithiobacillus caldus DX	Acidithiobacillus caldus ZJ	Acidithiobacillus caldus ZBY	Acidithiobacillus caldus BC13	Acidithiobacillus caldus F	Acidithiobacillus caldus MNG	Acidithiobacillus caldus 6	Acidithiobacillus caldus C-SH12	Acidithiobacillus caldus MELC5	Acidithiobacillus caldus VAN18-3	Acidithiobacillus caldus CV18-1	Acidithiobacillus sp.VAN18-1	Acidithiobacillus sp.VAN18-2	Acidithiobacillus sp.VAN18-4	Acidithiobacillus sp.CV18-2	Acidithiobacillus sp.CV18-3	Acidithiobacillus sp.BN09-2	Acidithiobacillus sp. SpSt-908	Acidithiobacillus sp. UBA2486	Acidithiobacillus sulfuriphilus CJ-2	Acidithiobacillus thiooxidans ATCC19377. Sanger	Acidithiobacillus thiooxidans ATCC19377. Illumina	Acidithiobacillus thiooxidans ATCC19377. closed PacBio	Acidithiobacillus thiooxidans A01	Acidithiobacillus thiooxidans A02	Acidithiobacillus thiooxidans DMC	Acidithiobacillus thiooxidans JYC-17	Acidithiobacillus thiooxidans ATCC 8085	Acidithiobacillus thiooxidans ATCC 21835	Acidithiobacillus thiooxidans BY-02	Acidithiobacillus thiooxidans ZBY	Acidithiobacillus thiooxidans BC51	Acidithiobacillus thiooxidans VAN18-5	Acidithiobacillus thiooxidans BN09-1	Acidithiobacillus thiooxidans DSM 14366	Acidithiobacillus thiooxidans GD1-3	Acidithiobacillus thiooxidans ATCC 15494	Acidithiobacillus thiooxidans No26	Acidithiobacillus thiooxidans DXS-W	Acidithiobacillus thiooxidans Licanantay	Acidithiobacillus thiooxidans CLST
Thermithiobacillus tepidarius DSM 3134	100	18.7	18.5	18.5	18.4	19.2	18.1	19.3	17.9	18.2	18	18.5	18.9	18.7	18.4	18.3	18.7	25.9	25.4	18.3	18.3	18.3	18.3	18.3	18.3	16.9	17.7	18	19.8	20.3	20.3	19.5	19.2	20.2	19.3	19.9	18.9	19.3	19.2	18.9	19.5	19.4	21.5	18.7	19.4	19.4	18.6	18.1	19.2
Acidithiobacillus caldus ATCC 51756	18.7	100	99.7	82.5	92.1	92.2	91.8	92.9	91.8	91.6	91.5	93.5	87	91.8	92.7	93.3	94	93.6	93.2	19	19.2	18.5	19.2	18.5	18.5	18.7	18.2	19.2	17.8	17.6	19	18.2	17.6	17.6	17.6	17.8	20.2	17.7	17.7	17.8	17.1	21	17.7	20.4	17.7	17.7	20.3	17.2	17.6
Acidithiobacillus caldus DSM 8584	18.5	99.7	100	97.1	91.5	91.8	91.6	93.1	91.7	91.6	91.4	99.7	99.2	92.2	93	94.3	94.3	93.8	93.4	18.6	18.7	18.1	18.4	18.1	18.1	18.6	18.1	19.1	17.4	17.4	19	18	17.3	17.6	17.3	17.4	20.1	17.4	17.4	17.3	16.8	19.5	17.7	20.5	17.4	17.3	20.4	17	17.6
Acidithiobacillus caldus KU	18.5	82.5	97.1	100	92	92.1	92	93.3	92.3	92	91.9	99.9	99.9	92.4	93.1	93.5	94.5	94.1	93.6	18.8	18.9	18.4	18.6	18.4	18.4	19	18.5	19.2	17.3	17.4	19.2	18	17.3	17.6	17.3	17.4	20	17.4	17.3	17.4	16.8	18.7	17.5	20.5	17.4	17.3	20.4	16.9	17.4
Acidithiobacillus caldus SM-1	18.4	92.1	91.5	92	100	97.5	97.5	91.2	89	88.9	88.9	92	92.1	91.7	92.2	91.7	91.4	90.2	90.5	21.5	20	18.6	19	18.6	18.6	19.1	18.7	20.3	20.5	19.5	23.5	21.5	22.9	22.4	22.6	18.5	22.8	22.9	22.9	19.2	21.1	23.9	21.6	26.6	23	18	26.3	21.2	19.2
Acidithiobacillus caldus MTH-04	19.2	92.2	91.8	92.1	97.5	100	99.6	91.9	90.5	90.4	90.4	92.1	92.3	92	92.7	92.2	91.9	90.9	90.6	21.5	19.3	18.6	19.2	18.6	18.6	18.2	18.7	19.5	19.9	19.9	25.9	20.5	23.6	24.2	23.4	18.6	22.8	23.7	24	19.7	22.4	26.2	24	26.3	23.8	18.4	26	22.6	18.1
Acidithiobacillus caldus MTH-04 2019	18.1	91.8	91.6	92	97.5	99.6	100	91.9	89.9	89.7	89.9	92	92.2	92.6	92.9	91.6	92.3	91.1	90.8	18.3	18.3	17.9	18	17.9	17.9	18.5	18.6	19.9	19	18.1	20.3	19.6	19.4	19.9	19.4	18	21	19.5	19.6	17.3	17.4	19.1	18.4	21.8	19	17.6	21.7	17.9	18.9
Acidithiobacillus caldus S1	19.3	92.9	93.1	93.3	91.2	91.9	91.9	100	92.4	92.3	92.3	92.6	93.4	90.6	91.4	92.6	93.9	92.6	92.1	19.4	19.4	19.1	19.2	19.1	19.1	19	19.4	19.3	18.1	17.9	19.5	21.6	18.1	18.4	18.2	18.1	20.4	18.3	18.1	17.7	17.2	18.4	18.1	20.1	18.1	17.7	19.9	17.2	17.2
Acidithiobacillus caldus DX	17.9	91.8	91.7	92.3	89	90.5	89.9	92.4	100	99.9	99.8	92.2	92.7	90.5	91	91.9	93.4	93	91.7	19.4	19.4	18.6	18.7	18.6	18.6	19.9	19.2	19.9	19	18.5	19.7	19.8	19.2	19.7	19.3	18.1	20.3	19.4	19.4	17.3	17.2	18.5	17.8	22.3	18.6	17.7	22.1	17.2	18.7
Acidithiobacillus caldus ZJ	18.2	91.6	91.6	92	88.9	90.4	90.4	92.3	99.9	100	99.9	91.9	92.4	90.4	91	91.9	93.3	93	91.7	19	19.1	18.3	18.5	18.3	18.3	19.6	19.3	20	19	18.5	19.7	19.8	19.2	19.7	19.3	18.2	20.4	19.4	19.4	17.4	17.2	18.5	17.9	22.4	18.7	17.7	22.3	17.3	18.7
Acidithiobacillus caldus ZBY	18	91.5	91.4	91.9	88.9	90.4	90.4	92.3	99.8	99.9	100	91.9	92.3	90.3	90.9	91.8	93.3	93	91.6	19.1	19.2	18.4	18.6	18.4	18.4	19.9	19.2	19.9	18.7	18.6	19.8	19.8	19.3	19.7	19.4	17.8	19.8	19.5	19.5	17.2	17.2	18.8	17.9	22.6	18.7	17.7	22.5	17.4	18.7
Acidithiobacillus caldus BC13	18.5	93.5	99.7	99.9	92	92.1	92	92.6	92.2	91.9	91.9	100	99.9	92.2	93	93.3	94.5	94.1	93.7	18.7	18.8	18.3	18.6	18.3	18.3	19	18.5	19.3	17.2	17.3	19	17.9	17.2	17.5	17.2	17.3	19.8	17.3	17.3	17.3	16.7	18.7	17.4	20.3	17.3	17.3	20.2	16.8	17.3
Acidithiobacillus caldus F	18.9	87	99.2	99.9	92.1	92.3	92.2	93.4	92.7	92.4	92.3	99.9	100	92.8	93.4	93.7	95	94.5	94.1	18.5	18.5	18	18.1	18	18	18.6	18.6	19.3	17.5	17.5	19.9	18.2	17.7	18	17.7	17.4	19.9	17.8	17.8	17.4	17	18.2	18	20.9	17.7	17.3	20.8	17.1	17.4
Acidithiobacillus caldus MNG	18.7	91.8	92.2	92.4	91.7	92	92.6	90.6	90.5	90.4	90.3	92.2	92.8	100	99.1	90.8	91.9	89.6	89.5	20.5	20.6	18.2	18.4	18.2	18.2	19.5	19.3	18.6	17.5	18.4	21.1	18.4	17.8	18.2	17.8	17.3	19.7	18	17.9	17.5	17.3	18.7	18.3	22.6	18.2	17.6	22.4	18	17.3
Acidithiobacillus caldus 6	18.4	92.7	93	93.1	92.2	92.7	92.9	91.4	91	91	90.9	93	93.4	99.1	100	90.3	92.7	90.6	90	19.8	19.7	18.1	18.3	18.1	18.1	19.2	18.8	18.3	17.7	18	19.8	17.6	18.3	18.7	18.3	17.5	17.7	18.4	18.5	17.7	17.5	19	18.7	19.4	18.6	17.7	19.3	18.3	17.3
Acidithiobacillus caldus C-SH12	18.3	93.3	94.3	93.5	91.7	92.2	91.6	92.6	91.9	91.9	91.8	93.3	93.7	90.8	90.3	100	91.6	91.6	91.4	19.4	19.5	18.4	18.6	18.4	18.4	19.2	18.8	20.2	19.2	18.2	18.1	22.4	22.1	22.8	22.3	17.9	18.6	22.4	22.5	17.8	17.5	19.8	18.8	23	22.4	17.9	22.8	17.7	18.8
Acidithiobacillus caldus MELC5	18.7	94	94.3	94.5	91.4	91.9	92.3	93.9	93.4	93.3	93.3	94.5	95	91.9	92.7	91.6	100	94.7	94.4	20.4	20.4	18.2	18.3	18.2	18.2	18.7	19.1	18.2	17.5	17.5	20.1	17.7	18.2	18.5	18.2	17.4	20	18.3	18.3	17.4	17.1	18.4	18.2	20.6	17.9	17.3	20.5	17.6	17.1
Acidithiobacillus caldus VAN18-3	25.9	93.6	93.8	94.1	90.2	90.9	91.1	92.6	93	93	93	94.1	94.5	89.6	90.6	91.6	94.7	100	99.5	27.5	28	22.8	22.6	22.6	22.9	19.5	19	18.4	18.9	18.4	19.7	17.6	17.5	17.6	17.6	19.1	18.5	17.7	17.7	19.4	19.5	21.1	19.3	19.1	19.5	17.8	19.1	17.3	17.5
Acidithiobacillus caldus CV18-1	25.4	93.2	93.4	93.6	90.5	90.6	90.8	92.1	91.7	91.7	91.6	93.7	94.1	89.5	90	91.4	94.4	99.5	100	27.7	28.1	26	26	25.9	26	18.9	18.7	18.5	18.8	18.7	19.6	17.9	17.6	17.8	17.6	19	18.5	17.8	17.7	19.1	19.4	21.3	18.9	19.7	19.2	17.7	19.6	17.3	17.5
Acidithiobacillus sp.VAN18-1	18.3	19	18.6	18.8	21.5	21.5	18.3	19.4	19.4	19	19.1	18.7	18.5	20.5	19.8	19.4	20.4	27.5	27.7	100	100	97	97	96.9	97	60.2	19.5	18.1	20.5	18.8	24.1	17.9	19.5	19.7	19.2	19.8	19.6	19.5	19.1	20.7	26	28.8	21.8	21.5	22.2	20.6	21.4	20.4	18.3
Acidithiobacillus sp.VAN18-2	18.3	19.2	18.7	18.9	20	19.3	18.3	19.4	19.4	19.1	19.2	18.8	18.5	20.6	19.7	19.5	20.4	28	28.1	100	100	97	97	96.9	97	60.2	19.5	18.1	18.6	18.3	19.4	17.5	17.6	17.5	17.4	18.7	18.5	17.7	17.4	19.6	23.6	27.7	19.2	19.4	19.2	18.2	19.5	17.1	17.7
Acidithiobacillus sp.VAN18-4	18.3	18.5	18.1	18.4	18.6	18.6	17.9	19.1	18.6	18.3	18.4	18.3	18	18.2	18.1	18.4	18.2	22.8	26	97	97	100	100	100	99.7	60.3	19.4	18.6	18.7	17.7	18.2	17.5	17.6	17.6	17.5	18.8	17.8	17.8	17.5	19.5	20.8	25.6	19	17.6	19.5	18.1	17.6	17.1	17.6
Acidithiobacillus sp.CV18-2	18.3	19.2	18.4	18.6	19	19.2	18	19.2	18.7	18.5	18.6	18.6	18.1	18.4	18.3	18.6	18.3	22.6	26	97	97	100	100	100	99.2	60.3	19.4	18.6	18.7	17.7	18.2	17.6	17.7	17.6	17.5	18.8	17.9	17.8	17.5	19.5	20.7	25.7	19	17.6	19.5	18.1	17.6	17.1	17.6
Acidithiobacillus sp.CV18-3	18.3	18.5	18.1	18.4	18.6	18.6	17.9	19.1	18.6	18.3	18.4	18.3	18	18.2	18.1	18.4	18.2	22.6	25.9	96.9	96.9	100	100	100	99.1	60.3	19.4	18.6	18.7	17.7	18.2	17.5	17.6	17.6	17.4	18.8	17.8	17.8	17.5	19.5	20.7	25.5	19	17.5	19.5	18.1	17.6	17.1	17.6
Acidithiobacillus sp.BN09-2	18.3	18.5	18.1	18.4	18.6	18.6	17.9	19.1	18.6	18.3	18.4	18.3	18	18.2	18.1	18.4	18.2	22.9	26	97	97	99.7	99.2	99.1	100	60.3	19.4	18.6	18.6	17.6	18.2	17.6	17.6	17.5	17.4	18.7	17.8	17.7	17.4	19.5	20.8	25.7	18.9	17.5	19.4	18	17.6	17	17.6
Acidithiobacillus sp. SpSt-908	16.9	18.7	18.6	19	19.1	18.2	18.5	19	19.9	19.6	19.9	19	18.6	19.5	19.2	19.2	18.7	19.5	18.9	60.2	60.2	60.3	60.3	60.3	60.3	100	19.5	17.8	21.4	17	23.3	16.7	18.5	18.6	18	18.2	17.9	18.5	18.3	17.7	17.5	17.3	18	19.1	18.6	19.1	19	18.9	16.9
Acidithiobacillus sp. UBA2486	17.7	18.2	18.1	18.5	18.7	18.7	18.6	19.4	19.2	19.3	19.2	18.5	18.6	19.3	18.8	18.8	19.1	19	18.7	19.5	19.5	19.4	19.4	19.4	19.4	19.5	100	16.8	16.6	16.6	16.6	16.5	16.6	16.6	16.5	16.5	16.5	16.5	16.5	16.4	16.3	16.6	16.5	16.6	16.8	16.6	16.6	16.6	16.5
Acidithiobacillus sulfuriphilus CJ-2	18	19.2	19.1	19.2	20.3	19.5	19.9	19.3	19.9	20	19.9	19.3	19.3	18.6	18.3	20.2	18.2	18.4	18.5	18.1	18.1	18.6	18.6	18.6	18.6	17.8	16.8	100	23.5	19.6	19.2	21.2	21.2	21.4	21.5	18.9	21	21.2	21.2	19.6	19	19.3	19.6	20.6	20.3	19.2	20.5	18.6	20.1
Acidithiobacillus thiooxidans ATCC19377. Sanger	19.8	17.8	17.4	17.3	20.5	19.9	19	18.1	19	19	18.7	17.2	17.5	17.5	17.7	19.2	17.5	18.9	18.8	20.5	18.6	18.7	18.7	18.7	18.6	21.4	16.6	23.5	100	78.3	82	82.8	83	82.8	82.8	99.4	81.8	82.8	82.9	84	82.2	81.6	82.7	81.6	82.4	83	81.6	81.7	81.9
Acidithiobacillus thiooxidans ATCC19377. Illumina	20.3	17.6	17.4	17.4	19.5	19.9	18.1	17.9	18.5	18.5	18.6	17.3	17.5	18.4	18	18.2	17.5	18.4	18.7	18.8	18.3	17.7	17.7	17.7	17.6	17	16.6	19.6	78.3	100	77.9	77.4	77.6	77.5	77.5	79	77.7	77.7	77.9	78.3	77.8	76.8	80.1	77.1	77.9	78.2	77	78.6	76.8
Acidithiobacillus thiooxidans ATCC19377. closed PacBio	20.3	19	19	19.2	23.5	25.9	20.3	19.5	19.7	19.7	19.8	19	19.9	21.1	19.8	18.1	20.1	19.7	19.6	24.1	19.4	18.2	18.2	18.2	18.2	23.3	16.6	19.2	82	77.9	100	83.8	84.4	84.4	84.2	82.6	84.8	84.4	84.4	88.2	83.8	83.2	81.5	84	93.9	97	84	94.1	94.9
Acidithiobacillus thiooxidans A01	19.5	18.2	18	18	21.5	20.5	19.6	21.6	19.8	19.8	19.8	17.9	18.2	18.4	17.6	22.4	17.7	17.6	17.9	17.9	17.5	17.5	17.6	17.5	17.6	16.7	16.5	21.2	82.8	77.4	83.8	100	99.6	99.6	99.6	83.7	82.9	99.6	99.7	84.9	81.5	83.1	81.9	90.9	82.5	85.2	90.9	82	85.6
Acidithiobacillus thiooxidans A02	19.2	17.6	17.3	17.3	22.9	23.6	19.4	18.1	19.2	19.2	19.3	17.2	17.7	17.8	18.3	22.1	18.2	17.5	17.6	19.5	17.6	17.6	17.7	17.6	17.6	18.5	16.6	21.2	83	77.6	84.4	99.6	100	99.7	99.6	83.7	83.1	99.7	99.7	85.3	81.6	83.2	82.1	91	82.5	85.6	91.1	82.6	85.6
Acidithiobacillus thiooxidans DMC	20.2	17.6	17.6	17.6	22.4	24.2	19.9	18.4	19.7	19.7	19.7	17.5	18	18.2	18.7	22.8	18.5	17.6	17.8	19.7	17.5	17.6	17.6	17.6	17.5	18.6	16.6	21.4	82.8	77.5	84.4	99.6	99.7	100	99.6	83.7	83	99.7	99.8	84.9	81.5	83.1	82	90.9	82.6	85.3	90.9	82.1	85.5
Acidithiobacillus thiooxidans JYC-17	19.3	17.6	17.3	17.3	22.6	23.4	19.4	18.2	19.3	19.3	19.4	17.2	17.7	17.8	18.3	22.3	18.2	17.6	17.6	19.2	17.4	17.5	17.5	17.4	17.4	18	16.5	21.5	82.8	77.5	84.2	99.6	99.6	99.6	100	83.7	83	99.7	99.6	85	81.4	83	82	91.1	82.7	85.3	91.1	82.3	85.7
Acidithiobacillus thiooxidans ATCC 8085	19.9	17.8	17.4	17.4	18.5	18.6	18	18.1	18.1	18.2	17.8	17.3	17.4	17.3	17.5	17.9	17.4	19.1	19	19.8	18.7	18.8	18.8	18.8	18.7	18.2	16.5	18.9	99.4	79	82.6	83.7	83.7	83.7	83.7	100	82	83.7	83.8	84	82.2	81.9	83.5	82.5	83	83.3	82.5	81.9	82.6
Acidithiobacillus thiooxidans ATCC 21835	18.9	20.2	20.1	20	22.8	22.8	21	20.4	20.3	20.4	19.8	19.8	19.9	19.7	17.7	18.6	20	18.5	18.5	19.6	18.5	17.8	17.9	17.8	17.8	17.9	16.5	21	81.8	77.7	84.8	82.9	83.1	83	83	82	100	83	83.1	94.9	82.6	83.1	82.2	80.8	85.5	86.7	80.7	84.9	85.7
Acidithiobacillus thiooxidans BY-02	19.3	17.7	17.4	17.4	22.9	23.7	19.5	18.3	19.4	19.4	19.5	17.3	17.8	18	18.4	22.4	18.3	17.7	17.8	19.5	17.7	17.8	17.8	17.8	17.7	18.5	16.5	21.2	82.8	77.7	84.4	99.6	99.7	99.7	99.7	83.7	83	100	99.7	85	81.5	83.1	82.3	91	82.6	85.4	91	82.2	85.5
Acidithiobacillus thiooxidans ZBY	19.2	17.7	17.4	17.3	22.9	24	19.6	18.1	19.4	19.4	19.5	17.3	17.8	17.9	18.5	22.5	18.3	17.7	17.7	19.1	17.4	17.5	17.5	17.5	17.4	18.3	16.5	21.2	82.9	77.9	84.4	99.7	99.7	99.8	99.6	83.8	83.1	99.7	100	84.9	81.6	83.3	82.4	91.1	82.8	85.3	91.1	82.3	85.7
Acidithiobacillus thiooxidans BC51	18.9	17.8	17.3	17.4	19.2	19.7	17.3	17.7	17.3	17.4	17.2	17.3	17.4	17.5	17.7	17.8	17.4	19.4	19.1	20.7	19.6	19.5	19.5	19.5	19.5	17.7	16.4	19.6	84	78.3	88.2	84.9	85.3	84.9	85	84	94.9	85	84.9	100	85.4	83.5	84.6	83	89.1	88.9	83	88.1	88
Acidithiobacillus thiooxidans VAN18-5	19.5	17.1	16.8	16.8	21.1	22.4	17.4	17.2	17.2	17.2	17.2	16.7	17	17.3	17.5	17.5	17.1	19.5	19.4	26	23.6	20.8	20.7	20.7	20.8	17.5	16.3	19	82.2	77.8	83.8	81.5	81.6	81.5	81.4	82.2	82.6	81.5	81.6	85.4	100	82.8	83.1	81.4	83.7	85.6	81.4	84.3	84.6
Acidithiobacillus thiooxidans BN09-1	19.4	21	19.5	18.7	23.9	26.2	19.1	18.4	18.5	18.5	18.8	18.7	18.2	18.7	19	19.8	18.4	21.1	21.3	28.8	27.7	25.6	25.7	25.5	25.7	17.3	16.6	19.3	81.6	76.8	83.2	83.1	83.2	83.1	83	81.9	83.1	83.1	83.3	83.5	82.8	100	82.4	81.2	83.8	83.2	81.2	84.2	83.6
Acidithiobacillus thiooxidans DSM 14366	21.5	17.7	17.7	17.5	21.6	24	18.4	18.1	17.8	17.9	17.9	17.4	18	18.3	18.7	18.8	18.2	19.3	18.9	21.8	19.2	19	19	19	18.9	18	16.5	19.6	82.7	80.1	81.5	81.9	82.1	82	82	83.5	82.2	82.3	82.4	84.6	83.1	82.4	100	81.9	81.6	84.4	81.9	81.6	80.6
Acidithiobacillus thiooxidans GD1-3	18.7	20.4	20.5	20.5	26.6	26.3	21.8	20.1	22.3	22.4	22.6	20.3	20.9	22.6	19.4	23	20.6	19.1	19.7	21.5	19.4	17.6	17.6	17.5	17.5	19.1	16.6	20.6	81.6	77.1	84	90.9	91	90.9	91.1	82.5	80.8	91	91.1	83	81.4	81.2	81.9	100	83.3	84.8	99.5	83.1	86.5
Acidithiobacillus thiooxidans ATCC 15494	19.4	17.7	17.4	17.4	23	23.8	19	18.1	18.6	18.7	18.7	17.3	17.7	18.2	18.6	22.4	17.9	19.5	19.2	22.2	19.2	19.5	19.5	19.5	19.4	18.6	16.8	20.3	82.4	77.9	93.9	82.5	82.5	82.6	82.7	83	85.5	82.6	82.8	89.1	83.7	83.8	81.6	83.3	100	96.3	83.3	97.1	92.5
Acidithiobacillus thiooxidans No26	19.4	17.7	17.3	17.3	18	18.4	17.6	17.7	17.7	17.7	17.7	17.3	17.3	17.6	17.7	17.9	17.3	17.8	17.7	20.6	18.2	18.1	18.1	18.1	18	19.1	16.6	19.2	83	78.2	97	85.2	85.6	85.3	85.3	83.3	86.7	85.4	85.3	88.9	85.6	83.2	84.4	84.8	96.3	100	84.9	96.4	95.6
Acidithiobacillus thiooxidans DXS-W	18.6	20.3	20.4	20.4	26.3	26	21.7	19.9	22.1	22.3	22.5	20.2	20.8	22.4	19.3	22.8	20.5	19.1	19.6	21.4	19.5	17.6	17.6	17.6	17.6	19	16.6	20.5	81.6	77	84	90.9	91.1	90.9	91.1	82.5	80.7	91	91.1	83	81.4	81.2	81.9	99.5	83.3	84.9	100	83.1	86.6
Acidithiobacillus thiooxidans Licanantay	18.1	17.2	17	16.9	21.2	22.6	17.9	17.2	17.2	17.3	17.4	16.8	17.1	18	18.3	17.7	17.6	17.3	17.3	20.4	17.1	17.1	17.1	17.1	17	18.9	16.6	18.6	81.7	78.6	94.1	82	82.6	82.1	82.3	81.9	84.9	82.2	82.3	88.1	84.3	84.2	81.6	83.1	97.1	96.4	83.1	100	92
Acidithiobacillus thiooxidans CLST	19.2	17.6	17.6	17.4	19.2	18.1	18.9	17.2	18.7	18.7	18.7	17.3	17.4	17.3	17.3	18.8	17.1	17.5	17.5	18.3	17.7	17.6	17.6	17.6	17.6	16.9	16.5	20.1	81.9	76.8	94.9	85.6	85.6	85.5	85.7	82.6	85.7	85.5	85.7	88	84.6	83.6	80.6	86.5	92.5	95.6	86.6	92	100
Acidithiobacillus thiooxidans ATCC 19703	18	18.2	18.1	17.6	23.6	25.1	19.4	18.4	17.7	17.7	17.4	17.6	18.1	18	18.7	18.5	18.2	18.2	18	20.9	18	17.9	17.9	17.9	17.8	17	16.3	19.8	48.3	48.7	48.8	48.6	48.8	48.7	48.7	48.6	48.6	48.7	48.7	48.5	49.4	48.5	49.4	48.6	48.6	48.4	48.5	48.7	48.5
Acidithiobacillus sp. RW2	20	18.1	18.5	17.7	22.8	24.6	18.3	17.9	18.1	18	18.1	17.7	17.9	18.1	18.5	19.4	18	18.1	17.8	19.1	17.9	18	18.1	18	18.1	17.2	16.8	19.2	53.2	53.5	54.1	53.9	54.1	54.1	54.1	53.5	53.9	54.1	54.2	54.4	53.3	53.3	54.4	54.4	54.9	54.8	54.4	54.3	53.5
Acidithiobacillus sp. GG1-14	21.8	17.6	17.5	17.4	21	22.8	17.6	17.6	18.4	18.2	18.5	17.5	17.6	18.5	18.2	17.7	17.7	20.9	20.2	20.9	21.3	20.3	20.3	20.3	20.2	17.7	16.8	18.7	23.1	23.3	23.7	23.3	23.6	23.6	23.7	23.2	23.7	23.7	23.6	23.8	23.1	23.1	23.7	24.1	23.5	23.6	24.1	23.2	23.6
Acidithiobacillus sp. SH	20.2	17.5	17.3	17.4	22.2	24	19.2	18	17.9	17.9	17.9	17.3	18.8	19.4	19.5	17.1	19.1	19.1	19.2	22.7	19.9	19.8	19.8	19.8	19.6	17.5	16.6	18	23	23.5	23.5	22.7	23.3	23.3	23.3	22.9	22.9	23.4	23.2	22.7	22.9	23.6	23.3	23.2	23.1	22.9	23.2	22.7	22.6
Acidithiobacillus ferrianus MG	18.9	18.7	18.5	18.5	19.6	18.8	18.9	19.3	18.6	18.6	18.6	18.4	18.6	18.1	17.8	19.6	18	18.3	18.2	18	17.9	17.8	17.8	17.8	17.7	17.1	18.1	21.7	19.7	19.9	19.7	20.1	20.3	20.2	20.4	19.3	19.4	20.4	20.1	19.1	19	19.3	20.1	20.2	20.2	19.4	20.1	19.3	19.7
Acidithiobacillus ferrivorans DSM 22755	18.5	17.6	17.4	17.3	22.2	20.6	21	19.6	19.9	19.9	19.7	17.2	17.7	18.2	18	20.3	17.9	17.4	18	19	18.7	19.4	19.4	19.4	19.4	17.8	17.9	24.2	21	19.8	19.7	21.4	21.6	21.6	21.7	19.6	20.6	21.8	21.5	19.8	19.2	19.5	19.7	21.1	20.9	19.6	21.1	19.8	20.7
Acidithiobacillus ferrivorans SS3	18.9	17.9	17.5	17.4	21.2	19.3	21.1	18.5	20	20.1	19.8	17.3	17.6	18.2	17.8	20.9	17.6	17.8	18.1	19.4	19.1	19.2	19.2	19.2	19.2	17.2	17	23.9	21	19.8	19.6	20.5	20.7	20.8	20.8	19.4	20.9	20.9	20.6	19.9	19.3	19.7	19.7	20.2	20.6	20.2	20.2	20.4	20.5
Acidithiobacillus ferrivorans YL15	18.1	18.1	17.8	17.9	19.9	19.1	19.4	18.1	18.5	18.4	18.4	17.8	18.2	17.8	17.8	19.1	17.5	17.5	18.1	17.5	17.6	17.8	17.8	17.8	17.8	17.2	16.7	22.1	19	18.9	18.7	19.6	19.7	19.8	19.7	18.6	19.8	19.9	19.6	19	18.7	19	19.1	19.6	19.7	18.7	19.6	19.1	19.2
Acidithiobacillus ferrivorans PQ33	18.3	18	17.8	17.7	20.8	18.9	20.6	19.3	19.2	19.2	19	17.6	18	17.8	17.5	19.9	17.5	17.6	18.3	18.7	18.6	19	19	19	19	17.4	18.3	23.5	20.5	19.3	19.5	19.7	19.9	20	20	19.2	20.4	20.1	19.8	19.4	19	19.3	19.4	19.7	20.3	19.4	19.7	20.3	19.7
Acidithiobacillus ferrivorans PRJEB5721	19.4	18.5	18.2	18.2	21.2	19.4	21.1	19.1	19.7	19.7	19.6	18.2	18.4	18.1	17.8	20	17.7	17.5	18.3	19.1	19.1	19.5	19.5	19.5	19.5	16.7	17	23.5	21	19.5	19.3	20.3	20.5	20.5	20.4	19.6	20.3	20.7	20.3	19.9	18.6	19.5	19.6	20.1	20.4	19.5	20	19.4	19.7
Acidithiobacillus ferrivorans CF27	18.8	18.3	18	18	21.2	19	20.9	18.7	19.6	19.5	19.5	18	18.2	17.9	17.6	19.8	17.4	17.3	18	18.3	18.3	18.8	18.8	18.8	18.8	16.7	16.9	23.3	20.6	19.3	19.1	20	20.2	20.3	20.2	19.2	20.2	20.4	19.9	19.7	18.6	19.1	19.2	19.9	20.3	19.2	19.8	19.3	19.6
Acidithiobacillus ferrivorans ACH	18.2	17.9	17.7	17.7	20.7	18.7	20.9	18.3	19.3	19.3	19.1	17.6	17.9	17.7	17.5	20.3	17.4	17.4	18.1	17.9	18.1	18.3	18.2	18.2	18.2	17.5	17.8	23.8	20.2	19.4	19.5	19.9	20	20	20.1	19	20.3	20.2	19.9	19	19	19	19.4	19.6	20.5	19	19.6	19.5	19.6
Acidithiobacillus ferriphilus DSM 100412	18.1	18.9	18.7	18.7	21.6	18.7	22.1	19.6	21.7	22	21.6	18.7	18.7	19	19	21.8	18.8	19	19.5	18.3	18	18.2	18.2	18.2	18.2	16.9	17.7	43.5	21.5	21.3	19.7	21.1	21.2	21.2	21.1	19.9	21.3	21.2	21.2	20.2	20.5	20.5	20.2	21.3	21	20.3	21.3	21.2	21.8
Acidithiobacillus ferriphilus 21-59-9	22.8	18.8	18.4	18.5	21	20.2	20.7	18.8	20.2	20.2	20.2	18.4	18.5	19.2	19.1	20.7	18.7	18.5	18.9	18.2	18.2	18.6	18.6	18.6	18.6	16.8	17.8	22.2	20.1	19.5	19.1	19.9	19.8	19.8	19.8	18.7	19.5	19.9	19.8	19.4	19.2	19.3	19.2	19.7	19.9	19.1	19.7	19.3	19.9
Acidithiobacillus ferriphilus BY0502	18.8	19.1	18.8	18.7	25.4	22	23.4	19.7	21.6	21.6	21.7	18.7	19.2	19.1	19.6	21.1	18.7	18.4	18.6	18.5	18.2	18.5	18.4	18.4	18.5	17.2	17.2	23	20	20	19.8	20.3	20.4	20.4	20.5	19.2	20.6	20.5	20.4	19.6	19.7	20	19.7	20.4	20.2	19.5	20.4	20.1	20.1
Acidithiobacillus ferriphilus Malay	19.2	17.9	17.6	17.8	19.8	18.7	19.5	18.5	19.3	19.2	19.2	17.5	17.7	18.5	18.2	19.6	17.9	17.9	18.1	17.8	18	18	18	18	18	16	18.2	21.2	20.1	19.8	19	19.5	19.5	19.6	19.6	19.2	19.4	19.6	19.5	19.3	19.1	18.9	19.3	19.1	19.5	19.1	19.1	19.1	19.7
Acidithiobacillus ferriphilus Riv13	19.9	18.1	17.7	17.7	20.4	19	20	18.8	20.2	20.2	20.2	17.5	17.9	18.3	18.4	19.8	17.9	18	18.1	17.9	18	18.3	18.3	18.3	18.3	16.4	17.3	21.4	19.2	19.4	19.1	19.6	19.6	19.7	19.7	18.7	20.1	19.8	19.6	19.2	19.1	19.3	19.2	19.7	20.3	19	19.6	19.6	19.7
Acidithiobacillus ferriphilus ST2	19.2	18.4	18.1	18.1	22.6	19.3	22.1	19	20.4	20.4	20.4	18	18.2	18.7	18.7	21	18.4	18.3	18.9	18.8	18.1	18.8	18.8	18.8	18.8	17.4	17.3	22.1	20.3	19.8	20.2	20.3	20.4	20.5	20.5	19.4	21	20.5	20.5	19.7	19.2	19.3	19.3	20	20.6	19.7	19.9	21.1	20
Acidithiobacillus ferriphilus A4	20.3	18.2	17.9	18	25.5	19.3	25.1	18.5	20.4	20.3	20.3	17.7	18	18.7	18.4	20.2	18.1	18.1	18.2	17.4	17.6	17.7	17.7	17.7	17.7	16	17.4	20.6	19.2	19.3	18.9	22.1	22	22.2	22.2	18.8	19.4	22.2	22	19.2	19	18.9	18.9	19.9	19.5	19	19.9	19	19.7
Acidithiobacillus ferriphilus C52	18.5	18.4	18.2	18.3	23.7	19.5	23.3	18.7	20.2	20.6	20.6	18.1	18.3	18.8	18.7	20.5	18.4	18.5	18.7	17.9	17.9	18.3	18.3	18.3	18.3	17.1	17	22.7	21.1	20.1	20.6	20.8	20.7	20.9	20.8	19.5	21.4	20.9	20.7	19.6	19.6	19.7	19.9	20.6	21.4	19.8	20.6	21	21.3
Acidithiobacillus ferriphilus R1	19.4	18	18.3	17.9	23.6	18.9	23.4	19.2	20.1	20	20	17.6	17.8	18.7	18.3	20.6	18	17.8	17.9	17.3	17.5	17.5	17.5	17.5	17.5	16.8	17.2	21.1	19.7	19.5	18.9	22.7	22.6	22.7	22.7	18.9	19.5	22.7	22.6	19.4	19.2	19.1	19	20.4	20.1	19.2	20.4	19.1	20
Acidithiobacillus ferridurans ATCC 33020	18.6	18.6	18.4	18.5	20.9	19.3	20.4	18.8	20.7	20.7	20.7	18.3	18.6	18.5	17.8	19.9	18.2	18.2	18.5	19.4	19.3	18.5	18.4	18.4	18.5	17.3	17.6	22.8	21.7	20.6	22.3	21.6	21.6	21.6	22.1	20.6	22.7	21.8	21.6	21.3	20.7	20.4	21.2	22.5	21.9	20.4	22.5	22.8	22.8
Acidithiobacillus ferridurans JCM 18981	18.7	18.1	17.8	17.8	19.8	18.7	19.6	18.4	19.3	19.3	19.3	17.8	18.1	17.9	17.9	19.4	17.7	17.9	18.2	18.9	18.9	18.7	18.7	18.7	18.8	17.4	17.5	22.7	21.4	20.4	20.7	20.9	21.1	20.9	21.5	20.2	22.1	21.2	20.9	20.9	20.1	19.9	20.8	21.4	21.4	20.1	21.4	21.3	22.1
Acidithiobacillus ferridurans IO-2C	17.6	17.9	17.7	17.8	18	17.6	17.8	17.7	18	18.1	18.1	17.7	18	17.4	17.5	18.3	17.1	17.2	17.2	17.7	17.5	17.6	17.6	17.6	17.6	16.8	17.7	22.2	20.9	20	20.5	20.5	20.6	20.6	21.1	20.3	21.6	20.8	20.5	21	19.8	19.7	20.6	20.9	21.5	20.3	20.8	21.4	21.8
Acidithiobacillus ferridurans DSM 9465	18.3	18.3	18.1	18.2	20.8	19	20.5	18.8	20.7	20.7	20.7	18.1	18.5	18.2	17.7	19.9	18.1	18.1	18.2	19.7	19.6	18.7	18.7	18.7	18.7	17.4	17.6	23.5	22.4	21	22.4	21.8	21.8	21.9	22.3	20.8	23.2	21.9	21.9	21.4	20.7	20.4	21.5	22.8	22	20.5	22.7	22.9	22.8
Acidithiobacillus ferridurans DSM 583	18.8	18.9	18.7	18.7	21.5	19.6	21	19	21.2	21.2	21.3	18.7	18.9	18.7	18.1	20.2	18.5	18.4	18.6	19.8	19.8	19.2	19.2	19.2	19.2	17.2	17.8	24.2	22.8	21.2	23.2	22.2	22.2	22.3	22.6	21.1	24.1	22.4	22.2	21.9	21.3	20.9	21.8	23	22.9	21.2	23	23.7	23.7
Acidithiobacillus ferridurans B5	18.9	19.5	19.1	19.2	21.9	20.9	21.4	20.6	20.8	20.6	20.6	19.3	19.4	19.1	19	23.3	18.9	19.5	20.1	20.8	20.3	19.7	19.7	19.7	19.7	19.6	18.1	26.4	24.4	24.6	24.8	27.4	27.4	27.5	27.5	23.6	26.7	27.6	27.4	25.1	23.9	24	24.8	26	27	23.8	25.9	26.3	26.7
Acidithiobacillus ferridurans MEL3	18.2	18.2	18	18.1	19.2	19	18.4	18.6	18.6	18.7	18.7	18	18.3	17.7	17.8	19.4	17.5	17.9	17.8	18.3	18.1	17.9	17.9	17.9	17.9	16.6	17.6	23.4	20.6	20.5	21.1	21	21.2	21.2	21.6	20.3	22.1	21.4	21.1	21.3	20.2	20	22.1	21.2	22.3	20.4	21.1	21.2	22.2
Acidithiobacillus ferridurans Riv11	18.9	18	17.8	17.9	19.3	18.5	19	18.2	19.3	19.2	19.2	17.8	18.1	17.7	17.9	19.5	17.7	17.8	18.2	18.6	18.5	18.4	18.4	18.4	18.4	17.2	17.8	23.3	21.2	20.7	21.6	21.8	22	22	22.1	20.7	22.7	22	21.9	21.8	21.3	20.5	21.3	22.6	22.5	21	22.6	22.2	23.8
Acidithiobacillus ferridurans AMD consortium	18.6	18	17.7	17.7	19.1	18.3	18.9	18.9	19.3	19.4	19.4	17.7	18	17.8	17.7	19.8	17.6	17.8	17.8	18	18	18	18	18	18	16.9	17.6	23.3	20.8	20.7	20.5	21.2	21.4	21.2	21.9	20	21.7	21.5	21.2	21	20	19.9	20.7	21.4	21.9	20	21.4	21.5	22.2
Acidithiobacillus ferrooxidans CF3	17.8	18.4	18.1	18.3	19.8	18.5	19.4	18.6	19.9	19.6	19.6	18.2	18.4	17.7	17.7	20.2	17.6	17.9	18.1	18	17.9	18.1	18.1	18.1	18.1	16.8	17.4	25.3	21.1	19.2	21.4	20.3	20.5	20.5	20.6	19.6	21.6	20.7	20.5	20.7	18.7	19.2	19.9	21.3	21.8	19.8	21.2	21	22.7
Acidithiobacillus ferrooxidans F221	18	18.8	18.5	18.8	22.2	21.4	20.4	19.6	19.5	19.7	19.4	18.6	18.8	18.3	18.3	21	18	18.2	18.2	19.3	18.7	18.6	18.6	18.6	18.6	17	17.4	24.4	21.4	20	21.9	22.1	22.2	22.4	22.5	20.9	22.5	22.4	22.2	21.5	19.9	19.8	21.1	22	23.3	20.6	21.9	22.6	22.8
Acidithiobacillus ferrooxidans PQ505	18.7	17.8	17.6	17.8	20.3	19	19.3	19.7	19.7	19.7	19.4	17.5	17.8	17.6	17.9	19.9	17.7	17.9	17.8	18.7	18.5	18.6	18.6	18.6	18.5	17.4	17.6	24	20.8	20.4	21.4	23	23.1	23.4	23.4	20.5	20.9	23.3	23.2	21.4	19.8	20.1	21.1	21.7	22.5	20.2	21.7	21.6	21.6
Acidithiobacillus ferrooxidans PQ506	18.7	17.7	17.5	17.7	20.6	20.1	19.1	19.5	19.3	19.4	19.1	17.4	17.8	17.9	18	19.8	17.8	18	17.9	18.9	18.6	18.7	18.7	18.7	18.7	17.2	17.6	23.8	20.8	20.6	22.2	22.4	22.6	22.8	23	20.4	22	22.8	22.6	21.2	19.9	20.2	21.9	22.9	23.9	20.5	22.9	23.2	22.2
Acidithiobacillus ferrooxidans BY-3	17.9	18.1	18.3	18.3	22.1	18.5	21.8	19.8	20.9	20.9	18.2	18	18.2	17.4	17.5	21	17.6	18.4	18.8	19.4	19.3	19	19	19	19	17.2	18.2	23.4	20.4	21.2	20.7	21.3	21.7	21.8	22	19.8	20.4	21.9	21.6	19.7	19.8	20.1	20.2	21.3	21.2	20	21.2	21.5	21
Acidithiobacillus ferrooxidans ATCC 23270	18.6	18.1	17.9	18	19.2	18.4	18.7	18.7	19.3	19.4	19.1	17.9	18.1	18.2	18.2	20.1	17.8	18.1	18.1	18.4	18.3	18.3	18.3	18.3	18.3	16.9	17.6	23.7	20.7	19.7	20.4	20.7	20.8	20.8	21.1	20.2	20.5	21	20.7	20.2	19	19.2	20	20.4	21	20	20.5	20.3	21.2
Acidithiobacillus ferrooxidans CCM 4253	18.9	18	17.8	17.8	21.6	20.6	20.3	18.9	19.4	19.5	19.3	17.8	18.9	19.2	19.5	21.7	19	18	18.1	21.1	18.4	18.5	18.5	18.5	18.5	19.5	17.7	24	21.5	20.6	22.4	21.3	22	22	22.3	20.8	23.1	22.2	21.8	21.3	19.8	20	21.2	21.9	23.3	20.3	21.9	22.5	21.6
Acidithiobacillus ferrooxidans ATCC 53993	18.6	18	17.7	17.8	19.2	18.3	19	19.2	19.9	20	19.7	17.7	17.9	18	18	20.6	17.7	18	18.7	19.5	19.4	19.3	19.3	19.3	19.3	17.5	17.6	23.9	20.8	19.9	20.9	20.7	20.8	20.8	21.1	20.4	21	21.1	20.7	20.8	19	19.2	20.4	20.8	21.8	19.8	20.8	20.9	21.8
Acidithiobacillus ferrooxidans DSM 16786	18.6	18.2	17.9	17.9	19.8		18.9	19.8	19.6	19.7	19.4	17.9	18.2	18.4	18.3	21.1	18	18.2	18.5	19	18.9	18.9	18.9	18.9	18.9	17.5	17.7	24.4	20.7	20.1	21.2	22.1	22.3	22.3	22.6	20.3	20.9	22.5	22.1	20.9	18.9	19.1	20.4	21.2	22	19.8	21.1	21.3	21.6
Acidithiobacillus ferrooxidans HEL18	18.4	17.9	17.6	17.7	20.7	19.5	19.4	18.7	19.3	19.4	19.2	17.7	17.9	18	18.1	21.4	17.6	17.7	17.9	18.7	18	18.2	18.2	18.2	18.2	18	17.7	24	21	20	21.7	21	21.3	21.3	21.6	20.5	22.6	21.5	21.2	20.9	19.2	19.4	20.4	21.2	22.6	20.1	21.2	22	21.3
Acidithiobacillus ferrooxidans YQH-1	18.2	17.7	17.5	17.6	20.3	19	19.3	18.6	19.2	19.3	19.1	17.5	17.8	17.9	18.1	21.4	17.6	17.7	17.9	18.7	18	18.2	18.2	18.2	18.2	17.8	17.6	24	21.2	20.2	21.8	21.1	21.4	21.5	21.7	20.6	22.7	21.6	21.3	21	19.2	19.4	20.4	21.3	22.7	20.1	21.3	22.1	21.5
Acidithiobacillus ferrooxidans COP1	19.1	19	18.7	18.9	23.3	21.5	21.1	19.6	20.5	20.5	20.4	18.9	19.1	19	18.9	24.2	18.8	18.7	19.3	20.5	19.4	19.6	19.6	19.6	19.6	18.3	18.3	26.9	24.1	22.3	24.9	24	24.2	24.3	24.3	23	26.5	24.4	24.3	23.4	21.4	22	23.2	24.5	25.5	21.9	24.2	25.5	24
Acidithiobacillus ferrooxidans S10	20	19.7	19.3	19.4	22.5	20.4	22.1	19.9	22.2	22.1	22.2	19.3	19.3	20.1	20	25.6	19.1	19.4	20	19.9	19.7	19.6	19.6	19.6	19.6	17.4	18.7	28.9	24.8	22.8	24.9	24.4	24.4	24.4	24.6	23.8	24.8	24.8	24.5	24.6	21.6	22.1	24	25.8	25.7	23.3	25.8	25	26.6
Acidithiobacillus ferrooxidans RVS1	18.9	18	17.7	17.8	19.3	18.4	19.1	18.8	19.4	19.4	19.2	17.8	18	18.2	18.3	21.3	17.7	18	18	18.6	18.4	18.4	18.4	18.4	18.5	17.5	17.7	23.8	20.6	19.9	20.9	20.5	20.8	20.8	21	20.3	20.9	21	20.6	20.4	19	19.2	20	20.8	21.4	19.9	20.8	20.8	21.2
Acidithiobacillus ferrooxidans GGI-221	19.7	19.7	19.4	19.6	20.7	19.7	20	19.9	20.3	20.6	20.6	19.5	19.5	24.9	24.8	28.5	18.6	19.2	19.6	19.6	19.5	19.5	19.5	19.5	19.5	17.3	18.7	27.4	24.3	22	23.9	25.2	25.2	25.4	25.4	23.3	24.1	25.6	25.3	23.5	21.5	21.9	23.2	24.3	25.1	23.1	24.3	23.5	25.4
Acidithiobacillus ferrooxidans DLC-5	19.2	21.3	21.7	21.1	28.3	23	27.9	23.2	24.7	24.6	24.1	21	21.2	20.4	20.5	26.2	19.5	20.6	21.5	23.8	23.6	23.4	23.4	23.4	23.4	19.2	19.4	29.2	24.9	26.1	25.6	26	26.4	26.5	26.7	23.8	24.9	26.8	26.4	23.8	24	24.4	25.2	26.3	25.5	23.2	26	26.8	25.7
[truncated: 46 more columns]

## Sheet: ANIb
ANIb	Thermithiobacillus tepidarius DSM 3134	Acidithiobacillus caldus ATCC 51756	Acidithiobacillus caldus DSM 8584	Acidithiobacillus caldus KU	Acidithiobacillus caldus SM-1	Acidithiobacillus caldus MTH-04	Acidithiobacillus caldus MTH-04 2019	Acidithiobacillus caldus S1	Acidithiobacillus caldus DX	Acidithiobacillus caldus ZJ	Acidithiobacillus caldus ZBY	Acidithiobacillus caldus BC13	Acidithiobacillus caldus F	Acidithiobacillus caldus MNG	Acidithiobacillus caldus 6	Acidithiobacillus caldus C-SH12	Acidithiobacillus caldus MELC5	Acidithiobacillus caldus VAN18-3	Acidithiobacillus caldus CV18-1	Acidithiobacillus sp.VAN18-1	Acidithiobacillus sp.VAN18-2	Acidithiobacillus sp.VAN18-4	Acidithiobacillus sp.CV18-2	Acidithiobacillus sp.CV18-3	Acidithiobacillus sp.BN09-2	Acidithiobacillus sp. SpSt-908	Acidithiobacillus sp. UBA2486	Acidithiobacillus sulfuriphilus CJ-2	Acidithiobacillus thiooxidans ATCC19377. Sanger	Acidithiobacillus thiooxidans ATCC19377. Illumina	Acidithiobacillus thiooxidans ATCC19377. closed PacBio	Acidithiobacillus thiooxidans A01	Acidithiobacillus thiooxidans A02	Acidithiobacillus thiooxidans DMC	Acidithiobacillus thiooxidans JYC-17	Acidithiobacillus thiooxidans ATCC 8085	Acidithiobacillus thiooxidans ATCC 21835	Acidithiobacillus thiooxidans BY-02	Acidithiobacillus thiooxidans ZBY	Acidithiobacillus thiooxidans BC51	Acidithiobacillus thiooxidans VAN18-5	Acidithiobacillus thiooxidans BN09-1	Acidithiobacillus thiooxidans DSM 14366	Acidithiobacillus thiooxidans GD1-3	Acidithiobacillus thiooxidans ATCC 15494	Acidithiobacillus thiooxidans No26	Acidithiobacillus thiooxidans DXS-W	Acidithiobacillus thiooxidans Licanantay	Acidithiobacillus thiooxidans CLST
Thermithiobacillus tepidarius DSM 3134	1.00	0.73	0.73	0.73	0.73	0.73	0.73	0.73	0.73	0.73	0.73	0.73	0.73	0.73	0.73	0.73	0.73	0.75	0.75	0.72	0.72	0.72	0.72	0.72	0.72	0.72	0.72	0.73	0.71	0.71	0.71	0.71	0.71	0.71	0.71	0.71	0.71	0.71	0.71	0.71	0.71	0.71	0.71	0.71	0.71	0.71	0.71	0.71	0.71
Acidithiobacillus caldus ATCC 51756	0.73	1.00	1.00	1.00	0.99	0.99	0.99	0.99	0.99	0.99	0.99	1.00	1.00	0.99	0.99	0.99	0.99	0.99	0.99	0.74	0.74	0.73	0.73	0.73	0.73	0.73	0.73	0.74	0.72	0.72	0.72	0.72	0.72	0.72	0.72	0.72	0.72	0.72	0.72	0.72	0.72	0.73	0.72	0.72	0.72	0.72	0.72	0.72	0.72
Acidithiobacillus caldus DSM 8584	0.73	1.00	1.00	1.00	0.99	0.99	0.99	0.99	0.99	0.99	0.99	1.00	1.00	0.99	0.99	0.99	0.99	0.99	0.99	0.74	0.74	0.73	0.74	0.73	0.73	0.73	0.73	0.74	0.72	0.72	0.72	0.72	0.72	0.72	0.72	0.72	0.72	0.72	0.72	0.72	0.72	0.73	0.72	0.73	0.72	0.72	0.73	0.72	0.72
Acidithiobacillus caldus KU	0.73	1.00	1.00	1.00	0.99	0.99	0.99	0.99	0.99	0.99	0.99	1.00	1.00	0.99	0.99	0.99	0.99	0.99	0.99	0.74	0.74	0.73	0.73	0.73	0.73	0.73	0.73	0.74	0.72	0.72	0.72	0.72	0.72	0.72	0.72	0.72	0.72	0.72	0.72	0.72	0.72	0.73	0.72	0.73	0.72	0.72	0.72	0.72	0.72
Acidithiobacillus caldus SM-1	0.72	0.99	0.99	0.99	1.00	1.00	0.99	0.99	0.98	0.99	0.99	0.99	0.99	0.99	0.99	0.99	0.99	0.98	0.98	0.74	0.74	0.73	0.73	0.73	0.73	0.73	0.73	0.74	0.73	0.72	0.73	0.72	0.72	0.73	0.73	0.72	0.73	0.73	0.73	0.72	0.73	0.73	0.73	0.74	0.72	0.72	0.74	0.72	0.72
Acidithiobacillus caldus MTH-04	0.73	0.99	0.99	0.99	1.00	1.00	1.00	0.99	0.99	0.99	0.99	0.99	0.99	0.99	0.99	0.99	0.99	0.99	0.98	0.74	0.74	0.73	0.73	0.73	0.73	0.73	0.73	0.74	0.73	0.73	0.73	0.72	0.72	0.73	0.73	0.72	0.73	0.73	0.73	0.73	0.73	0.73	0.73	0.74	0.73	0.72	0.74	0.72	0.72
Acidithiobacillus caldus MTH-04 2019	0.72	0.99	0.99	0.99	1.00	1.00	1.00	0.99	0.99	0.99	0.99	0.99	0.99	0.99	0.99	0.99	0.99	0.99	0.99	0.73	0.73	0.73	0.73	0.73	0.73	0.73	0.73	0.74	0.72	0.72	0.72	0.72	0.72	0.72	0.72	0.72	0.72	0.72	0.72	0.72	0.72	0.72	0.72	0.72	0.72	0.72	0.72	0.72	0.72
Acidithiobacillus caldus S1	0.73	0.99	0.99	0.99	0.99	0.99	0.99	1.00	0.99	0.99	0.99	0.99	0.99	0.98	0.98	0.99	0.99	0.98	0.98	0.74	0.74	0.74	0.74	0.74	0.74	0.74	0.74	0.74	0.72	0.72	0.73	0.73	0.72	0.72	0.73	0.72	0.73	0.72	0.72	0.72	0.72	0.72	0.72	0.73	0.72	0.72	0.73	0.72	0.72
Acidithiobacillus caldus DX	0.72	0.99	0.99	0.99	0.99	0.98	0.99	0.99	1.00	1.00	1.00	0.99	0.99	0.98	0.98	0.99	0.99	0.98	0.98	0.74	0.74	0.73	0.73	0.73	0.73	0.73	0.73	0.74	0.72	0.72	0.72	0.72	0.72	0.72	0.72	0.72	0.72	0.72	0.72	0.72	0.72	0.72	0.72	0.73	0.72	0.72	0.73	0.72	0.72
Acidithiobacillus caldus ZJ	0.72	0.99	0.99	0.99	0.99	0.99	0.99	0.99	1.00	1.00	1.00	0.99	0.99	0.98	0.98	0.99	0.99	0.98	0.98	0.74	0.74	0.73	0.73	0.73	0.73	0.73	0.73	0.74	0.72	0.72	0.72	0.72	0.72	0.72	0.72	0.72	0.72	0.72	0.72	0.72	0.72	0.72	0.72	0.73	0.72	0.72	0.73	0.72	0.72
Acidithiobacillus caldus ZBY	0.73	0.99	0.99	0.99	0.99	0.99	0.99	0.99	1.00	1.00	1.00	0.99	0.99	0.98	0.98	0.99	0.99	0.99	0.98	0.74	0.74	0.73	0.73	0.73	0.73	0.73	0.73	0.74	0.72	0.72	0.72	0.72	0.72	0.72	0.72	0.72	0.72	0.72	0.72	0.72	0.72	0.72	0.72	0.73	0.72	0.72	0.73	0.72	0.72
Acidithiobacillus caldus BC13	0.73	1.00	1.00	1.00	0.99	0.99	0.99	0.99	0.99	0.99	0.99	1.00	1.00	0.99	0.99	0.99	0.99	0.99	0.99	0.74	0.73	0.73	0.73	0.73	0.73	0.73	0.73	0.74	0.72	0.72	0.72	0.72	0.72	0.72	0.72	0.72	0.72	0.72	0.72	0.72	0.72	0.73	0.72	0.73	0.72	0.72	0.73	0.72	0.72
Acidithiobacillus caldus F	0.73	1.00	1.00	1.00	0.99	0.99	0.99	0.99	0.99	0.99	0.99	1.00	1.00	0.99	0.99	0.99	0.99	0.99	0.99	0.73	0.73	0.73	0.73	0.73	0.73	0.73	0.73	0.74	0.72	0.72	0.72	0.72	0.72	0.72	0.72	0.72	0.72	0.72	0.72	0.72	0.72	0.72	0.72	0.73	0.72	0.72	0.73	0.72	0.72
Acidithiobacillus caldus MNG	0.73	0.99	0.99	0.99	0.99	0.99	0.99	0.99	0.99	0.99	0.99	0.99	0.99	1.00	1.00	0.99	0.99	0.98	0.98	0.74	0.74	0.73	0.73	0.73	0.73	0.73	0.73	0.73	0.72	0.72	0.72	0.72	0.72	0.72	0.72	0.72	0.72	0.72	0.72	0.72	0.72	0.72	0.72	0.73	0.72	0.72	0.73	0.72	0.72
Acidithiobacillus caldus 6	0.73	0.99	0.99	0.99	0.99	0.99	0.99	0.99	0.99	0.99	0.99	0.99	0.99	1.00	1.00	0.99	0.99	0.99	0.99	0.74	0.74	0.73	0.73	0.73	0.73	0.73	0.73	0.74	0.72	0.72	0.72	0.72	0.72	0.72	0.72	0.72	0.72	0.72	0.72	0.72	0.72	0.72	0.72	0.72	0.72	0.72	0.72	0.72	0.72
Acidithiobacillus caldus C-SH12	0.73	0.99	0.99	0.99	0.99	0.99	0.99	0.99	0.99	0.99	0.99	0.99	0.99	0.99	0.99	1.00	0.99	0.99	0.99	0.74	0.74	0.73	0.73	0.73	0.73	0.73	0.73	0.74	0.72	0.72	0.72	0.73	0.73	0.73	0.73	0.72	0.72	0.73	0.73	0.72	0.72	0.73	0.72	0.73	0.73	0.72	0.73	0.72	0.72
Acidithiobacillus caldus MELC5	0.72	0.99	0.99	0.99	0.99	0.99	0.99	0.99	0.99	0.99	0.99	0.99	0.99	0.99	0.99	0.99	1.00	0.99	0.99	0.74	0.74	0.73	0.73	0.73	0.73	0.73	0.73	0.73	0.72	0.72	0.72	0.72	0.72	0.72	0.72	0.72	0.72	0.72	0.72	0.72	0.72	0.72	0.72	0.73	0.72	0.72	0.72	0.72	0.72
Acidithiobacillus caldus VAN18-3	0.75	0.99	0.99	0.99	0.99	0.99	0.99	0.99	0.99	0.99	0.99	0.99	0.99	0.99	0.99	0.99	0.99	1.00	1.00	0.76	0.76	0.75	0.75	0.75	0.75	0.73	0.73	0.73	0.72	0.72	0.72	0.72	0.72	0.72	0.72	0.72	0.72	0.72	0.72	0.72	0.72	0.73	0.72	0.72	0.72	0.72	0.72	0.72	0.72
Acidithiobacillus caldus CV18-1	0.75	0.99	0.99	0.99	0.99	0.99	0.99	0.99	0.99	0.99	0.99	0.99	0.99	0.98	0.98	0.99	0.99	1.00	1.00	0.76	0.76	0.75	0.75	0.75	0.75	0.73	0.73	0.74	0.72	0.72	0.72	0.72	0.72	0.72	0.72	0.72	0.72	0.72	0.72	0.72	0.72	0.73	0.72	0.72	0.72	0.72	0.72	0.72	0.72
Acidithiobacillus sp.VAN18-1	0.72	0.73	0.73	0.73	0.73	0.73	0.73	0.73	0.73	0.73	0.73	0.73	0.73	0.74	0.73	0.73	0.74	0.76	0.76	1.00	1.00	0.99	0.99	0.99	0.99	0.95	0.75	0.73	0.72	0.72	0.72	0.72	0.72	0.72	0.72	0.72	0.72	0.72	0.72	0.72	0.73	0.74	0.73	0.73	0.72	0.72	0.73	0.72	0.72
Acidithiobacillus sp.VAN18-2	0.72	0.73	0.73	0.73	0.73	0.73	0.73	0.73	0.73	0.73	0.73	0.73	0.73	0.74	0.73	0.73	0.74	0.76	0.76	1.00	1.00	0.99	0.99	0.99	0.99	0.95	0.75	0.73	0.72	0.72	0.72	0.72	0.72	0.72	0.72	0.72	0.72	0.72	0.72	0.72	0.73	0.74	0.72	0.72	0.72	0.72	0.72	0.72	0.72
Acidithiobacillus sp.VAN18-4	0.72	0.73	0.73	0.73	0.73	0.73	0.73	0.73	0.73	0.73	0.73	0.73	0.73	0.73	0.73	0.73	0.73	0.75	0.76	0.99	0.99	1.00	1.00	1.00	1.00	0.95	0.75	0.73	0.72	0.72	0.72	0.72	0.72	0.72	0.72	0.72	0.72	0.72	0.72	0.72	0.72	0.74	0.72	0.72	0.72	0.72	0.72	0.72	0.72
Acidithiobacillus sp.CV18-2	0.72	0.73	0.73	0.73	0.73	0.73	0.73	0.73	0.73	0.73	0.73	0.73	0.73	0.73	0.73	0.73	0.73	0.75	0.76	0.99	0.99	1.00	1.00	1.00	1.00	0.95	0.75	0.73	0.72	0.72	0.72	0.72	0.72	0.72	0.72	0.72	0.72	0.72	0.72	0.72	0.72	0.74	0.72	0.72	0.72	0.72	0.72	0.72	0.72
Acidithiobacillus sp.CV18-3	0.72	0.73	0.73	0.73	0.73	0.73	0.73	0.73	0.73	0.73	0.73	0.73	0.73	0.73	0.73	0.73	0.73	0.74	0.76	0.99	0.99	1.00	1.00	1.00	1.00	0.95	0.75	0.73	0.72	0.72	0.72	0.72	0.72	0.72	0.72	0.72	0.72	0.72	0.72	0.72	0.72	0.74	0.72	0.72	0.72	0.72	0.72	0.72	0.72
Acidithiobacillus sp.BN09-2	0.72	0.73	0.73	0.73	0.73	0.73	0.73	0.73	0.73	0.73	0.73	0.73	0.73	0.73	0.73	0.73	0.73	0.75	0.76	0.99	0.99	1.00	1.00	1.00	1.00	0.95	0.75	0.73	0.72	0.72	0.72	0.72	0.72	0.72	0.72	0.72	0.72	0.72	0.72	0.72	0.72	0.74	0.72	0.72	0.72	0.72	0.72	0.72	0.72
Acidithiobacillus sp. SpSt-908	0.72	0.73	0.73	0.73	0.73	0.73	0.73	0.73	0.73	0.73	0.73	0.73	0.73	0.73	0.73	0.73	0.73	0.73	0.73	0.95	0.95	0.95	0.95	0.95	0.95	1.00	0.75	0.73	0.72	0.72	0.72	0.72	0.72	0.72	0.72	0.72	0.72	0.72	0.72	0.72	0.72	0.72	0.72	0.72	0.72	0.72	0.72	0.72	0.72
Acidithiobacillus sp. UBA2486	0.72	0.73	0.73	0.73	0.73	0.73	0.73	0.73	0.74	0.74	0.74	0.73	0.73	0.73	0.73	0.73	0.73	0.73	0.73	0.75	0.75	0.75	0.75	0.75	0.75	0.75	1.00	0.72	0.72	0.72	0.72	0.72	0.72	0.72	0.72	0.72	0.72	0.72	0.72	0.72	0.72	0.71	0.72	0.72	0.72	0.72	0.72	0.71	0.72
Acidithiobacillus sulfuriphilus CJ-2	0.73	0.74	0.74	0.74	0.74	0.74	0.74	0.74	0.74	0.74	0.74	0.74	0.74	0.74	0.73	0.74	0.74	0.74	0.74	0.73	0.73	0.73	0.73	0.73	0.73	0.73	0.72	1.00	0.73	0.73	0.73	0.73	0.73	0.73	0.73	0.73	0.73	0.73	0.73	0.73	0.73	0.73	0.73	0.73	0.73	0.73	0.73	0.72	0.73
Acidithiobacillus thiooxidans ATCC19377. Sanger	0.71	0.72	0.72	0.72	0.72	0.72	0.72	0.72	0.72	0.72	0.72	0.72	0.72	0.72	0.72	0.72	0.72	0.72	0.72	0.72	0.72	0.72	0.72	0.72	0.72	0.73	0.71	0.73	1.00	0.98	0.98	0.98	0.98	0.98	0.98	1.00	0.98	0.98	0.98	0.98	0.98	0.98	0.98	0.98	0.98	0.98	0.98	0.98	0.98
Acidithiobacillus thiooxidans ATCC19377. Illumina	0.71	0.72	0.72	0.72	0.72	0.72	0.72	0.72	0.72	0.72	0.72	0.72	0.72	0.72	0.72	0.72	0.72	0.72	0.72	0.72	0.72	0.72	0.72	0.72	0.72	0.72	0.71	0.73	0.97	1.00	0.97	0.97	0.97	0.97	0.97	0.97	0.97	0.97	0.97	0.97	0.97	0.97	0.97	0.97	0.97	0.97	0.97	0.97	0.97
Acidithiobacillus thiooxidans ATCC19377. closed PacBio	0.71	0.72	0.72	0.72	0.73	0.72	0.72	0.72	0.72	0.72	0.72	0.72	0.72	0.72	0.72	0.72	0.72	0.72	0.72	0.73	0.72	0.72	0.72	0.72	0.72	0.73	0.72	0.72	0.98	0.97	1.00	0.98	0.98	0.98	0.98	0.98	0.98	0.98	0.98	0.98	0.98	0.98	0.98	0.98	0.99	0.99	0.98	0.99	0.99
Acidithiobacillus thiooxidans A01	0.71	0.72	0.72	0.72	0.72	0.72	0.72	0.73	0.72	0.72	0.72	0.72	0.72	0.72	0.72	0.73	0.72	0.72	0.72	0.72	0.72	0.72	0.72	0.72	0.72	0.71	0.71	0.73	0.98	0.97	0.98	1.00	1.00	1.00	1.00	0.98	0.98	1.00	1.00	0.98	0.98	0.98	0.98	0.99	0.98	0.98	0.99	0.98	0.98
Acidithiobacillus thiooxidans A02	0.70	0.72	0.72	0.72	0.72	0.72	0.72	0.72	0.72	0.72	0.72	0.72	0.72	0.72	0.72	0.73	0.72	0.72	0.72	0.72	0.72	0.72	0.72	0.72	0.72	0.72	0.71	0.73	0.98	0.97	0.98	1.00	1.00	1.00	1.00	0.98	0.98	1.00	1.00	0.98	0.98	0.98	0.98	0.99	0.98	0.98	0.99	0.98	0.98
Acidithiobacillus thiooxidans DMC	0.71	0.72	0.72	0.72	0.72	0.72	0.72	0.72	0.72	0.72	0.72	0.72	0.72	0.72	0.72	0.73	0.72	0.72	0.72	0.72	0.72	0.72	0.72	0.72	0.72	0.72	0.72	0.73	0.98	0.97	0.98	1.00	1.00	1.00	1.00	0.98	0.98	1.00	1.00	0.98	0.98	0.98	0.98	0.99	0.98	0.98	0.99	0.98	0.98
Acidithiobacillus thiooxidans JYC-17	0.71	0.72	0.72	0.72	0.72	0.72	0.72	0.72	0.72	0.72	0.72	0.72	0.72	0.72	0.72	0.73	0.72	0.72	0.72	0.72	0.72	0.72	0.72	0.72	0.72	0.72	0.71	0.73	0.98	0.97	0.98	1.00	1.00	1.00	1.00	0.98	0.98	1.00	1.00	0.98	0.98	0.98	0.98	0.99	0.98	0.98	0.99	0.98	0.98
Acidithiobacillus thiooxidans ATCC 8085	0.71	0.72	0.72	0.72	0.72	0.72	0.72	0.72	0.72	0.72	0.72	0.72	0.72	0.72	0.72	0.72	0.72	0.72	0.72	0.73	0.72	0.72	0.72	0.72	0.72	0.72	0.71	0.72	1.00	0.98	0.98	0.98	0.98	0.98	0.98	1.00	0.98	0.98	0.98	0.98	0.98	0.98	0.98	0.98	0.98	0.98	0.98	0.98	0.98
Acidithiobacillus thiooxidans ATCC 21835	0.71	0.72	0.72	0.72	0.73	0.73	0.73	0.72	0.73	0.73	0.73	0.72	0.73	0.73	0.72	0.72	0.73	0.72	0.72	0.73	0.72	0.72	0.72	0.72	0.72	0.72	0.72	0.73	0.97	0.97	0.98	0.98	0.98	0.98	0.98	0.97	1.00	0.98	0.98	0.99	0.98	0.97	0.98	0.98	0.98	0.98	0.98	0.98	0.98
Acidithiobacillus thiooxidans BY-02	0.71	0.72	0.72	0.72	0.72	0.72	0.72	0.72	0.72	0.72	0.72	0.72	0.72	0.72	0.72	0.73	0.72	0.72	0.72	0.72	0.72	0.72	0.72	0.72	0.72	0.72	0.72	0.73	0.98	0.97	0.98	1.00	1.00	1.00	1.00	0.98	0.98	1.00	1.00	0.98	0.98	0.98	0.98	0.99	0.98	0.98	0.99	0.98	0.98
Acidithiobacillus thiooxidans ZBY	0.71	0.72	0.72	0.72	0.72	0.72	0.72	0.72	0.72	0.72	0.72	0.72	0.72	0.72	0.72	0.73	0.72	0.72	0.72	0.72	0.72	0.72	0.72	0.72	0.72	0.72	0.71	0.73	0.98	0.97	0.98	1.00	1.00	1.00	1.00	0.98	0.98	1.00	1.00	0.98	0.98	0.98	0.98	0.99	0.98	0.98	0.99	0.98	0.98
Acidithiobacillus thiooxidans BC51	0.71	0.72	0.72	0.72	0.72	0.72	0.72	0.72	0.72	0.72	0.72	0.72	0.72	0.72	0.72	0.72	0.72	0.72	0.72	0.72	0.72	0.72	0.72	0.72	0.72	0.72	0.72	0.73	0.98	0.97	0.99	0.98	0.98	0.98	0.98	0.98	0.99	0.98	0.98	1.00	0.98	0.98	0.98	0.98	0.99	0.99	0.98	0.99	0.99
Acidithiobacillus thiooxidans VAN18-5	0.71	0.72	0.72	0.72	0.72	0.72	0.72	0.72	0.72	0.72	0.72	0.72	0.72	0.72	0.72	0.72	0.72	0.72	0.72	0.73	0.73	0.72	0.72	0.72	0.72	0.72	0.72	0.72	0.98	0.97	0.98	0.98	0.98	0.98	0.98	0.98	0.98	0.98	0.98	0.98	1.00	0.98	0.98	0.98	0.98	0.98	0.98	0.98	0.98
Acidithiobacillus thiooxidans BN09-1	0.71	0.72	0.72	0.72	0.72	0.72	0.72	0.72	0.72	0.72	0.72	0.72	0.72	0.72	0.72	0.72	0.72	0.73	0.73	0.74	0.73	0.73	0.73	0.73	0.73	0.72	0.71	0.73	0.98	0.97	0.98	0.98	0.98	0.98	0.98	0.98	0.98	0.98	0.98	0.98	0.98	1.00	0.98	0.98	0.98	0.98	0.98	0.98	0.98
Acidithiobacillus thiooxidans DSM 14366	0.70	0.72	0.72	0.72	0.72	0.72	0.72	0.72	0.72	0.72	0.72	0.72	0.72	0.72	0.72	0.72	0.72	0.72	0.72	0.73	0.72	0.72	0.72	0.72	0.72	0.72	0.71	0.73	0.98	0.97	0.98	0.98	0.98	0.98	0.98	0.98	0.98	0.98	0.98	0.98	0.98	0.98	1.00	0.98	0.98	0.98	0.98	0.98	0.98
Acidithiobacillus thiooxidans GD1-3	0.71	0.72	0.72	0.72	0.73	0.72	0.73	0.72	0.73	0.73	0.73	0.72	0.72	0.73	0.72	0.73	0.72	0.72	0.72	0.73	0.72	0.72	0.72	0.72	0.72	0.72	0.71	0.73	0.97	0.97	0.98	0.99	0.99	0.99	0.99	0.97	0.97	0.99	0.99	0.97	0.98	0.97	0.98	1.00	0.98	0.98	1.00	0.98	0.98
Acidithiobacillus thiooxidans ATCC 15494	0.71	0.72	0.72	0.72	0.72	0.72	0.72	0.72	0.72	0.72	0.72	0.72	0.72	0.72	0.72	0.73	0.72	0.72	0.72	0.73	0.72	0.72	0.72	0.72	0.72	0.72	0.72	0.73	0.98	0.97	0.99	0.98	0.98	0.98	0.98	0.98	0.98	0.98	0.98	0.98	0.98	0.98	0.98	0.98	1.00	0.99	0.98	0.99	0.99
Acidithiobacillus thiooxidans No26	0.71	0.72	0.72	0.72	0.72	0.72	0.72	0.72	0.72	0.72	0.72	0.72	0.72	0.72	0.72	0.72	0.72	0.72	0.72	0.73	0.72	0.72	0.72	0.72	0.72	0.72	0.71	0.72	0.98	0.97	0.99	0.98	0.98	0.98	0.98	0.98	0.98	0.98	0.98	0.99	0.98	0.98	0.98	0.98	0.99	1.00	0.98	0.99	0.99
Acidithiobacillus thiooxidans DXS-W	0.71	0.72	0.72	0.72	0.73	0.72	0.73	0.72	0.73	0.73	0.73	0.72	0.72	0.73	0.72	0.73	0.72	0.72	0.72	0.73	0.72	0.72	0.72	0.72	0.72	0.72	0.71	0.73	0.97	0.97	0.98	0.99	0.99	0.99	0.99	0.97	0.97	0.99	0.99	0.97	0.97	0.97	0.98	1.00	0.98	0.98	1.00	0.98	0.98
Acidithiobacillus thiooxidans Licanantay	0.70	0.72	0.72	0.72	0.72	0.72	0.72	0.72	0.72	0.72	0.72	0.72	0.72	0.72	0.72	0.72	0.72	0.72	0.72	0.72	0.72	0.72	0.72	0.72	0.72	0.72	0.71	0.72	0.97	0.97	0.99	0.98	0.98	0.98	0.98	0.97	0.98	0.98	0.98	0.98	0.98	0.98	0.98	0.98	0.99	0.99	0.98	1.00	0.99
Acidithiobacillus thiooxidans CLST	0.70	0.72	0.72	0.72	0.72	0.72	0.72	0.72	0.72	0.72	0.72	0.72	0.72	0.72	0.72	0.72	0.72	0.72	0.72	0.72	0.72	0.72	0.72	0.72	0.72	0.71	0.71	0.73	0.98	0.97	0.99	0.98	0.98	0.98	0.98	0.98	0.98	0.98	0.98	0.98	0.98	0.98	0.98	0.98	0.99	0.99	0.98	0.99	1.00
Acidithiobacillus thiooxidans ATCC 19703	0.70	0.72	0.72	0.72	0.72	0.72	0.72	0.72	0.72	0.72	0.72	0.72	0.72	0.72	0.72	0.72	0.72	0.72	0.72	0.73	0.72	0.72	0.72	0.72	0.72	0.72	0.72	0.73	0.92	0.92	0.93	0.93	0.93	0.93	0.93	0.92	0.92	0.93	0.93	0.92	0.93	0.92	0.93	0.92	0.92	0.92	0.92	0.93	0.92
Acidithiobacillus sp. RW2	0.70	0.72	0.72	0.72	0.72	0.72	0.72	0.72	0.72	0.72	0.72	0.72	0.72	0.72	0.72	0.72	0.72	0.72	0.72	0.72	0.72	0.72	0.72	0.72	0.72	0.72	0.71	0.72	0.93	0.94	0.94	0.94	0.94	0.94	0.94	0.93	0.94	0.94	0.94	0.94	0.93	0.94	0.94	0.94	0.94	0.94	0.94	0.94	0.94
Acidithiobacillus sp. GG1-14	0.71	0.72	0.72	0.72	0.72	0.72	0.72	0.73	0.72	0.72	0.72	0.72	0.72	0.72	0.72	0.72	0.72	0.73	0.73	0.73	0.73	0.73	0.73	0.73	0.73	0.72	0.72	0.73	0.80	0.80	0.80	0.80	0.80	0.80	0.80	0.80	0.80	0.80	0.80	0.80	0.80	0.80	0.80	0.80	0.80	0.80	0.80	0.80	0.80
Acidithiobacillus sp. SH	0.71	0.72	0.72	0.72	0.73	0.73	0.73	0.73	0.72	0.72	0.72	0.72	0.72	0.72	0.73	0.72	0.73	0.73	0.73	0.73	0.72	0.73	0.73	0.73	0.73	0.72	0.72	0.73	0.80	0.80	0.80	0.80	0.80	0.80	0.80	0.80	0.80	0.80	0.80	0.80	0.80	0.81	0.80	0.80	0.80	0.80	0.80	0.80	0.80
Acidithiobacillus ferrianus MG	0.72	0.73	0.73	0.73	0.73	0.73	0.73	0.73	0.73	0.73	0.73	0.73	0.73	0.73	0.73	0.73	0.73	0.73	0.73	0.72	0.72	0.72	0.72	0.72	0.72	0.72	0.72	0.75	0.74	0.74	0.75	0.75	0.75	0.75	0.75	0.74	0.74	0.75	0.75	0.74	0.74	0.74	0.74	0.75	0.74	0.74	0.75	0.74	0.74
Acidithiobacillus ferrivorans DSM 22755	0.72	0.73	0.73	0.73	0.74	0.73	0.74	0.73	0.74	0.74	0.74	0.73	0.73	0.73	0.73	0.74	0.73	0.73	0.73	0.73	0.73	0.74	0.74	0.74	0.74	0.72	0.72	0.76	0.76	0.75	0.76	0.77	0.77	0.77	0.77	0.75	0.76	0.77	0.77	0.75	0.75	0.75	0.76	0.76	0.76	0.75	0.76	0.75	0.76
Acidithiobacillus ferrivorans SS3	0.71	0.73	0.73	0.73	0.74	0.73	0.74	0.73	0.73	0.73	0.73	0.73	0.73	0.73	0.73	0.74	0.72	0.73	0.73	0.73	0.73	0.73	0.73	0.73	0.73	0.72	0.72	0.75	0.76	0.75	0.75	0.76	0.76	0.76	0.76	0.75	0.76	0.76	0.76	0.75	0.75	0.75	0.75	0.75	0.76	0.75	0.75	0.75	0.76
Acidithiobacillus ferrivorans YL15	0.71	0.72	0.72	0.72	0.73	0.73	0.73	0.73	0.73	0.73	0.73	0.73	0.73	0.73	0.73	0.73	0.72	0.73	0.73	0.73	0.72	0.73	0.73	0.73	0.73	0.72	0.72	0.75	0.75	0.75	0.75	0.75	0.75	0.75	0.75	0.75	0.75	0.75	0.75	0.75	0.75	0.75	0.75	0.75	0.75	0.75	0.75	0.75	0.75
Acidithiobacillus ferrivorans PQ33	0.71	0.73	0.73	0.73	0.73	0.73	0.73	0.73	0.73	0.73	0.73	0.73	0.73	0.72	0.72	0.73	0.72	0.72	0.73	0.73	0.73	0.73	0.73	0.73	0.73	0.72	0.72	0.75	0.76	0.75	0.75	0.76	0.76	0.76	0.76	0.75	0.76	0.76	0.76	0.75	0.75	0.75	0.75	0.75	0.75	0.75	0.75	0.75	0.75
Acidithiobacillus ferrivorans PRJEB5721	0.71	0.73	0.73	0.73	0.74	0.73	0.74	0.73	0.73	0.73	0.73	0.73	0.73	0.73	0.73	0.73	0.73	0.73	0.73	0.73	0.73	0.73	0.73	0.73	0.73	0.72	0.72	0.75	0.76	0.75	0.75	0.76	0.76	0.76	0.76	0.75	0.75	0.76	0.76	0.75	0.75	0.75	0.75	0.75	0.76	0.75	0.75	0.75	0.75
Acidithiobacillus ferrivorans CF27	0.71	0.73	0.73	0.73	0.74	0.73	0.74	0.73	0.73	0.73	0.73	0.73	0.73	0.72	0.72	0.73	0.72	0.72	0.73	0.73	0.73	0.73	0.73	0.73	0.73	0.72	0.72	0.75	0.76	0.75	0.75	0.75	0.76	0.76	0.76	0.75	0.75	0.76	0.76	0.75	0.75	0.75	0.75	0.75	0.75	0.75	0.75	0.75	0.75
Acidithiobacillus ferrivorans ACH	0.72	0.73	0.73	0.73	0.74	0.73	0.74	0.73	0.73	0.73	0.73	0.73	0.73	0.73	0.73	0.74	0.73	0.73	0.73	0.73	0.73	0.73	0.73	0.73	0.73	0.72	0.72	0.76	0.76	0.75	0.75	0.76	0.76	0.76	0.76	0.75	0.76	0.76	0.76	0.75	0.75	0.75	0.75	0.75	0.76	0.75	0.75	0.75	0.75
Acidithiobacillus ferriphilus DSM 100412	0.72	0.73	0.73	0.73	0.74	0.73	0.73	0.73	0.73	0.73	0.73	0.73	0.73	0.73	0.73	0.73	0.73	0.73	0.73	0.73	0.73	0.73	0.73	0.73	0.73	0.72	0.72	0.79	0.75	0.75	0.75	0.75	0.75	0.75	0.75	0.75	0.75	0.75	0.75	0.75	0.75	0.75	0.75	0.75	0.75	0.75	0.75	0.75	0.75
Acidithiobacillus ferriphilus 21-59-9	0.72	0.73	0.73	0.73	0.73	0.73	0.73	0.73	0.73	0.73	0.73	0.73	0.73	0.73	0.73	0.73	0.73	0.73	0.73	0.73	0.73	0.73	0.73	0.73	0.73	0.72	0.72	0.75	0.75	0.75	0.75	0.75	0.75	0.75	0.75	0.75	0.75	0.75	0.75	0.75	0.75	0.75	0.75	0.75	0.75	0.75	0.75	0.75	0.75
Acidithiobacillus ferriphilus BY0502	0.72	0.73	0.73	0.73	0.74	0.73	0.74	0.73	0.74	0.74	0.74	0.73	0.73	0.73	0.73	0.73	0.73	0.73	0.73	0.73	0.73	0.73	0.73	0.73	0.73	0.72	0.72	0.75	0.75	0.75	0.75	0.76	0.76	0.76	0.76	0.75	0.76	0.76	0.76	0.75	0.75	0.75	0.75	0.75	0.75	0.75	0.75	0.75	0.75
Acidithiobacillus ferriphilus Malay	0.72	0.73	0.73	0.73	0.73	0.73	0.73	0.73	0.73	0.73	0.73	0.73	0.73	0.73	0.73	0.73	0.73	0.73	0.73	0.73	0.73	0.73	0.73	0.73	0.73	0.72	0.72	0.75	0.76	0.75	0.75	0.75	0.75	0.75	0.75	0.75	0.75	0.75	0.75	0.75	0.75	0.75	0.75	0.75	0.75	0.75	0.75	0.75	0.75
Acidithiobacillus ferriphilus Riv13	0.72	0.73	0.73	0.73	0.73	0.73	0.73	0.73	0.73	0.73	0.73	0.73	0.73	0.73	0.73	0.73	0.73	0.73	0.73	0.73	0.73	0.73	0.73	0.73	0.73	0.72	0.72	0.75	0.75	0.75	0.75	0.75	0.76	0.76	0.76	0.75	0.75	0.76	0.76	0.75	0.75	0.75	0.75	0.75	0.76	0.75	0.75	0.75	0.75
Acidithiobacillus ferriphilus ST2	0.72	0.73	0.73	0.73	0.74	0.73	0.74	0.73	0.73	0.73	0.73	0.73	0.73	0.73	0.73	0.73	0.73	0.73	0.73	0.73	0.73	0.73	0.73	0.73	0.73	0.73	0.72	0.75	0.75	0.75	0.75	0.75	0.76	0.76	0.76	0.75	0.76	0.76	0.76	0.75	0.75	0.75	0.75	0.75	0.75	0.75	0.75	0.76	0.75
Acidithiobacillus ferriphilus A4	0.72	0.73	0.73	0.73	0.75	0.73	0.74	0.73	0.73	0.73	0.73	0.73	0.73	0.73	0.73	0.73	0.73	0.73	0.73	0.73	0.73	0.73	0.73	0.73	0.73	0.72	0.72	0.74	0.75	0.75	0.75	0.76	0.76	0.76	0.76	0.75	0.75	0.76	0.76	0.75	0.75	0.75	0.75	0.76	0.75	0.75	0.76	0.75	0.75
Acidithiobacillus ferriphilus C52	0.72	0.73	0.73	0.73	0.74	0.73	0.74	0.73	0.73	0.73	0.73	0.73	0.73	0.73	0.73	0.73	0.73	0.73	0.73	0.73	0.73	0.73	0.73	0.73	0.73	0.73	0.72	0.75	0.76	0.75	0.76	0.76	0.76	0.76	0.76	0.75	0.76	0.76	0.76	0.75	0.75	0.75	0.75	0.76	0.76	0.75	0.76	0.76	0.76
Acidithiobacillus ferriphilus R1	0.72	0.73	0.73	0.73	0.74	0.73	0.74	0.73	0.73	0.73	0.73	0.73	0.73	0.73	0.73	0.73	0.73	0.73	0.73	0.72	0.72	0.73	0.73	0.73	0.73	0.72	0.72	0.75	0.75	0.75	0.75	0.76	0.76	0.76	0.76	0.75	0.75	0.76	0.76	0.75	0.75	0.75	0.75	0.75	0.75	0.75	0.75	0.75	0.75
Acidithiobacillus ferridurans ATCC 33020	0.72	0.73	0.73	0.73	0.74	0.73	0.74	0.73	0.74	0.74	0.74	0.73	0.73	0.73	0.73	0.74	0.73	0.73	0.73	0.73	0.73	0.73	0.73	0.73	0.73	0.72	0.72	0.75	0.76	0.76	0.76	0.76	0.76	0.76	0.76	0.75	0.77	0.76	0.76	0.76	0.76	0.75	0.76	0.77	0.76	0.76	0.77	0.76	0.77
Acidithiobacillus ferridurans JCM 18981	0.72	0.73	0.73	0.73	0.73	0.73	0.73	0.73	0.73	0.73	0.73	0.73	0.73	0.73	0.73	0.73	0.73	0.73	0.73	0.73	0.73	0.73	0.73	0.73	0.73	0.72	0.72	0.76	0.76	0.76	0.76	0.76	0.76	0.76	0.76	0.75	0.76	0.76	0.76	0.76	0.75	0.75	0.76	0.76	0.76	0.75	0.76	0.76	0.76
Acidithiobacillus ferridurans IO-2C	0.72	0.73	0.73	0.73	0.73	0.73	0.73	0.73	0.73	0.73	0.73	0.73	0.73	0.73	0.73	0.73	0.73	0.73	0.73	0.73	0.73	0.73	0.73	0.73	0.73	0.72	0.72	0.75	0.76	0.75	0.76	0.76	0.76	0.76	0.76	0.75	0.76	0.76	0.76	0.76	0.75	0.75	0.76	0.76	0.76	0.75	0.76	0.76	0.76
Acidithiobacillus ferridurans DSM 9465	0.72	0.73	0.73	0.73	0.74	0.73	0.74	0.73	0.74	0.74	0.74	0.73	0.73	0.73	0.73	0.74	0.73	0.73	0.73	0.73	0.73	0.73	0.73	0.73	0.73	0.72	0.72	0.76	0.76	0.76	0.76	0.76	0.76	0.76	0.76	0.76	0.77	0.76	0.76	0.76	0.76	0.75	0.76	0.77	0.76	0.76	0.77	0.76	0.77
Acidithiobacillus ferridurans DSM 583	0.72	0.73	0.73	0.73	0.74	0.73	0.74	0.74	0.75	0.75	0.74	0.73	0.73	0.73	0.73	0.74	0.73	0.73	0.74	0.73	0.73	0.73	0.73	0.73	0.73	0.72	0.72	0.76	0.76	0.76	0.76	0.76	0.76	0.77	0.76	0.76	0.77	0.77	0.76	0.76	0.76	0.76	0.76	0.77	0.77	0.76	0.77	0.77	0.77
Acidithiobacillus ferridurans B5	0.73	0.73	0.73	0.73	0.74	0.74	0.74	0.74	0.74	0.74	0.74	0.73	0.73	0.74	0.74	0.75	0.73	0.74	0.74	0.73	0.73	0.73	0.73	0.73	0.73	0.73	0.73	0.76	0.76	0.76	0.76	0.77	0.77	0.77	0.77	0.76	0.77	0.77	0.77	0.76	0.76	0.76	0.76	0.77	0.77	0.76	0.77	0.77	0.77
Acidithiobacillus ferridurans MEL3	0.72	0.73	0.73	0.73	0.74	0.73	0.74	0.74	0.74	0.74	0.74	0.73	0.73	0.73	0.73	0.74	0.73	0.73	0.73	0.73	0.73	0.73	0.73	0.73	0.73	0.72	0.72	0.76	0.76	0.76	0.76	0.76	0.76	0.76	0.76	0.75	0.76	0.76	0.76	0.76	0.75	0.76	0.76	0.76	0.77	0.75	0.76	0.76	0.76
Acidithiobacillus ferridurans Riv11	0.72	0.73	0.73	0.73	0.74	0.73	0.74	0.73	0.74	0.74	0.74	0.73	0.73	0.73	0.73	0.74	0.73	0.73	0.73	0.73	0.73	0.73	0.73	0.73	0.73	0.72	0.72	0.76	0.76	0.76	0.76	0.76	0.76	0.76	0.76	0.76	0.76	0.76	0.76	0.76	0.76	0.75	0.76	0.76	0.76	0.76	0.76	0.76	0.77
Acidithiobacillus ferridurans AMD consortium	0.72	0.73	0.73	0.73	0.73	0.73	0.73	0.73	0.73	0.74	0.73	0.73	0.73	0.73	0.73	0.74	0.73	0.73	0.73	0.73	0.73	0.73	0.73	0.73	0.73	0.72	0.72	0.76	0.76	0.76	0.76	0.76	0.76	0.76	0.76	0.75	0.76	0.76	0.76	0.76	0.75	0.75	0.76	0.76	0.76	0.75	0.76	0.76	0.77
Acidithiobacillus ferrooxidans CF3	0.72	0.73	0.73	0.73	0.74	0.73	0.74	0.74	0.74	0.74	0.74	0.73	0.73	0.73	0.73	0.74	0.73	0.73	0.73	0.73	0.73	0.73	0.73	0.73	0.73	0.72	0.72	0.77	0.76	0.75	0.76	0.76	0.76	0.76	0.76	0.75	0.76	0.76	0.76	0.76	0.75	0.75	0.75	0.76	0.76	0.75	0.76	0.76	0.77
Acidithiobacillus ferrooxidans F221	0.72	0.73	0.73	0.73	0.74	0.73	0.74	0.74	0.74	0.74	0.74	0.73	0.73	0.73	0.73	0.74	0.73	0.73	0.73	0.73	0.73	0.73	0.73	0.73	0.73	0.72	0.72	0.76	0.76	0.76	0.76	0.77	0.77	0.77	0.77	0.76	0.77	0.77	0.77	0.76	0.75	0.75	0.76	0.76	0.77	0.76	0.76	0.76	0.77
Acidithiobacillus ferrooxidans PQ505	0.72	0.73	0.73	0.73	0.74	0.73	0.74	0.74	0.74	0.74	0.74	0.73	0.73	0.73	0.73	0.74	0.73	0.73	0.73	0.73	0.73	0.73	0.73	0.73	0.73	0.72	0.72	0.76	0.76	0.76	0.76	0.77	0.77	0.77	0.77	0.76	0.76	0.77	0.77	0.76	0.76	0.75	0.76	0.76	0.77	0.75	0.76	0.76	0.76
Acidithiobacillus ferrooxidans PQ506	0.72	0.73	0.73	0.73	0.74	0.73	0.74	0.74	0.74	0.74	0.74	0.73	0.73	0.73	0.73	0.74	0.73	0.73	0.73	0.73	0.73	0.73	0.73	0.73	0.73	0.72	0.72	0.76	0.76	0.76	0.76	0.77	0.77	0.77	0.77	0.76	0.76	0.77	0.77	0.76	0.76	0.76	0.76	0.77	0.77	0.76	0.77	0.77	0.76
Acidithiobacillus ferrooxidans BY-3	0.72	0.73	0.73	0.73	0.75	0.73	0.75	0.73	0.74	0.74	0.74	0.73	0.73	0.73	0.73	0.74	0.73	0.73	0.73	0.73	0.73	0.73	0.73	0.73	0.73	0.72	0.72	0.76	0.76	0.76	0.76	0.76	0.76	0.76	0.76	0.75	0.76	0.76	0.76	0.75	0.75	0.76	0.75	0.76	0.76	0.75	0.76	0.76	0.76
Acidithiobacillus ferrooxidans ATCC 23270	0.72	0.73	0.73	0.73	0.73	0.73	0.73	0.73	0.73	0.73	0.73	0.73	0.73	0.73	0.73	0.74	0.73	0.73	0.73	0.72	0.72	0.73	0.73	0.73	0.73	0.72	0.72	0.76	0.76	0.75	0.76	0.76	0.76	0.76	0.76	0.76	0.76	0.76	0.76	0.76	0.75	0.75	0.75	0.76	0.76	0.75	0.76	0.76	0.76
Acidithiobacillus ferrooxidans CCM 4253	0.72	0.73	0.73	0.73	0.74	0.74	0.74	0.73	0.74	0.74	0.74	0.73	0.73	0.73	0.73	0.74	0.74	0.73	0.73	0.73	0.72	0.73	0.73	0.73	0.73	0.72	0.72	0.76	0.76	0.76	0.77	0.76	0.76	0.76	0.77	0.76	0.77	0.76	0.76	0.76	0.75	0.75	0.76	0.76	0.77	0.75	0.76	0.77	0.76
Acidithiobacillus ferrooxidans ATCC 53993	0.72	0.73	0.73	0.73	0.74	0.73	0.73	0.73	0.74	0.74	0.74	0.73	0.73	0.73	0.73	0.74	0.73	0.73	0.74	0.73	0.73	0.73	0.73	0.73	0.73	0.72	0.72	0.76	0.76	0.76	0.76	0.76	0.76	0.76	0.76	0.76	0.76	0.76	0.76	0.76	0.75	0.75	0.76	0.76	0.76	0.75	0.76	0.76	0.77
Acidithiobacillus ferrooxidans DSM 16786	0.72	0.73	0.73	0.73	0.74	0.73	0.74	0.74	0.74	0.74	0.74	0.73	0.73	0.73	0.73	0.74	0.73	0.73	0.73	0.73	0.73	0.73	0.73	0.73	0.73	0.72	0.72	0.76	0.76	0.76	0.76	0.77	0.77	0.77	0.77	0.76	0.76	0.77	0.77	0.76	0.75	0.75	0.76	0.76	0.76	0.75	0.76	0.76	0.76
Acidithiobacillus ferrooxidans HEL18	0.72	0.73	0.73	0.73	0.74	0.73	0.74	0.74	0.74	0.74	0.74	0.73	0.73	0.73	0.73	0.74	0.73	0.73	0.73	0.73	0.73	0.73	0.73	0.73	0.73	0.73	0.72	0.76	0.76	0.76	0.76	0.76	0.76	0.76	0.76	0.76	0.77	0.76	0.76	0.76	0.75	0.75	0.76	0.76	0.77	0.75	0.76	0.76	0.76
Acidithiobacillus ferrooxidans YQH-1	0.72	0.73	0.73	0.73	0.74	0.73	0.73	0.73	0.73	0.73	0.73	0.73	0.73	0.73	0.73	0.74	0.73	0.73	0.73	0.73	0.72	0.72	0.72	0.72	0.72	0.72	0.72	0.76	0.76	0.75	0.76	0.76	0.76	0.76	0.76	0.76	0.77	0.76	0.76	0.76	0.75	0.75	0.76	0.76	0.76	0.75	0.76	0.76	0.76
Acidithiobacillus ferrooxidans COP1	0.72	0.73	0.73	0.73	0.74	0.73	0.74	0.74	0.74	0.74	0.74	0.73	0.73	0.74	0.74	0.75	0.74	0.74	0.74	0.73	0.73	0.73	0.73	0.73	0.73	0.73	0.73	0.77	0.76	0.76	0.77	0.77	0.77	0.77	0.77	0.76	0.77	0.77	0.77	0.77	0.76	0.76	0.76	0.77	0.77	0.76	0.77	0.77	0.77
Acidithiobacillus ferrooxidans S10	0.73	0.74	0.74	0.74	0.74	0.74	0.74	0.74	0.74	0.74	0.74	0.74	0.74	0.74	0.74	0.75	0.74	0.74	0.74	0.73	0.73	0.73	0.73	0.73	0.73	0.73	0.73	0.77	0.77	0.76	0.77	0.77	0.77	0.77	0.77	0.76	0.77	0.77	0.77	0.77	0.76	0.76	0.77	0.77	0.77	0.76	0.77	0.77	0.77
Acidithiobacillus ferrooxidans RVS1	0.72	0.73	0.73	0.73	0.73	0.73	0.73	0.73	0.74	0.74	0.74	0.73	0.73	0.73	0.73	0.74	0.73	0.73	0.73	0.73	0.73	0.73	0.73	0.73	0.73	0.72	0.72	0.76	0.76	0.75	0.76	0.76	0.76	0.76	0.76	0.76	0.76	0.76	0.76	0.76	0.75	0.75	0.76	0.76	0.76	0.75	0.76	0.76	0.76
Acidithiobacillus ferrooxidans GGI-221	0.73	0.74	0.74	0.74	0.74	0.73	0.74	0.74	0.74	0.74	0.74	0.74	0.74	0.74	0.74	0.75	0.73	0.74	0.74	0.73	0.73	0.73	0.73	0.73	0.73	0.73	0.73	0.77	0.76	0.76	0.76	0.77	0.77	0.77	0.77	0.76	0.76	0.77	0.77	0.76	0.75	0.75	0.76	0.76	0.76	0.76	0.76	0.76	0.76
Acidithiobacillus ferrooxidans DLC-5	0.72	0.74	0.74	0.74	0.75	0.73	0.75	0.74	0.74	0.74	0.74	0.74	0.74	0.74	0.74	0.75	0.73	0.74	0.74	0.73	0.73	0.73	0.73	0.73	0.73	0.73	0.73	0.77	0.76	0.77	0.76	0.77	0.77	0.77	0.77	0.76	0.76	0.77	0.77	0.76	0.76	0.76	0.76	0.77	0.76	0.76	0.77	0.76	0.77
[truncated: 46 more columns]

## Sheet: ANIm
ANIm	Thermithiobacillus tepidarius DSM 3134	Acidithiobacillus caldus ATCC 51756	Acidithiobacillus caldus DSM 8584	Acidithiobacillus caldus KU	Acidithiobacillus caldus SM-1	Acidithiobacillus caldus MTH-04	Acidithiobacillus caldus MTH-04 2019	Acidithiobacillus caldus S1	Acidithiobacillus caldus DX	Acidithiobacillus caldus ZJ	Acidithiobacillus caldus ZBY	Acidithiobacillus caldus BC13	Acidithiobacillus caldus F	Acidithiobacillus caldus MNG	Acidithiobacillus caldus 6	Acidithiobacillus caldus C-SH12	Acidithiobacillus caldus MELC5	Acidithiobacillus caldus VAN18-3	Acidithiobacillus caldus CV18-1	Acidithiobacillus sp.VAN18-1	Acidithiobacillus sp.VAN18-2	Acidithiobacillus sp.VAN18-4	Acidithiobacillus sp.CV18-2	Acidithiobacillus sp.CV18-3	Acidithiobacillus sp.BN09-2	Acidithiobacillus sp. SpSt-908	Acidithiobacillus sp. UBA2486	Acidithiobacillus sulfuriphilus CJ-2	Acidithiobacillus thiooxidans ATCC19377. Sanger	Acidithiobacillus thiooxidans ATCC19377. Illumina	Acidithiobacillus thiooxidans ATCC19377. closed PacBio	Acidithiobacillus thiooxidans A01	Acidithiobacillus thiooxidans A02	Acidithiobacillus thiooxidans DMC	Acidithiobacillus thiooxidans JYC-17	Acidithiobacillus thiooxidans ATCC 8085	Acidithiobacillus thiooxidans ATCC 21835	Acidithiobacillus thiooxidans BY-02	Acidithiobacillus thiooxidans ZBY	Acidithiobacillus thiooxidans BC51	Acidithiobacillus thiooxidans VAN18-5	Acidithiobacillus thiooxidans BN09-1	Acidithiobacillus thiooxidans DSM 14366	Acidithiobacillus thiooxidans GD1-3	Acidithiobacillus thiooxidans ATCC 15494	Acidithiobacillus thiooxidans No26	Acidithiobacillus thiooxidans DXS-W	Acidithiobacillus thiooxidans Licanantay	Acidithiobacillus thiooxidans CLST
Thermithiobacillus tepidarius DSM 3134	1.00	0.83	0.83	0.84	0.82	0.82	0.83	0.84	0.82	0.83	0.83	0.84	0.84	0.84	0.84	0.84	0.83	0.89	0.90	0.84	0.85	0.85	0.84	0.85	0.85	0.84	0.83	0.83	0.85	0.82	0.84	0.86	0.84	0.86	0.86	0.83	0.86	0.85	0.86	0.86	0.85	0.88	0.84	0.85	0.87	0.87	0.86	0.87	0.88
Acidithiobacillus caldus ATCC 51756	0.83	1.00	1.00	1.00	0.99	0.99	0.99	0.99	0.99	0.99	0.99	1.00	1.00	0.99	0.99	0.99	0.99	0.99	0.99	0.85	0.85	0.84	0.84	0.84	0.84	0.84	0.84	0.84	0.83	0.83	0.86	0.85	0.83	0.84	0.83	0.83	0.88	0.84	0.83	0.83	0.84	0.87	0.83	0.92	0.83	0.83	0.92	0.83	0.83
Acidithiobacillus caldus DSM 8584	0.83	1.00	1.00	1.00	0.99	0.99	0.99	0.99	0.99	0.99	0.99	1.00	1.00	0.99	0.99	0.99	0.99	0.99	0.99	0.85	0.85	0.84	0.85	0.84	0.84	0.84	0.85	0.85	0.85	0.83	0.87	0.87	0.86	0.86	0.86	0.86	0.89	0.86	0.86	0.85	0.87	0.90	0.84	0.92	0.87	0.86	0.92	0.85	0.86
Acidithiobacillus caldus KU	0.84	1.00	1.00	1.00	0.99	0.99	0.99	0.99	0.99	0.99	0.99	1.00	1.00	0.99	0.99	0.99	0.99	0.99	0.99	0.85	0.85	0.85	0.85	0.85	0.85	0.84	0.85	0.85	0.86	0.83	0.87	0.87	0.86	0.87	0.86	0.86	0.89	0.87	0.86	0.85	0.88	0.90	0.84	0.93	0.87	0.86	0.93	0.86	0.86
Acidithiobacillus caldus SM-1	0.82	0.99	0.99	0.99	1.00	1.00	1.00	0.99	0.99	0.99	0.99	0.99	0.99	0.99	0.99	0.99	0.99	0.99	0.99	0.85	0.85	0.84	0.84	0.84	0.84	0.84	0.84	0.85	0.87	0.86	0.90	0.88	0.87	0.89	0.88	0.85	0.88	0.87	0.88	0.83	0.86	0.91	0.86	0.93	0.88	0.84	0.93	0.86	0.87
Acidithiobacillus caldus MTH-04	0.82	0.99	0.99	0.99	1.00	1.00	1.00	0.99	0.99	0.99	0.99	0.99	0.99	0.99	0.99	0.99	0.99	0.99	0.99	0.84	0.85	0.84	0.84	0.84	0.84	0.84	0.84	0.84	0.84	0.83	0.90	0.86	0.85	0.87	0.85	0.83	0.88	0.85	0.85	0.83	0.85	0.89	0.86	0.93	0.86	0.83	0.93	0.86	0.83
Acidithiobacillus caldus MTH-04 2019	0.83	0.99	0.99	0.99	1.00	1.00	1.00	0.99	0.99	0.99	0.99	0.99	0.99	0.99	0.99	0.99	0.99	0.99	0.99	0.85	0.85	0.84	0.85	0.84	0.84	0.84	0.84	0.86	0.89	0.85	0.87	0.89	0.89	0.89	0.88	0.87	0.89	0.89	0.89	0.86	0.88	0.91	0.86	0.93	0.89	0.86	0.93	0.86	0.89
Acidithiobacillus caldus S1	0.84	0.99	0.99	0.99	0.99	0.99	0.99	1.00	0.99	0.99	0.99	0.99	0.99	0.99	0.99	0.99	0.99	0.99	0.99	0.85	0.85	0.85	0.85	0.85	0.85	0.84	0.85	0.84	0.86	0.84	0.87	0.91	0.87	0.87	0.86	0.86	0.90	0.87	0.87	0.86	0.88	0.89	0.84	0.92	0.86	0.87	0.92	0.86	0.86
Acidithiobacillus caldus DX	0.82	0.99	0.99	0.99	0.99	0.99	0.99	0.99	1.00	1.00	1.00	0.99	0.99	0.99	0.99	0.99	0.99	0.99	0.99	0.86	0.86	0.85	0.85	0.85	0.85	0.84	0.85	0.85	0.88	0.87	0.89	0.89	0.88	0.89	0.88	0.88	0.90	0.89	0.89	0.86	0.88	0.90	0.85	0.94	0.88	0.87	0.94	0.86	0.89
Acidithiobacillus caldus ZJ	0.83	0.99	0.99	0.99	0.99	0.99	0.99	0.99	1.00	1.00	1.00	0.99	0.99	0.99	0.99	0.99	0.99	0.99	0.99	0.86	0.86	0.85	0.85	0.85	0.85	0.84	0.85	0.85	0.88	0.84	0.87	0.88	0.88	0.88	0.88	0.87	0.89	0.88	0.88	0.85	0.87	0.88	0.85	0.93	0.88	0.87	0.93	0.86	0.88
Acidithiobacillus caldus ZBY	0.83	0.99	0.99	0.99	0.99	0.99	0.99	0.99	1.00	1.00	1.00	0.99	0.99	0.99	0.99	0.99	0.99	0.99	0.99	0.86	0.86	0.85	0.85	0.85	0.85	0.84	0.84	0.85	0.87	0.86	0.88	0.88	0.88	0.88	0.88	0.87	0.89	0.88	0.88	0.85	0.87	0.89	0.85	0.93	0.88	0.87	0.93	0.86	0.88
Acidithiobacillus caldus BC13	0.84	1.00	1.00	1.00	0.99	0.99	0.99	0.99	0.99	0.99	0.99	1.00	1.00	0.99	0.99	0.99	0.99	0.99	0.99	0.85	0.85	0.85	0.85	0.85	0.85	0.84	0.85	0.85	0.86	0.83	0.87	0.87	0.86	0.86	0.86	0.86	0.89	0.86	0.86	0.85	0.87	0.90	0.84	0.93	0.87	0.86	0.93	0.85	0.86
Acidithiobacillus caldus F	0.84	1.00	1.00	1.00	0.99	0.99	0.99	0.99	0.99	0.99	0.99	1.00	1.00	0.99	0.99	0.99	0.99	0.99	0.99	0.86	0.85	0.85	0.85	0.85	0.85	0.84	0.85	0.85	0.86	0.83	0.87	0.87	0.87	0.87	0.86	0.86	0.89	0.87	0.87	0.86	0.88	0.90	0.85	0.93	0.87	0.86	0.93	0.86	0.86
Acidithiobacillus caldus MNG	0.84	0.99	0.99	0.99	0.99	0.99	0.99	0.99	0.99	0.99	0.99	0.99	0.99	1.00	1.00	0.99	0.99	0.99	0.99	0.87	0.87	0.85	0.85	0.85	0.85	0.85	0.85	0.84	0.85	0.84	0.88	0.88	0.87	0.88	0.87	0.85	0.89	0.87	0.88	0.86	0.88	0.90	0.86	0.93	0.88	0.86	0.93	0.86	0.86
Acidithiobacillus caldus 6	0.84	0.99	0.99	0.99	0.99	0.99	0.99	0.99	0.99	0.99	0.99	0.99	0.99	1.00	1.00	0.99	0.99	0.99	0.99	0.86	0.86	0.85	0.85	0.85	0.85	0.85	0.85	0.84	0.86	0.84	0.85	0.87	0.88	0.88	0.87	0.86	0.86	0.88	0.88	0.86	0.89	0.90	0.87	0.89	0.88	0.86	0.89	0.87	0.86
Acidithiobacillus caldus C-SH12	0.84	0.99	0.99	0.99	0.99	0.99	0.99	0.99	0.99	0.99	0.99	0.99	0.99	0.99	0.99	1.00	0.99	0.99	0.99	0.85	0.85	0.85	0.85	0.85	0.85	0.84	0.85	0.85	0.88	0.85	0.84	0.92	0.92	0.92	0.91	0.88	0.86	0.92	0.92	0.86	0.88	0.90	0.87	0.93	0.93	0.87	0.93	0.88	0.88
Acidithiobacillus caldus MELC5	0.83	0.99	0.99	0.99	0.99	0.99	0.99	0.99	0.99	0.99	0.99	0.99	0.99	0.99	0.99	0.99	1.00	0.99	0.99	0.86	0.86	0.85	0.85	0.84	0.85	0.84	0.84	0.84	0.86	0.83	0.87	0.87	0.87	0.87	0.87	0.87	0.89	0.87	0.87	0.86	0.88	0.90	0.85	0.91	0.87	0.86	0.91	0.86	0.86
Acidithiobacillus caldus VAN18-3	0.89	0.99	0.99	0.99	0.99	0.99	0.99	0.99	0.99	0.99	0.99	0.99	0.99	0.99	0.99	0.99	0.99	1.00	1.00	0.94	0.94	0.91	0.91	0.91	0.91	0.85	0.85	0.84	0.90	0.84	0.88	0.87	0.87	0.87	0.86	0.91	0.86	0.87	0.87	0.90	0.93	0.94	0.91	0.89	0.91	0.87	0.89	0.86	0.86
Acidithiobacillus caldus CV18-1	0.90	0.99	0.99	0.99	0.99	0.99	0.99	0.99	0.99	0.99	0.99	0.99	0.99	0.99	0.99	0.99	0.99	1.00	1.00	0.94	0.94	0.94	0.94	0.94	0.94	0.84	0.85	0.84	0.90	0.84	0.87	0.87	0.87	0.87	0.86	0.90	0.86	0.86	0.87	0.90	0.92	0.94	0.90	0.90	0.91	0.87	0.90	0.86	0.85
Acidithiobacillus sp.VAN18-1	0.84	0.85	0.85	0.85	0.85	0.84	0.85	0.85	0.86	0.86	0.86	0.85	0.86	0.87	0.86	0.85	0.86	0.94	0.94	1.00	1.00	1.00	1.00	1.00	1.00	0.95	0.83	0.84	0.91	0.86	0.89	0.89	0.90	0.90	0.90	0.91	0.88	0.91	0.90	0.92	0.95	0.96	0.93	0.90	0.93	0.90	0.90	0.89	0.89
Acidithiobacillus sp.VAN18-2	0.85	0.85	0.85	0.85	0.85	0.85	0.85	0.85	0.86	0.86	0.86	0.85	0.85	0.87	0.86	0.85	0.86	0.94	0.94	1.00	1.00	1.00	1.00	1.00	1.00	0.95	0.83	0.84	0.90	0.85	0.87	0.88	0.88	0.87	0.87	0.90	0.87	0.88	0.87	0.91	0.94	0.96	0.90	0.89	0.90	0.88	0.88	0.86	0.87
Acidithiobacillus sp.VAN18-4	0.85	0.84	0.84	0.85	0.84	0.84	0.84	0.85	0.85	0.85	0.85	0.85	0.85	0.85	0.85	0.85	0.85	0.91	0.94	1.00	1.00	1.00	1.00	1.00	1.00	0.95	0.82	0.85	0.90	0.84	0.86	0.86	0.87	0.87	0.87	0.90	0.87	0.87	0.87	0.91	0.92	0.95	0.91	0.88	0.91	0.88	0.87	0.86	0.87
Acidithiobacillus sp.CV18-2	0.84	0.84	0.85	0.85	0.84	0.84	0.85	0.85	0.85	0.85	0.85	0.85	0.85	0.85	0.85	0.85	0.85	0.91	0.94	1.00	1.00	1.00	1.00	1.00	1.00	0.95	0.82	0.85	0.90	0.84	0.86	0.87	0.87	0.87	0.87	0.90	0.87	0.87	0.87	0.91	0.91	0.95	0.91	0.87	0.91	0.88	0.87	0.86	0.87
Acidithiobacillus sp.CV18-3	0.85	0.84	0.84	0.85	0.84	0.84	0.84	0.85	0.85	0.85	0.85	0.85	0.85	0.85	0.85	0.85	0.84	0.91	0.94	1.00	1.00	1.00	1.00	1.00	1.00	0.95	0.82	0.85	0.90	0.84	0.86	0.86	0.87	0.87	0.87	0.90	0.87	0.87	0.87	0.91	0.92	0.95	0.91	0.88	0.91	0.88	0.88	0.86	0.87
Acidithiobacillus sp.BN09-2	0.85	0.84	0.84	0.85	0.84	0.84	0.84	0.85	0.85	0.85	0.85	0.85	0.85	0.85	0.85	0.85	0.85	0.91	0.94	1.00	1.00	1.00	1.00	1.00	1.00	0.95	0.82	0.85	0.89	0.84	0.86	0.87	0.87	0.87	0.87	0.90	0.87	0.88	0.87	0.91	0.91	0.95	0.91	0.88	0.91	0.88	0.87	0.85	0.87
Acidithiobacillus sp. SpSt-908	0.84	0.84	0.84	0.84	0.84	0.84	0.84	0.84	0.84	0.84	0.84	0.84	0.84	0.85	0.85	0.84	0.84	0.85	0.84	0.95	0.95	0.95	0.95	0.95	0.95	1.00	0.82	0.85	0.88	0.85	0.87	0.85	0.87	0.88	0.88	0.87	0.87	0.87	0.87	0.86	0.87	0.88	0.87	0.88	0.88	0.87	0.88	0.86	0.85
Acidithiobacillus sp. UBA2486	0.83	0.84	0.85	0.85	0.84	0.84	0.84	0.85	0.85	0.85	0.84	0.85	0.85	0.85	0.85	0.85	0.84	0.85	0.85	0.83	0.83	0.82	0.82	0.82	0.82	0.82	1.00	0.83	0.85	0.89	0.87	0.85	0.86	0.85	0.85	0.85	0.87	0.86	0.85	0.88	0.87	0.92	0.88	0.86	0.87	0.87	0.86	0.87	0.89
Acidithiobacillus sulfuriphilus CJ-2	0.83	0.84	0.85	0.85	0.85	0.84	0.86	0.84	0.85	0.85	0.85	0.85	0.85	0.84	0.84	0.85	0.84	0.84	0.84	0.84	0.84	0.85	0.85	0.85	0.85	0.85	0.83	1.00	0.92	0.87	0.86	0.88	0.88	0.88	0.88	0.87	0.88	0.88	0.88	0.88	0.87	0.89	0.87	0.88	0.88	0.88	0.88	0.86	0.89
Acidithiobacillus thiooxidans ATCC19377. Sanger	0.85	0.83	0.85	0.86	0.87	0.84	0.89	0.86	0.88	0.88	0.87	0.86	0.86	0.85	0.86	0.88	0.86	0.90	0.90	0.91	0.90	0.90	0.90	0.90	0.89	0.88	0.85	0.92	1.00	0.98	0.98	0.98	0.98	0.98	0.98	1.00	0.98	0.98	0.98	0.98	0.98	0.98	0.98	0.98	0.98	0.98	0.98	0.98	0.98
Acidithiobacillus thiooxidans ATCC19377. Illumina	0.82	0.83	0.83	0.83	0.86	0.83	0.85	0.84	0.87	0.84	0.86	0.83	0.83	0.84	0.84	0.85	0.83	0.84	0.84	0.86	0.85	0.84	0.84	0.84	0.84	0.85	0.89	0.87	0.98	1.00	0.98	0.98	0.98	0.98	0.98	0.98	0.98	0.98	0.98	0.98	0.98	0.98	0.98	0.98	0.98	0.98	0.98	0.98	0.98
Acidithiobacillus thiooxidans ATCC19377. closed PacBio	0.84	0.86	0.87	0.87	0.90	0.90	0.87	0.87	0.89	0.87	0.88	0.87	0.87	0.88	0.85	0.84	0.87	0.88	0.87	0.89	0.87	0.86	0.86	0.86	0.86	0.87	0.87	0.86	0.98	0.98	1.00	0.98	0.98	0.98	0.98	0.98	0.98	0.98	0.98	0.99	0.98	0.98	0.98	0.98	0.99	1.00	0.98	0.99	0.99
Acidithiobacillus thiooxidans A01	0.86	0.85	0.87	0.87	0.88	0.86	0.89	0.91	0.89	0.88	0.88	0.87	0.87	0.88	0.87	0.92	0.87	0.87	0.87	0.89	0.88	0.86	0.87	0.86	0.87	0.85	0.85	0.88	0.98	0.98	0.98	1.00	1.00	1.00	1.00	0.98	0.98	1.00	1.00	0.98	0.98	0.98	0.98	0.99	0.98	0.98	0.99	0.98	0.99
Acidithiobacillus thiooxidans A02	0.84	0.83	0.86	0.86	0.87	0.85	0.89	0.87	0.88	0.88	0.88	0.86	0.87	0.87	0.88	0.92	0.87	0.87	0.87	0.90	0.88	0.87	0.87	0.87	0.87	0.87	0.86	0.88	0.98	0.98	0.98	1.00	1.00	1.00	1.00	0.98	0.98	1.00	1.00	0.98	0.98	0.98	0.98	0.99	0.98	0.99	0.99	0.98	0.99
Acidithiobacillus thiooxidans DMC	0.86	0.84	0.86	0.87	0.89	0.87	0.89	0.87	0.89	0.88	0.88	0.86	0.87	0.88	0.88	0.92	0.87	0.87	0.87	0.90	0.87	0.87	0.87	0.87	0.87	0.88	0.85	0.88	0.98	0.98	0.98	1.00	1.00	1.00	1.00	0.98	0.98	1.00	1.00	0.98	0.98	0.98	0.98	0.99	0.98	0.99	0.99	0.98	0.99
Acidithiobacillus thiooxidans JYC-17	0.86	0.83	0.86	0.86	0.88	0.85	0.88	0.86	0.88	0.88	0.88	0.86	0.86	0.87	0.87	0.91	0.87	0.86	0.86	0.90	0.87	0.87	0.87	0.87	0.87	0.88	0.85	0.88	0.98	0.98	0.98	1.00	1.00	1.00	1.00	0.98	0.98	1.00	1.00	0.98	0.98	0.98	0.98	0.99	0.98	0.98	0.99	0.98	0.99
Acidithiobacillus thiooxidans ATCC 8085	0.83	0.83	0.86	0.86	0.85	0.83	0.87	0.86	0.88	0.87	0.87	0.86	0.86	0.85	0.86	0.88	0.87	0.91	0.90	0.91	0.90	0.90	0.90	0.90	0.90	0.87	0.85	0.87	1.00	0.98	0.98	0.98	0.98	0.98	0.98	1.00	0.98	0.98	0.98	0.98	0.98	0.98	0.98	0.98	0.98	0.98	0.98	0.98	0.98
Acidithiobacillus thiooxidans ATCC 21835	0.86	0.88	0.89	0.89	0.88	0.88	0.89	0.90	0.90	0.89	0.89	0.89	0.89	0.89	0.86	0.86	0.89	0.86	0.86	0.88	0.87	0.87	0.87	0.87	0.87	0.87	0.87	0.88	0.98	0.98	0.98	0.98	0.98	0.98	0.98	0.98	1.00	0.98	0.98	1.00	0.98	0.98	0.98	0.98	0.99	0.99	0.98	0.99	0.99
Acidithiobacillus thiooxidans BY-02	0.85	0.84	0.86	0.87	0.87	0.85	0.89	0.87	0.89	0.88	0.88	0.86	0.87	0.87	0.88	0.92	0.87	0.87	0.86	0.91	0.88	0.87	0.87	0.87	0.88	0.87	0.86	0.88	0.98	0.98	0.98	1.00	1.00	1.00	1.00	0.98	0.98	1.00	1.00	0.98	0.98	0.98	0.98	0.99	0.98	0.99	0.99	0.98	0.99
Acidithiobacillus thiooxidans ZBY	0.86	0.83	0.86	0.86	0.88	0.85	0.89	0.87	0.89	0.88	0.88	0.86	0.87	0.88	0.88	0.92	0.87	0.87	0.87	0.90	0.87	0.87	0.87	0.87	0.87	0.87	0.85	0.88	0.98	0.98	0.98	1.00	1.00	1.00	1.00	0.98	0.98	1.00	1.00	0.98	0.98	0.98	0.98	0.99	0.98	0.98	0.99	0.98	0.99
Acidithiobacillus thiooxidans BC51	0.86	0.83	0.85	0.85	0.83	0.83	0.86	0.86	0.86	0.85	0.85	0.85	0.86	0.86	0.86	0.86	0.86	0.90	0.90	0.92	0.91	0.91	0.91	0.91	0.91	0.86	0.88	0.88	0.98	0.98	0.99	0.98	0.98	0.98	0.98	0.98	1.00	0.98	0.98	1.00	0.98	0.98	0.98	0.98	0.99	0.99	0.98	0.99	0.99
Acidithiobacillus thiooxidans VAN18-5	0.85	0.84	0.87	0.88	0.86	0.85	0.88	0.88	0.88	0.87	0.87	0.87	0.88	0.88	0.89	0.88	0.88	0.93	0.92	0.95	0.94	0.92	0.91	0.92	0.91	0.87	0.87	0.87	0.98	0.98	0.98	0.98	0.98	0.98	0.98	0.98	0.98	0.98	0.98	0.98	1.00	0.98	0.98	0.98	0.98	0.98	0.98	0.98	0.98
Acidithiobacillus thiooxidans BN09-1	0.88	0.87	0.90	0.90	0.91	0.89	0.91	0.89	0.90	0.88	0.89	0.90	0.90	0.90	0.90	0.90	0.90	0.94	0.94	0.96	0.96	0.95	0.95	0.95	0.95	0.88	0.92	0.89	0.98	0.98	0.98	0.98	0.98	0.98	0.98	0.98	0.98	0.98	0.98	0.98	0.98	1.00	0.98	0.98	0.98	0.98	0.98	0.98	0.98
Acidithiobacillus thiooxidans DSM 14366	0.84	0.83	0.84	0.84	0.86	0.86	0.86	0.84	0.85	0.85	0.85	0.84	0.85	0.86	0.87	0.87	0.85	0.91	0.90	0.93	0.90	0.91	0.91	0.91	0.91	0.87	0.88	0.87	0.98	0.98	0.98	0.98	0.98	0.98	0.98	0.98	0.98	0.98	0.98	0.98	0.98	0.98	1.00	0.98	0.98	0.98	0.98	0.98	0.98
Acidithiobacillus thiooxidans GD1-3	0.85	0.92	0.92	0.93	0.93	0.93	0.93	0.92	0.94	0.93	0.93	0.93	0.93	0.93	0.89	0.93	0.91	0.89	0.90	0.90	0.89	0.88	0.87	0.88	0.88	0.88	0.86	0.88	0.98	0.98	0.98	0.99	0.99	0.99	0.99	0.98	0.98	0.99	0.99	0.98	0.98	0.98	0.98	1.00	0.98	0.98	1.00	0.98	0.99
Acidithiobacillus thiooxidans ATCC 15494	0.87	0.83	0.87	0.87	0.88	0.86	0.89	0.86	0.88	0.88	0.88	0.87	0.87	0.88	0.88	0.93	0.87	0.91	0.91	0.93	0.90	0.91	0.91	0.91	0.91	0.88	0.87	0.88	0.98	0.98	0.99	0.98	0.98	0.98	0.98	0.98	0.99	0.98	0.98	0.99	0.98	0.98	0.98	0.98	1.00	1.00	0.98	1.00	0.99
Acidithiobacillus thiooxidans No26	0.87	0.83	0.86	0.86	0.84	0.83	0.86	0.87	0.87	0.87	0.87	0.86	0.86	0.86	0.86	0.87	0.86	0.87	0.87	0.90	0.88	0.88	0.88	0.88	0.88	0.87	0.87	0.88	0.98	0.98	1.00	0.98	0.99	0.99	0.98	0.98	0.99	0.99	0.98	0.99	0.98	0.98	0.98	0.98	1.00	1.00	0.98	1.00	1.00
Acidithiobacillus thiooxidans DXS-W	0.86	0.92	0.92	0.93	0.93	0.93	0.93	0.92	0.94	0.93	0.93	0.93	0.93	0.93	0.89	0.93	0.91	0.89	0.90	0.90	0.88	0.87	0.87	0.88	0.87	0.88	0.86	0.88	0.98	0.98	0.98	0.99	0.99	0.99	0.99	0.98	0.98	0.99	0.99	0.98	0.98	0.98	0.98	1.00	0.98	0.98	1.00	0.98	0.99
Acidithiobacillus thiooxidans Licanantay	0.87	0.83	0.85	0.86	0.86	0.86	0.86	0.86	0.86	0.86	0.86	0.85	0.86	0.86	0.87	0.88	0.86	0.86	0.86	0.89	0.86	0.86	0.86	0.86	0.85	0.86	0.87	0.86	0.98	0.98	0.99	0.98	0.98	0.98	0.98	0.98	0.99	0.98	0.98	0.99	0.98	0.98	0.98	0.98	1.00	1.00	0.98	1.00	0.99
Acidithiobacillus thiooxidans CLST	0.88	0.83	0.86	0.86	0.87	0.83	0.89	0.86	0.89	0.88	0.88	0.86	0.86	0.86	0.86	0.88	0.86	0.86	0.85	0.89	0.87	0.87	0.87	0.87	0.87	0.85	0.89	0.89	0.98	0.98	0.99	0.99	0.99	0.99	0.99	0.98	0.99	0.99	0.99	0.99	0.98	0.98	0.98	0.99	0.99	1.00	0.99	0.99	1.00
Acidithiobacillus thiooxidans ATCC 19703	0.87	0.83	0.87	0.87	0.88	0.87	0.88	0.88	0.87	0.86	0.86	0.87	0.87	0.86	0.88	0.86	0.87	0.87	0.87	0.93	0.88	0.89	0.89	0.88	0.89	0.84	0.84	0.89	0.93	0.93	0.93	0.93	0.93	0.93	0.93	0.93	0.93	0.93	0.93	0.93	0.93	0.93	0.93	0.93	0.93	0.93	0.93	0.93	0.93
Acidithiobacillus sp. RW2	0.87	0.84	0.88	0.87	0.85	0.86	0.88	0.88	0.88	0.87	0.87	0.87	0.87	0.87	0.88	0.89	0.88	0.87	0.87	0.89	0.86	0.86	0.86	0.86	0.86	0.88	0.85	0.88	0.94	0.94	0.94	0.94	0.94	0.94	0.94	0.94	0.94	0.94	0.94	0.94	0.94	0.94	0.94	0.94	0.94	0.94	0.94	0.94	0.94
Acidithiobacillus sp. GG1-14	0.85	0.85	0.88	0.88	0.86	0.86	0.89	0.89	0.90	0.89	0.89	0.88	0.88	0.89	0.89	0.87	0.89	0.92	0.90	0.90	0.90	0.89	0.89	0.89	0.89	0.83	0.84	0.86	0.84	0.84	0.85	0.85	0.85	0.85	0.85	0.85	0.85	0.85	0.85	0.85	0.85	0.85	0.85	0.85	0.85	0.85	0.85	0.84	0.85
Acidithiobacillus sp. SH	0.86	0.83	0.86	0.86	0.88	0.88	0.87	0.87	0.87	0.87	0.87	0.86	0.86	0.87	0.87	0.86	0.86	0.91	0.91	0.91	0.89	0.89	0.89	0.89	0.89	0.86	0.84	0.85	0.84	0.85	0.84	0.84	0.84	0.84	0.84	0.84	0.84	0.84	0.84	0.84	0.84	0.85	0.84	0.84	0.84	0.84	0.84	0.84	0.84
Acidithiobacillus ferrianus MG	0.83	0.87	0.86	0.87	0.87	0.85	0.87	0.86	0.85	0.86	0.87	0.86	0.87	0.86	0.86	0.87	0.86	0.86	0.85	0.85	0.86	0.84	0.84	0.85	0.84	0.83	0.84	0.86	0.85	0.83	0.84	0.85	0.85	0.85	0.85	0.84	0.85	0.85	0.85	0.84	0.84	0.84	0.84	0.85	0.85	0.84	0.85	0.84	0.85
Acidithiobacillus ferrivorans DSM 22755	0.84	0.83	0.85	0.86	0.88	0.85	0.89	0.87	0.88	0.88	0.88	0.85	0.86	0.86	0.86	0.88	0.86	0.85	0.86	0.87	0.86	0.87	0.87	0.87	0.87	0.85	0.85	0.88	0.86	0.85	0.84	0.86	0.86	0.86	0.86	0.85	0.85	0.86	0.86	0.85	0.84	0.84	0.84	0.86	0.86	0.84	0.86	0.84	0.86
Acidithiobacillus ferrivorans SS3	0.83	0.84	0.84	0.84	0.88	0.85	0.88	0.84	0.87	0.87	0.86	0.84	0.84	0.84	0.84	0.88	0.83	0.84	0.86	0.86	0.85	0.86	0.86	0.86	0.86	0.85	0.84	0.88	0.86	0.85	0.84	0.85	0.86	0.85	0.85	0.84	0.86	0.86	0.85	0.85	0.84	0.84	0.84	0.85	0.85	0.85	0.85	0.86	0.86
Acidithiobacillus ferrivorans YL15	0.85	0.84	0.85	0.85	0.86	0.85	0.87	0.86	0.86	0.86	0.86	0.85	0.85	0.85	0.85	0.87	0.85	0.85	0.87	0.86	0.86	0.86	0.86	0.86	0.87	0.86	0.84	0.88	0.84	0.83	0.83	0.85	0.85	0.85	0.85	0.83	0.85	0.85	0.85	0.84	0.83	0.83	0.83	0.84	0.84	0.83	0.84	0.84	0.84
Acidithiobacillus ferrivorans PQ33	0.86	0.85	0.86	0.87	0.89	0.86	0.89	0.87	0.88	0.88	0.88	0.87	0.86	0.85	0.85	0.89	0.85	0.86	0.87	0.87	0.86	0.87	0.87	0.87	0.87	0.85	0.85	0.88	0.86	0.84	0.84	0.85	0.85	0.86	0.85	0.84	0.85	0.85	0.85	0.84	0.84	0.84	0.84	0.85	0.86	0.84	0.85	0.86	0.85
Acidithiobacillus ferrivorans PRJEB5721	0.86	0.86	0.87	0.87	0.88	0.86	0.89	0.87	0.88	0.87	0.87	0.87	0.87	0.86	0.87	0.89	0.86	0.86	0.88	0.86	0.86	0.87	0.87	0.87	0.87	0.85	0.85	0.89	0.86	0.84	0.83	0.85	0.85	0.85	0.85	0.84	0.85	0.85	0.85	0.85	0.83	0.84	0.83	0.85	0.85	0.84	0.85	0.84	0.85
Acidithiobacillus ferrivorans CF27	0.86	0.86	0.87	0.87	0.88	0.86	0.89	0.87	0.88	0.87	0.87	0.87	0.87	0.86	0.86	0.89	0.86	0.85	0.88	0.86	0.86	0.87	0.87	0.87	0.87	0.85	0.85	0.89	0.86	0.84	0.83	0.85	0.85	0.85	0.85	0.84	0.85	0.85	0.85	0.85	0.83	0.84	0.83	0.85	0.85	0.84	0.85	0.84	0.84
Acidithiobacillus ferrivorans ACH	0.86	0.85	0.86	0.86	0.89	0.85	0.89	0.86	0.88	0.88	0.88	0.86	0.86	0.86	0.86	0.89	0.86	0.85	0.87	0.87	0.86	0.87	0.87	0.87	0.87	0.85	0.85	0.89	0.86	0.84	0.84	0.86	0.86	0.86	0.86	0.84	0.86	0.86	0.86	0.84	0.84	0.84	0.84	0.85	0.86	0.84	0.85	0.84	0.85
Acidithiobacillus ferriphilus DSM 100412	0.83	0.82	0.83	0.83	0.87	0.83	0.87	0.84	0.86	0.86	0.86	0.83	0.83	0.84	0.84	0.87	0.83	0.83	0.85	0.86	0.85	0.86	0.86	0.86	0.86	0.84	0.85	0.94	0.85	0.85	0.83	0.85	0.85	0.85	0.85	0.84	0.85	0.85	0.85	0.83	0.83	0.84	0.84	0.85	0.84	0.84	0.85	0.85	0.85
Acidithiobacillus ferriphilus 21-59-9	0.86	0.84	0.86	0.86	0.88	0.85	0.88	0.86	0.87	0.88	0.88	0.86	0.86	0.86	0.86	0.88	0.86	0.86	0.87	0.86	0.87	0.87	0.87	0.87	0.87	0.84	0.86	0.88	0.86	0.84	0.82	0.85	0.84	0.84	0.84	0.83	0.84	0.84	0.84	0.84	0.83	0.83	0.83	0.84	0.84	0.83	0.84	0.84	0.84
Acidithiobacillus ferriphilus BY0502	0.85	0.85	0.87	0.87	0.92	0.85	0.92	0.88	0.90	0.90	0.89	0.87	0.87	0.87	0.87	0.89	0.87	0.87	0.88	0.87	0.87	0.87	0.87	0.87	0.87	0.84	0.85	0.88	0.85	0.84	0.83	0.85	0.85	0.85	0.85	0.84	0.85	0.85	0.85	0.84	0.84	0.84	0.83	0.85	0.84	0.84	0.85	0.84	0.85
Acidithiobacillus ferriphilus Malay	0.85	0.83	0.85	0.85	0.87	0.84	0.87	0.86	0.87	0.87	0.87	0.86	0.85	0.86	0.86	0.88	0.85	0.86	0.86	0.86	0.86	0.86	0.86	0.86	0.86	0.83	0.86	0.88	0.86	0.84	0.82	0.85	0.85	0.85	0.85	0.84	0.84	0.85	0.85	0.84	0.83	0.83	0.83	0.84	0.84	0.84	0.84	0.84	0.84
Acidithiobacillus ferriphilus Riv13	0.86	0.83	0.85	0.85	0.87	0.84	0.88	0.86	0.88	0.88	0.88	0.85	0.85	0.85	0.86	0.88	0.85	0.85	0.86	0.86	0.86	0.87	0.87	0.86	0.87	0.84	0.84	0.87	0.84	0.84	0.83	0.84	0.84	0.84	0.84	0.83	0.85	0.84	0.84	0.84	0.83	0.84	0.83	0.85	0.85	0.84	0.85	0.85	0.85
Acidithiobacillus ferriphilus ST2	0.83	0.84	0.86	0.86	0.90	0.85	0.90	0.87	0.88	0.88	0.88	0.86	0.86	0.86	0.86	0.89	0.86	0.86	0.87	0.87	0.86	0.87	0.87	0.87	0.87	0.85	0.85	0.87	0.85	0.84	0.83	0.85	0.85	0.85	0.85	0.84	0.86	0.85	0.85	0.84	0.83	0.84	0.83	0.85	0.85	0.84	0.85	0.86	0.84
Acidithiobacillus ferriphilus A4	0.85	0.84	0.86	0.86	0.93	0.85	0.93	0.86	0.88	0.88	0.88	0.86	0.86	0.86	0.86	0.88	0.85	0.86	0.86	0.86	0.86	0.86	0.86	0.86	0.86	0.83	0.85	0.86	0.84	0.84	0.83	0.88	0.88	0.88	0.88	0.83	0.84	0.88	0.88	0.84	0.83	0.83	0.83	0.85	0.84	0.83	0.85	0.83	0.84
Acidithiobacillus ferriphilus C52	0.85	0.84	0.86	0.86	0.92	0.85	0.92	0.86	0.88	0.89	0.89	0.86	0.86	0.86	0.86	0.88	0.86	0.86	0.87	0.86	0.86	0.86	0.86	0.86	0.86	0.84	0.85	0.89	0.87	0.84	0.85	0.85	0.85	0.85	0.85	0.84	0.86	0.85	0.85	0.84	0.84	0.84	0.84	0.85	0.86	0.84	0.85	0.86	0.86
Acidithiobacillus ferriphilus R1	0.83	0.83	0.86	0.85	0.91	0.84	0.91	0.86	0.88	0.88	0.88	0.85	0.85	0.86	0.85	0.88	0.85	0.85	0.86	0.86	0.86	0.86	0.86	0.86	0.86	0.84	0.85	0.87	0.85	0.84	0.82	0.88	0.88	0.88	0.88	0.83	0.84	0.88	0.88	0.84	0.83	0.83	0.83	0.85	0.85	0.84	0.85	0.84	0.85
Acidithiobacillus ferridurans ATCC 33020	0.85	0.86	0.87	0.87	0.88	0.85	0.89	0.86	0.88	0.89	0.88	0.87	0.87	0.86	0.85	0.88	0.86	0.87	0.86	0.86	0.86	0.85	0.85	0.85	0.85	0.83	0.84	0.87	0.86	0.86	0.88	0.87	0.87	0.86	0.87	0.86	0.88	0.87	0.87	0.87	0.86	0.86	0.86	0.87	0.87	0.86	0.87	0.89	0.88
Acidithiobacillus ferridurans JCM 18981	0.85	0.84	0.85	0.85	0.87	0.84	0.88	0.85	0.86	0.87	0.86	0.85	0.85	0.85	0.85	0.87	0.85	0.86	0.86	0.86	0.86	0.85	0.85	0.85	0.85	0.83	0.84	0.88	0.87	0.86	0.87	0.86	0.86	0.87	0.87	0.86	0.88	0.86	0.86	0.87	0.86	0.86	0.86	0.87	0.87	0.86	0.87	0.88	0.88
Acidithiobacillus ferridurans IO-2C	0.85	0.85	0.85	0.86	0.85	0.84	0.85	0.84	0.85	0.85	0.85	0.85	0.86	0.84	0.85	0.86	0.84	0.84	0.85	0.85	0.85	0.84	0.85	0.84	0.85	0.83	0.84	0.87	0.86	0.86	0.86	0.87	0.87	0.87	0.87	0.86	0.87	0.87	0.87	0.87	0.86	0.86	0.86	0.87	0.88	0.86	0.87	0.88	0.88
Acidithiobacillus ferridurans DSM 9465	0.85	0.85	0.87	0.87	0.89	0.85	0.89	0.86	0.89	0.89	0.88	0.87	0.87	0.87	0.85	0.88	0.86	0.87	0.86	0.86	0.86	0.85	0.85	0.85	0.85	0.83	0.84	0.88	0.87	0.86	0.88	0.87	0.87	0.87	0.87	0.86	0.88	0.87	0.87	0.87	0.86	0.86	0.86	0.87	0.87	0.86	0.87	0.89	0.88
Acidithiobacillus ferridurans DSM 583	0.85	0.85	0.87	0.87	0.88	0.85	0.89	0.86	0.88	0.89	0.89	0.86	0.87	0.87	0.85	0.88	0.86	0.86	0.86	0.86	0.86	0.85	0.85	0.85	0.85	0.83	0.85	0.88	0.87	0.86	0.88	0.87	0.87	0.87	0.87	0.86	0.88	0.87	0.87	0.87	0.86	0.86	0.86	0.87	0.87	0.86	0.87	0.89	0.88
Acidithiobacillus ferridurans B5	0.86	0.84	0.86	0.86	0.86	0.85	0.88	0.86	0.87	0.87	0.87	0.86	0.86	0.86	0.86	0.89	0.85	0.86	0.87	0.87	0.86	0.86	0.86	0.86	0.86	0.83	0.84	0.88	0.87	0.87	0.87	0.89	0.89	0.89	0.89	0.87	0.88	0.89	0.89	0.88	0.87	0.87	0.87	0.87	0.89	0.87	0.87	0.88	0.88
Acidithiobacillus ferridurans MEL3	0.84	0.85	0.86	0.87	0.86	0.84	0.87	0.86	0.86	0.86	0.87	0.86	0.86	0.85	0.85	0.89	0.85	0.86	0.87	0.86	0.86	0.86	0.86	0.86	0.86	0.83	0.83	0.88	0.86	0.86	0.86	0.87	0.87	0.87	0.87	0.86	0.88	0.87	0.87	0.87	0.87	0.86	0.87	0.87	0.88	0.86	0.87	0.88	0.88
Acidithiobacillus ferridurans Riv11	0.86	0.84	0.85	0.86	0.86	0.83	0.87	0.85	0.87	0.87	0.87	0.86	0.86	0.85	0.85	0.87	0.85	0.85	0.86	0.86	0.85	0.85	0.85	0.85	0.85	0.83	0.85	0.88	0.87	0.86	0.87	0.87	0.87	0.87	0.87	0.86	0.87	0.87	0.87	0.87	0.86	0.86	0.86	0.87	0.88	0.86	0.87	0.87	0.89
Acidithiobacillus ferridurans AMD consortium	0.85	0.84	0.85	0.85	0.86	0.84	0.87	0.85	0.86	0.87	0.86	0.85	0.85	0.85	0.85	0.88	0.85	0.86	0.86	0.85	0.85	0.85	0.85	0.85	0.85	0.83	0.84	0.88	0.86	0.86	0.86	0.87	0.87	0.87	0.87	0.86	0.87	0.87	0.87	0.87	0.86	0.86	0.86	0.87	0.88	0.86	0.87	0.88	0.88
Acidithiobacillus ferrooxidans CF3	0.82	0.85	0.86	0.86	0.87	0.83	0.88	0.85	0.87	0.87	0.87	0.86	0.86	0.85	0.85	0.87	0.84	0.85	0.86	0.86	0.86	0.86	0.86	0.86	0.86	0.83	0.83	0.88	0.87	0.84	0.87	0.86	0.86	0.86	0.86	0.85	0.88	0.86	0.86	0.86	0.84	0.84	0.85	0.87	0.87	0.85	0.87	0.87	0.88
Acidithiobacillus ferrooxidans F221	0.85	0.85	0.86	0.86	0.87	0.85	0.87	0.85	0.86	0.86	0.86	0.86	0.86	0.85	0.85	0.88	0.85	0.85	0.85	0.87	0.86	0.85	0.85	0.86	0.85	0.83	0.83	0.88	0.86	0.85	0.87	0.87	0.87	0.87	0.87	0.86	0.88	0.87	0.87	0.87	0.85	0.86	0.86	0.87	0.88	0.86	0.87	0.88	0.88
Acidithiobacillus ferrooxidans PQ505	0.84	0.84	0.86	0.86	0.87	0.83	0.88	0.87	0.87	0.88	0.87	0.86	0.86	0.85	0.85	0.89	0.85	0.85	0.86	0.85	0.85	0.85	0.85	0.85	0.85	0.83	0.84	0.88	0.86	0.86	0.87	0.88	0.89	0.89	0.89	0.86	0.87	0.89	0.89	0.87	0.85	0.86	0.86	0.86	0.89	0.86	0.86	0.88	0.87
Acidithiobacillus ferrooxidans PQ506	0.84	0.84	0.85	0.86	0.87	0.84	0.88	0.86	0.87	0.87	0.87	0.86	0.86	0.85	0.85	0.89	0.85	0.85	0.86	0.86	0.85	0.85	0.85	0.85	0.85	0.83	0.84	0.88	0.86	0.86	0.88	0.88	0.88	0.88	0.88	0.86	0.88	0.88	0.88	0.87	0.86	0.86	0.87	0.88	0.90	0.86	0.88	0.89	0.88
Acidithiobacillus ferrooxidans BY-3	0.84	0.85	0.87	0.86	0.91	0.84	0.92	0.87	0.89	0.89	0.89	0.86	0.86	0.85	0.85	0.89	0.85	0.86	0.87	0.86	0.86	0.86	0.86	0.86	0.86	0.83	0.84	0.87	0.86	0.87	0.86	0.87	0.87	0.87	0.87	0.85	0.86	0.87	0.87	0.86	0.86	0.86	0.86	0.87	0.87	0.85	0.87	0.88	0.87
Acidithiobacillus ferrooxidans ATCC 23270	0.85	0.84	0.85	0.85	0.86	0.84	0.87	0.85	0.86	0.86	0.86	0.85	0.85	0.85	0.85	0.88	0.85	0.85	0.86	0.85	0.85	0.85	0.85	0.85	0.85	0.82	0.83	0.88	0.87	0.85	0.86	0.87	0.87	0.87	0.87	0.86	0.87	0.87	0.87	0.87	0.85	0.85	0.85	0.86	0.87	0.86	0.86	0.87	0.88
Acidithiobacillus ferrooxidans CCM 4253	0.83	0.84	0.84	0.85	0.87	0.83	0.88	0.85	0.86	0.86	0.87	0.84	0.85	0.85	0.85	0.89	0.83	0.85	0.85	0.85	0.85	0.84	0.84	0.85	0.84	0.85	0.83	0.88	0.87	0.85	0.87	0.87	0.87	0.87	0.87	0.86	0.89	0.87	0.87	0.87	0.85	0.86	0.86	0.87	0.89	0.86	0.87	0.88	0.87
Acidithiobacillus ferrooxidans ATCC 53993	0.84	0.84	0.85	0.85	0.86	0.83	0.87	0.86	0.88	0.88	0.88	0.85	0.85	0.85	0.85	0.88	0.84	0.85	0.86	0.86	0.86	0.86	0.85	0.85	0.85	0.83	0.83	0.88	0.87	0.85	0.87	0.87	0.87	0.87	0.87	0.86	0.87	0.87	0.87	0.87	0.85	0.85	0.86	0.87	0.88	0.86	0.86	0.87	0.88
Acidithiobacillus ferrooxidans DSM 16786	0.83	0.84	0.85	0.85	0.86	0.83	0.86	0.86	0.86	0.87	0.86	0.85	0.85	0.84	0.85	0.88	0.84	0.85	0.86	0.86	0.86	0.85	0.85	0.85	0.85	0.83	0.83	0.88	0.86	0.85	0.87	0.88	0.88	0.88	0.88	0.86	0.87	0.88	0.88	0.87	0.85	0.85	0.86	0.87	0.88	0.86	0.87	0.88	0.87
Acidithiobacillus ferrooxidans HEL18	0.85	0.83	0.85	0.85	0.87	0.83	0.88	0.85	0.87	0.87	0.87	0.85	0.85	0.85	0.85	0.89	0.85	0.85	0.86	0.87	0.85	0.85	0.85	0.85	0.85	0.84	0.83	0.88	0.87	0.85	0.87	0.87	0.87	0.87	0.87	0.86	0.90	0.87	0.87	0.87	0.85	0.86	0.86	0.87	0.89	0.86	0.87	0.88	0.87
Acidithiobacillus ferrooxidans YQH-1	0.84	0.84	0.85	0.85	0.87	0.84	0.87	0.85	0.87	0.87	0.87	0.85	0.85	0.85	0.85	0.89	0.84	0.85	0.86	0.86	0.85	0.85	0.85	0.85	0.85	0.84	0.83	0.88	0.87	0.85	0.87	0.87	0.87	0.87	0.87	0.86	0.89	0.87	0.87	0.87	0.85	0.85	0.86	0.87	0.89	0.86	0.87	0.88	0.87
Acidithiobacillus ferrooxidans COP1	0.84	0.84	0.85	0.85	0.87	0.84	0.88	0.85	0.87	0.87	0.87	0.85	0.86	0.86	0.86	0.90	0.85	0.85	0.86	0.87	0.86	0.86	0.86	0.86	0.86	0.84	0.83	0.89	0.87	0.86	0.88	0.87	0.87	0.87	0.87	0.87	0.90	0.88	0.87	0.88	0.86	0.86	0.87	0.87	0.90	0.87	0.87	0.89	0.88
Acidithiobacillus ferrooxidans S10	0.85	0.84	0.86	0.86	0.87	0.84	0.88	0.86	0.87	0.87	0.87	0.86	0.86	0.85	0.85	0.89	0.85	0.85	0.86	0.86	0.86	0.86	0.86	0.86	0.86	0.83	0.83	0.89	0.88	0.86	0.88	0.88	0.88	0.88	0.88	0.87	0.88	0.88	0.88	0.88	0.86	0.87	0.88	0.88	0.89	0.88	0.88	0.88	0.89
Acidithiobacillus ferrooxidans RVS1	0.85	0.84	0.85	0.85	0.86	0.83	0.87	0.85	0.87	0.87	0.87	0.85	0.85	0.85	0.85	0.89	0.84	0.85	0.86	0.86	0.85	0.85	0.85	0.85	0.85	0.83	0.83	0.88	0.87	0.85	0.86	0.86	0.86	0.87	0.87	0.86	0.87	0.86	0.86	0.86	0.85	0.85	0.85	0.86	0.88	0.86	0.86	0.87	0.87
Acidithiobacillus ferrooxidans GGI-221	0.84	0.85	0.86	0.86	0.86	0.84	0.87	0.86	0.87	0.87	0.87	0.86	0.86	0.90	0.91	0.92	0.85	0.86	0.87	0.86	0.86	0.85	0.86	0.85	0.85	0.82	0.83	0.89	0.87	0.85	0.87	0.88	0.88	0.88	0.88	0.87	0.88	0.88	0.88	0.87	0.86	0.86	0.86	0.87	0.88	0.87	0.87	0.87	0.88
Acidithiobacillus ferrooxidans DLC-5	0.85	0.85	0.87	0.86	0.91	0.85	0.91	0.87	0.89	0.89	0.89	0.86	0.86	0.85	0.86	0.90	0.85	0.86	0.87	0.86	0.86	0.86	0.86	0.86	0.86	0.83	0.83	0.89	0.87	0.88	0.87	0.87	0.88	0.88	0.88	0.86	0.88	0.88	0.88	0.87	0.87	0.87	0.87	0.87	0.88	0.86	0.87	0.90	0.88
[truncated: 46 more columns]

## Sheet: TETRA
TETRA	Thermithiobacillus tepidarius DSM 3134	Acidithiobacillus caldus ATCC 51756	Acidithiobacillus caldus DSM 8584	Acidithiobacillus caldus KU	Acidithiobacillus caldus SM-1	Acidithiobacillus caldus MTH-04	Acidithiobacillus caldus MTH-04 2019	Acidithiobacillus caldus S1	Acidithiobacillus caldus DX	Acidithiobacillus caldus ZJ	Acidithiobacillus caldus ZBY	Acidithiobacillus caldus BC13	Acidithiobacillus caldus F	Acidithiobacillus caldus MNG	Acidithiobacillus caldus 6	Acidithiobacillus caldus C-SH12	Acidithiobacillus caldus MELC5	Acidithiobacillus caldus VAN18-3	Acidithiobacillus caldus CV18-1	Acidithiobacillus sp.VAN18-1	Acidithiobacillus sp.VAN18-2	Acidithiobacillus sp.VAN18-4	Acidithiobacillus sp.CV18-2	Acidithiobacillus sp.CV18-3	Acidithiobacillus sp.BN09-2	Acidithiobacillus sp. SpSt-908	Acidithiobacillus sp. UBA2486	Acidithiobacillus sulfuriphilus CJ-2	Acidithiobacillus thiooxidans ATCC19377. Sanger	Acidithiobacillus thiooxidans ATCC19377. Illumina	Acidithiobacillus thiooxidans ATCC19377. closed PacBio	Acidithiobacillus thiooxidans A01	Acidithiobacillus thiooxidans A02	Acidithiobacillus thiooxidans DMC	Acidithiobacillus thiooxidans JYC-17	Acidithiobacillus thiooxidans ATCC 8085	Acidithiobacillus thiooxidans ATCC 21835	Acidithiobacillus thiooxidans BY-02	Acidithiobacillus thiooxidans ZBY	Acidithiobacillus thiooxidans BC51	Acidithiobacillus thiooxidans VAN18-5	Acidithiobacillus thiooxidans BN09-1	Acidithiobacillus thiooxidans DSM 14366	Acidithiobacillus thiooxidans GD1-3	Acidithiobacillus thiooxidans ATCC 15494	Acidithiobacillus thiooxidans No26	Acidithiobacillus thiooxidans DXS-W	Acidithiobacillus thiooxidans Licanantay	Acidithiobacillus thiooxidans CLST
Thermithiobacillus tepidarius DSM 3134	1000	0.776	0.778	0.778	0.769	0.770	0.773	0.759	0.771	0.770	0.769	0.778	0.778	0.768	0.766	0.771	0.764	0.778	0.775	0.683	0.683	0.686	0.686	0.685	0.686	0.684	0.654	0.822	0.510	0.499	0.503	0.526	0.532	0.525	0.527	0.509	0.514	0.526	0.521	0.507	0.498	0.512	0.507	0.520	0.506	0.501	0.520	0.488	0.493
Acidithiobacillus caldus ATCC 51756	0.776	1000	1000	1000	0.997	0.996	0.998	0.997	0.999	0.999	0.999	1000	0.999	0.998	0.997	0.998	0.997	0.998	0.998	0.894	0.894	0.896	0.896	0.896	0.897	0.892	0.855	0.902	0.706	0.704	0.714	0.725	0.732	0.726	0.725	0.701	0.722	0.726	0.722	0.710	0.702	0.715	0.709	0.728	0.719	0.710	0.728	0.699	0.714
Acidithiobacillus caldus DSM 8584	0.778	1000	1000	1000	0.997	0.996	0.999	0.997	0.999	0.999	0.999	1000	1000	0.998	0.997	0.999	0.997	0.998	0.998	0.896	0.896	0.898	0.898	0.897	0.899	0.894	0.854	0.905	0.709	0.707	0.717	0.729	0.735	0.729	0.729	0.705	0.725	0.729	0.726	0.714	0.705	0.719	0.712	0.732	0.723	0.714	0.732	0.703	0.718
Acidithiobacillus caldus KU	0.778	1000	1000	1000	0.997	0.996	0.999	0.997	0.999	0.999	0.999	1000	1000	0.998	0.998	0.999	0.998	0.999	0.999	0.893	0.893	0.896	0.895	0.895	0.896	0.891	0.853	0.904	0.704	0.702	0.712	0.724	0.730	0.724	0.723	0.700	0.720	0.724	0.721	0.708	0.700	0.714	0.707	0.726	0.717	0.708	0.726	0.697	0.712
Acidithiobacillus caldus SM-1	0.769	0.997	0.997	0.997	1000	0.998	0.998	0.998	0.998	0.998	0.998	0.997	0.997	0.997	0.996	0.998	0.996	0.997	0.997	0.900	0.900	0.902	0.902	0.902	0.903	0.897	0.851	0.904	0.728	0.726	0.736	0.748	0.754	0.748	0.747	0.723	0.743	0.748	0.745	0.732	0.724	0.737	0.731	0.750	0.741	0.732	0.750	0.723	0.737
Acidithiobacillus caldus MTH-04	0.770	0.996	0.996	0.996	0.998	1000	0.997	0.995	0.996	0.996	0.996	0.996	0.996	0.997	0.997	0.997	0.997	0.997	0.997	0.893	0.893	0.895	0.895	0.895	0.896	0.890	0.851	0.899	0.706	0.703	0.714	0.726	0.732	0.726	0.726	0.702	0.721	0.726	0.723	0.710	0.702	0.716	0.709	0.728	0.719	0.710	0.728	0.700	0.714
Acidithiobacillus caldus MTH-04 2019	0.773	0.998	0.999	0.999	0.998	0.997	1000	0.997	0.998	0.998	0.998	0.999	0.999	0.998	0.998	0.999	0.998	0.999	0.999	0.894	0.894	0.897	0.897	0.897	0.898	0.892	0.854	0.904	0.707	0.704	0.714	0.726	0.732	0.726	0.726	0.702	0.722	0.726	0.723	0.711	0.702	0.716	0.709	0.728	0.720	0.711	0.729	0.699	0.715
Acidithiobacillus caldus S1	0.759	0.997	0.997	0.997	0.998	0.995	0.997	1000	0.998	0.998	0.998	0.997	0.997	0.997	0.996	0.998	0.997	0.997	0.997	0.899	0.899	0.901	0.901	0.901	0.902	0.896	0.849	0.901	0.727	0.726	0.736	0.747	0.753	0.747	0.746	0.723	0.743	0.747	0.744	0.732	0.724	0.737	0.730	0.750	0.742	0.732	0.750	0.722	0.737
Acidithiobacillus caldus DX	0.771	0.999	0.999	0.999	0.998	0.996	0.998	0.998	1000	1000	1000	0.999	0.999	0.998	0.997	0.999	0.997	0.998	0.998	0.900	0.900	0.902	0.902	0.902	0.903	0.898	0.857	0.905	0.717	0.715	0.725	0.736	0.743	0.737	0.736	0.712	0.733	0.737	0.734	0.721	0.713	0.726	0.720	0.740	0.731	0.721	0.740	0.711	0.726
Acidithiobacillus caldus ZJ	0.770	0.999	0.999	0.999	0.998	0.996	0.998	0.998	1000	1000	1000	0.999	0.999	0.998	0.997	0.999	0.997	0.998	0.998	0.900	0.900	0.902	0.901	0.901	0.903	0.897	0.856	0.905	0.716	0.715	0.725	0.736	0.743	0.736	0.736	0.712	0.733	0.736	0.733	0.721	0.712	0.726	0.719	0.739	0.730	0.721	0.739	0.711	0.726
Acidithiobacillus caldus ZBY	0.769	0.999	0.999	0.999	0.998	0.996	0.998	0.998	1000	1000	1000	0.999	0.998	0.998	0.997	0.999	0.997	0.998	0.998	0.900	0.900	0.903	0.902	0.902	0.903	0.898	0.856	0.904	0.718	0.716	0.726	0.738	0.744	0.738	0.737	0.713	0.734	0.738	0.735	0.723	0.714	0.728	0.721	0.741	0.732	0.723	0.741	0.713	0.728
Acidithiobacillus caldus BC13	0.778	1000	1000	1000	0.997	0.996	0.999	0.997	0.999	0.999	0.999	1000	1000	0.998	0.997	0.999	0.998	0.999	0.999	0.894	0.894	0.897	0.896	0.896	0.897	0.892	0.854	0.904	0.706	0.704	0.714	0.725	0.732	0.725	0.725	0.702	0.722	0.726	0.722	0.710	0.702	0.715	0.708	0.728	0.719	0.710	0.728	0.699	0.714
Acidithiobacillus caldus F	0.778	0.999	1000	1000	0.997	0.996	0.999	0.997	0.999	0.999	0.998	1000	1000	0.998	0.998	0.999	0.998	0.999	0.999	0.893	0.894	0.896	0.896	0.895	0.897	0.892	0.853	0.904	0.706	0.703	0.713	0.725	0.731	0.725	0.725	0.701	0.721	0.725	0.722	0.710	0.701	0.715	0.708	0.727	0.719	0.710	0.728	0.698	0.713
Acidithiobacillus caldus MNG	0.768	0.998	0.998	0.998	0.997	0.997	0.998	0.997	0.998	0.998	0.998	0.998	0.998	1000	0.999	0.999	0.999	0.998	0.999	0.897	0.897	0.900	0.899	0.899	0.900	0.895	0.852	0.902	0.712	0.710	0.720	0.731	0.738	0.732	0.731	0.708	0.728	0.732	0.729	0.716	0.708	0.722	0.714	0.734	0.725	0.716	0.734	0.705	0.720
Acidithiobacillus caldus 6	0.766	0.997	0.997	0.998	0.996	0.997	0.998	0.996	0.997	0.997	0.997	0.997	0.998	0.999	1000	0.998	0.999	0.998	0.999	0.892	0.892	0.894	0.894	0.894	0.895	0.890	0.852	0.896	0.701	0.698	0.708	0.720	0.727	0.720	0.720	0.697	0.716	0.720	0.717	0.705	0.697	0.710	0.703	0.721	0.713	0.704	0.722	0.693	0.709
Acidithiobacillus caldus C-SH12	0.771	0.998	0.999	0.999	0.998	0.997	0.999	0.998	0.999	0.999	0.999	0.999	0.999	0.999	0.998	1000	0.999	0.999	0.999	0.899	0.899	0.901	0.901	0.901	0.902	0.897	0.856	0.904	0.712	0.709	0.720	0.731	0.738	0.731	0.731	0.708	0.728	0.731	0.728	0.716	0.708	0.722	0.714	0.734	0.725	0.716	0.734	0.705	0.721
Acidithiobacillus caldus MELC5	0.764	0.997	0.997	0.998	0.996	0.997	0.998	0.997	0.997	0.997	0.997	0.998	0.998	0.999	0.999	0.999	1000	0.999	0.999	0.891	0.891	0.894	0.894	0.893	0.895	0.890	0.853	0.897	0.699	0.696	0.707	0.718	0.725	0.719	0.718	0.695	0.715	0.719	0.716	0.703	0.695	0.709	0.701	0.720	0.712	0.703	0.720	0.692	0.708
Acidithiobacillus caldus VAN18-3	0.778	0.998	0.998	0.999	0.997	0.997	0.999	0.997	0.998	0.998	0.998	0.999	0.999	0.998	0.998	0.999	0.999	1000	1000	0.895	0.895	0.898	0.898	0.898	0.899	0.893	0.855	0.902	0.706	0.703	0.713	0.725	0.732	0.725	0.725	0.702	0.721	0.725	0.722	0.710	0.702	0.716	0.708	0.727	0.719	0.710	0.728	0.698	0.713
Acidithiobacillus caldus CV18-1	0.775	0.998	0.998	0.999	0.997	0.997	0.999	0.997	0.998	0.998	0.998	0.999	0.999	0.999	0.999	0.999	0.999	1000	1000	0.898	0.899	0.901	0.901	0.901	0.902	0.896	0.857	0.903	0.709	0.706	0.716	0.727	0.734	0.728	0.727	0.704	0.724	0.728	0.725	0.713	0.705	0.718	0.711	0.730	0.721	0.712	0.730	0.701	0.716
Acidithiobacillus sp.VAN18-1	0.683	0.894	0.896	0.893	0.900	0.893	0.894	0.899	0.900	0.900	0.900	0.894	0.893	0.897	0.892	0.899	0.891	0.895	0.898	1000	1000	0.999	0.999	0.999	0.999	0.995	0.928	0.880	0.785	0.776	0.786	0.788	0.794	0.788	0.787	0.777	0.789	0.788	0.786	0.782	0.774	0.788	0.785	0.796	0.784	0.781	0.796	0.774	0.785
Acidithiobacillus sp.VAN18-2	0.683	0.894	0.896	0.893	0.900	0.893	0.894	0.899	0.900	0.900	0.900	0.894	0.894	0.897	0.892	0.899	0.891	0.895	0.899	1000	1000	0.999	0.999	0.999	0.999	0.995	0.928	0.879	0.785	0.776	0.785	0.788	0.794	0.788	0.787	0.777	0.789	0.788	0.786	0.781	0.774	0.788	0.785	0.796	0.784	0.780	0.796	0.774	0.784
Acidithiobacillus sp.VAN18-4	0.686	0.896	0.898	0.896	0.902	0.895	0.897	0.901	0.902	0.902	0.903	0.897	0.896	0.900	0.894	0.901	0.894	0.898	0.901	0.999	0.999	1000	1000	1000	1000	0.996	0.931	0.880	0.780	0.771	0.780	0.783	0.789	0.783	0.782	0.772	0.784	0.783	0.781	0.776	0.769	0.784	0.780	0.791	0.779	0.776	0.792	0.768	0.780
Acidithiobacillus sp.CV18-2	0.686	0.896	0.898	0.895	0.902	0.895	0.897	0.901	0.902	0.901	0.902	0.896	0.896	0.899	0.894	0.901	0.894	0.898	0.901	0.999	0.999	1000	1000	1000	1000	0.995	0.931	0.880	0.780	0.771	0.780	0.783	0.789	0.783	0.782	0.772	0.784	0.783	0.781	0.776	0.769	0.784	0.780	0.791	0.779	0.775	0.791	0.768	0.780
Acidithiobacillus sp.CV18-3	0.685	0.896	0.897	0.895	0.902	0.895	0.897	0.901	0.902	0.901	0.902	0.896	0.895	0.899	0.894	0.901	0.893	0.898	0.901	0.999	0.999	1000	1000	1000	1000	0.995	0.931	0.879	0.780	0.771	0.780	0.783	0.789	0.783	0.782	0.772	0.784	0.783	0.781	0.776	0.769	0.784	0.780	0.791	0.779	0.775	0.791	0.768	0.780
Acidithiobacillus sp.BN09-2	0.686	0.897	0.899	0.896	0.903	0.896	0.898	0.902	0.903	0.903	0.903	0.897	0.897	0.900	0.895	0.902	0.895	0.899	0.902	0.999	0.999	1000	1000	1000	1000	0.996	0.931	0.880	0.780	0.771	0.780	0.783	0.789	0.783	0.782	0.772	0.784	0.783	0.781	0.776	0.769	0.784	0.780	0.791	0.779	0.776	0.792	0.768	0.780
Acidithiobacillus sp. SpSt-908	0.684	0.892	0.894	0.891	0.897	0.890	0.892	0.896	0.898	0.897	0.898	0.892	0.892	0.895	0.890	0.897	0.890	0.893	0.896	0.995	0.995	0.996	0.995	0.995	0.996	1000	0.936	0.877	0.768	0.758	0.768	0.771	0.777	0.771	0.771	0.760	0.772	0.772	0.770	0.764	0.756	0.771	0.767	0.778	0.766	0.762	0.778	0.756	0.768
Acidithiobacillus sp. UBA2486	0.654	0.855	0.854	0.853	0.851	0.851	0.854	0.849	0.857	0.856	0.856	0.854	0.853	0.852	0.852	0.856	0.853	0.855	0.857	0.928	0.928	0.931	0.931	0.931	0.931	0.936	1000	0.791	0.620	0.610	0.621	0.622	0.631	0.623	0.622	0.612	0.628	0.623	0.621	0.615	0.608	0.623	0.621	0.633	0.622	0.616	0.633	0.605	0.621
Acidithiobacillus sulfuriphilus CJ-2	0.822	0.902	0.905	0.904	0.904	0.899	0.904	0.901	0.905	0.905	0.904	0.904	0.904	0.902	0.896	0.904	0.897	0.902	0.903	0.880	0.879	0.880	0.880	0.879	0.880	0.877	0.791	1000	0.729	0.723	0.729	0.747	0.752	0.746	0.747	0.724	0.740	0.747	0.742	0.731	0.722	0.734	0.731	0.745	0.734	0.727	0.745	0.718	0.730
Acidithiobacillus thiooxidans ATCC19377. Sanger	0.510	0.706	0.709	0.704	0.728	0.706	0.707	0.727	0.717	0.716	0.718	0.706	0.706	0.712	0.701	0.712	0.699	0.706	0.709	0.785	0.785	0.780	0.780	0.780	0.780	0.768	0.620	0.729	1000	0.997	0.997	0.995	0.996	0.996	0.996	1000	0.997	0.996	0.996	0.998	0.998	0.998	0.998	0.996	0.996	0.997	0.996	0.995	0.995
Acidithiobacillus thiooxidans ATCC19377. Illumina	0.499	0.704	0.707	0.702	0.726	0.703	0.704	0.726	0.715	0.715	0.716	0.704	0.703	0.710	0.698	0.709	0.696	0.703	0.706	0.776	0.776	0.771	0.771	0.771	0.771	0.758	0.610	0.723	0.997	1000	0.998	0.996	0.996	0.996	0.996	0.997	0.998	0.996	0.996	0.998	0.998	0.998	0.998	0.997	0.998	0.998	0.997	0.997	0.997
Acidithiobacillus thiooxidans ATCC19377. closed PacBio	0.503	0.714	0.717	0.712	0.736	0.714	0.714	0.736	0.725	0.725	0.726	0.714	0.713	0.720	0.708	0.720	0.707	0.713	0.716	0.786	0.785	0.780	0.780	0.780	0.780	0.768	0.621	0.729	0.997	0.998	1000	0.996	0.997	0.997	0.997	0.997	0.998	0.997	0.997	0.998	0.998	0.998	0.998	0.998	0.999	0.998	0.997	0.998	0.998
Acidithiobacillus thiooxidans A01	0.526	0.725	0.729	0.724	0.748	0.726	0.726	0.747	0.736	0.736	0.738	0.725	0.725	0.731	0.720	0.731	0.718	0.725	0.727	0.788	0.788	0.783	0.783	0.783	0.783	0.771	0.622	0.747	0.995	0.996	0.996	1000	0.999	1000	1000	0.995	0.997	1000	1000	0.996	0.996	0.997	0.996	0.997	0.997	0.996	0.997	0.997	0.996
Acidithiobacillus thiooxidans A02	0.532	0.732	0.735	0.730	0.754	0.732	0.732	0.753	0.743	0.743	0.744	0.732	0.731	0.738	0.727	0.738	0.725	0.732	0.734	0.794	0.794	0.789	0.789	0.789	0.789	0.777	0.631	0.752	0.996	0.996	0.997	0.999	1000	1000	1000	0.996	0.997	1000	1000	0.997	0.997	0.997	0.997	0.998	0.998	0.997	0.998	0.996	0.997
Acidithiobacillus thiooxidans DMC	0.525	0.726	0.729	0.724	0.748	0.726	0.726	0.747	0.737	0.736	0.738	0.725	0.725	0.732	0.720	0.731	0.719	0.725	0.728	0.788	0.788	0.783	0.783	0.783	0.783	0.771	0.623	0.746	0.996	0.996	0.997	1000	1000	1000	1000	0.995	0.997	1000	1000	0.996	0.997	0.997	0.996	0.997	0.997	0.996	0.997	0.997	0.996
Acidithiobacillus thiooxidans JYC-17	0.527	0.725	0.729	0.723	0.747	0.726	0.726	0.746	0.736	0.736	0.737	0.725	0.725	0.731	0.720	0.731	0.718	0.725	0.727	0.787	0.787	0.782	0.782	0.782	0.782	0.771	0.622	0.747	0.996	0.996	0.997	1000	1000	1000	1000	0.995	0.997	1000	1000	0.996	0.996	0.997	0.996	0.997	0.997	0.996	0.997	0.997	0.996
Acidithiobacillus thiooxidans ATCC 8085	0.509	0.701	0.705	0.700	0.723	0.702	0.702	0.723	0.712	0.712	0.713	0.702	0.701	0.708	0.697	0.708	0.695	0.702	0.704	0.777	0.777	0.772	0.772	0.772	0.772	0.760	0.612	0.724	1000	0.997	0.997	0.995	0.996	0.995	0.995	1000	0.997	0.995	0.996	0.997	0.998	0.998	0.997	0.995	0.996	0.997	0.995	0.995	0.994
Acidithiobacillus thiooxidans ATCC 21835	0.514	0.722	0.725	0.720	0.743	0.721	0.722	0.743	0.733	0.733	0.734	0.722	0.721	0.728	0.716	0.728	0.715	0.721	0.724	0.789	0.789	0.784	0.784	0.784	0.784	0.772	0.628	0.740	0.997	0.998	0.998	0.997	0.997	0.997	0.997	0.997	1000	0.997	0.997	0.999	0.998	0.998	0.998	0.998	0.999	0.999	0.998	0.997	0.998
Acidithiobacillus thiooxidans BY-02	0.526	0.726	0.729	0.724	0.748	0.726	0.726	0.747	0.737	0.736	0.738	0.726	0.725	0.732	0.720	0.731	0.719	0.725	0.728	0.788	0.788	0.783	0.783	0.783	0.783	0.772	0.623	0.747	0.996	0.996	0.997	1000	1000	1000	1000	0.995	0.997	1000	1000	0.996	0.996	0.997	0.996	0.997	0.997	0.996	0.997	0.997	0.996
Acidithiobacillus thiooxidans ZBY	0.521	0.722	0.726	0.721	0.745	0.723	0.723	0.744	0.734	0.733	0.735	0.722	0.722	0.729	0.717	0.728	0.716	0.722	0.725	0.786	0.786	0.781	0.781	0.781	0.781	0.770	0.621	0.742	0.996	0.996	0.997	1000	1000	1000	1000	0.996	0.997	1000	1000	0.996	0.997	0.997	0.996	0.997	0.997	0.996	0.997	0.997	0.996
Acidithiobacillus thiooxidans BC51	0.507	0.710	0.714	0.708	0.732	0.710	0.711	0.732	0.721	0.721	0.723	0.710	0.710	0.716	0.705	0.716	0.703	0.710	0.713	0.782	0.781	0.776	0.776	0.776	0.776	0.764	0.615	0.731	0.998	0.998	0.998	0.996	0.997	0.996	0.996	0.997	0.999	0.996	0.996	1000	0.998	0.999	0.998	0.998	0.998	0.999	0.998	0.997	0.998
Acidithiobacillus thiooxidans VAN18-5	0.498	0.702	0.705	0.700	0.724	0.702	0.702	0.724	0.713	0.712	0.714	0.702	0.701	0.708	0.697	0.708	0.695	0.702	0.705	0.774	0.774	0.769	0.769	0.769	0.769	0.756	0.608	0.722	0.998	0.998	0.998	0.996	0.997	0.997	0.996	0.998	0.998	0.996	0.997	0.998	1000	0.999	0.998	0.997	0.998	0.998	0.997	0.997	0.996
Acidithiobacillus thiooxidans BN09-1	0.512	0.715	0.719	0.714	0.737	0.716	0.716	0.737	0.726	0.726	0.728	0.715	0.715	0.722	0.710	0.722	0.709	0.716	0.718	0.788	0.788	0.784	0.784	0.784	0.784	0.771	0.623	0.734	0.998	0.998	0.998	0.997	0.997	0.997	0.997	0.998	0.998	0.997	0.997	0.999	0.999	1000	0.998	0.997	0.998	0.998	0.997	0.996	0.997
Acidithiobacillus thiooxidans DSM 14366	0.507	0.709	0.712	0.707	0.731	0.709	0.709	0.730	0.720	0.719	0.721	0.708	0.708	0.714	0.703	0.714	0.701	0.708	0.711	0.785	0.785	0.780	0.780	0.780	0.780	0.767	0.621	0.731	0.998	0.998	0.998	0.996	0.997	0.996	0.996	0.997	0.998	0.996	0.996	0.998	0.998	0.998	1000	0.998	0.998	0.998	0.998	0.997	0.997
Acidithiobacillus thiooxidans GD1-3	0.520	0.728	0.732	0.726	0.750	0.728	0.728	0.750	0.740	0.739	0.741	0.728	0.727	0.734	0.721	0.734	0.720	0.727	0.730	0.796	0.796	0.791	0.791	0.791	0.791	0.778	0.633	0.745	0.996	0.997	0.998	0.997	0.998	0.997	0.997	0.995	0.998	0.997	0.997	0.998	0.997	0.997	0.998	1000	0.998	0.998	1000	0.996	0.998
Acidithiobacillus thiooxidans ATCC 15494	0.506	0.719	0.723	0.717	0.741	0.719	0.720	0.742	0.731	0.730	0.732	0.719	0.719	0.725	0.713	0.725	0.712	0.719	0.721	0.784	0.784	0.779	0.779	0.779	0.779	0.766	0.622	0.734	0.996	0.998	0.999	0.997	0.998	0.997	0.997	0.996	0.999	0.997	0.997	0.998	0.998	0.998	0.998	0.998	1000	0.999	0.998	0.997	0.998
Acidithiobacillus thiooxidans No26	0.501	0.710	0.714	0.708	0.732	0.710	0.711	0.732	0.721	0.721	0.723	0.710	0.710	0.716	0.704	0.716	0.703	0.710	0.712	0.781	0.780	0.776	0.775	0.775	0.776	0.762	0.616	0.727	0.997	0.998	0.998	0.996	0.997	0.996	0.996	0.997	0.999	0.996	0.996	0.999	0.998	0.998	0.998	0.998	0.999	1000	0.998	0.997	0.998
Acidithiobacillus thiooxidans DXS-W	0.520	0.728	0.732	0.726	0.750	0.728	0.729	0.750	0.740	0.739	0.741	0.728	0.728	0.734	0.722	0.734	0.720	0.728	0.730	0.796	0.796	0.792	0.791	0.791	0.792	0.778	0.633	0.745	0.996	0.997	0.997	0.997	0.998	0.997	0.997	0.995	0.998	0.997	0.997	0.998	0.997	0.997	0.998	1000	0.998	0.998	1000	0.996	0.998
Acidithiobacillus thiooxidans Licanantay	0.488	0.699	0.703	0.697	0.723	0.700	0.699	0.722	0.711	0.711	0.713	0.699	0.698	0.705	0.693	0.705	0.692	0.698	0.701	0.774	0.774	0.768	0.768	0.768	0.768	0.756	0.605	0.718	0.995	0.997	0.998	0.997	0.996	0.997	0.997	0.995	0.997	0.997	0.997	0.997	0.997	0.996	0.997	0.996	0.997	0.997	0.996	1000	0.997
Acidithiobacillus thiooxidans CLST	0.493	0.714	0.718	0.712	0.737	0.714	0.715	0.737	0.726	0.726	0.728	0.714	0.713	0.720	0.709	0.721	0.708	0.713	0.716	0.785	0.784	0.780	0.780	0.780	0.780	0.768	0.621	0.730	0.995	0.997	0.998	0.996	0.997	0.996	0.996	0.994	0.998	0.996	0.996	0.998	0.996	0.997	0.997	0.998	0.998	0.998	0.998	0.997	1000
Acidithiobacillus thiooxidans ATCC 19703	0.499	0.697	0.700	0.696	0.717	0.696	0.697	0.717	0.707	0.707	0.708	0.697	0.697	0.703	0.691	0.702	0.690	0.697	0.700	0.770	0.770	0.766	0.765	0.765	0.766	0.755	0.622	0.711	0.993	0.993	0.992	0.990	0.991	0.990	0.990	0.993	0.991	0.990	0.990	0.992	0.993	0.993	0.992	0.990	0.991	0.991	0.990	0.989	0.989
Acidithiobacillus sp. RW2	0.508	0.712	0.715	0.710	0.733	0.711	0.712	0.733	0.722	0.722	0.724	0.711	0.711	0.717	0.704	0.717	0.703	0.711	0.713	0.786	0.785	0.781	0.781	0.781	0.781	0.768	0.626	0.731	0.996	0.997	0.996	0.996	0.996	0.995	0.995	0.996	0.996	0.996	0.995	0.997	0.996	0.997	0.997	0.997	0.997	0.996	0.997	0.995	0.996
Acidithiobacillus sp. GG1-14	0.602	0.786	0.790	0.786	0.805	0.787	0.789	0.804	0.797	0.797	0.798	0.788	0.787	0.793	0.783	0.794	0.783	0.789	0.791	0.848	0.848	0.845	0.844	0.844	0.844	0.834	0.686	0.818	0.975	0.973	0.975	0.977	0.978	0.976	0.976	0.974	0.976	0.976	0.976	0.975	0.973	0.977	0.974	0.976	0.974	0.974	0.976	0.970	0.975
Acidithiobacillus sp. SH	0.588	0.781	0.784	0.780	0.801	0.782	0.782	0.799	0.791	0.791	0.793	0.781	0.781	0.787	0.776	0.787	0.776	0.782	0.784	0.847	0.847	0.844	0.843	0.844	0.844	0.831	0.689	0.804	0.977	0.976	0.978	0.980	0.981	0.979	0.979	0.975	0.979	0.979	0.979	0.978	0.976	0.980	0.978	0.979	0.978	0.977	0.979	0.975	0.979
Acidithiobacillus ferrianus MG	0.736	0.867	0.869	0.866	0.876	0.863	0.868	0.871	0.872	0.872	0.873	0.867	0.866	0.866	0.857	0.869	0.858	0.865	0.867	0.891	0.890	0.890	0.890	0.890	0.890	0.881	0.793	0.942	0.826	0.820	0.827	0.845	0.847	0.844	0.844	0.821	0.836	0.844	0.840	0.829	0.821	0.831	0.829	0.842	0.832	0.827	0.842	0.820	0.831
Acidithiobacillus ferrivorans DSM 22755	0.659	0.845	0.848	0.843	0.858	0.841	0.847	0.856	0.853	0.853	0.853	0.845	0.844	0.845	0.836	0.849	0.836	0.843	0.845	0.884	0.883	0.884	0.884	0.884	0.884	0.873	0.770	0.898	0.901	0.901	0.905	0.915	0.918	0.915	0.915	0.896	0.913	0.915	0.912	0.908	0.898	0.907	0.907	0.917	0.912	0.907	0.917	0.901	0.912
Acidithiobacillus ferrivorans SS3	0.690	0.863	0.866	0.862	0.873	0.858	0.864	0.871	0.869	0.869	0.869	0.863	0.862	0.863	0.854	0.866	0.854	0.861	0.863	0.897	0.896	0.897	0.897	0.897	0.897	0.888	0.790	0.913	0.891	0.890	0.894	0.903	0.908	0.904	0.903	0.887	0.901	0.903	0.901	0.896	0.888	0.897	0.895	0.905	0.899	0.894	0.905	0.887	0.897
Acidithiobacillus ferrivorans YL15	0.667	0.849	0.852	0.849	0.861	0.845	0.852	0.859	0.857	0.857	0.857	0.850	0.849	0.851	0.842	0.854	0.842	0.849	0.851	0.896	0.896	0.896	0.896	0.896	0.896	0.887	0.791	0.904	0.897	0.895	0.900	0.908	0.912	0.908	0.908	0.892	0.907	0.908	0.906	0.901	0.894	0.903	0.901	0.909	0.904	0.900	0.909	0.892	0.903
Acidithiobacillus ferrivorans PQ33	0.669	0.852	0.855	0.852	0.864	0.848	0.855	0.862	0.860	0.859	0.860	0.853	0.852	0.854	0.845	0.857	0.844	0.851	0.853	0.892	0.891	0.892	0.892	0.891	0.891	0.883	0.782	0.904	0.899	0.898	0.903	0.911	0.916	0.912	0.911	0.895	0.909	0.912	0.909	0.904	0.896	0.905	0.903	0.912	0.907	0.903	0.912	0.896	0.906
Acidithiobacillus ferrivorans PRJEB5721	0.658	0.845	0.848	0.844	0.857	0.841	0.847	0.856	0.853	0.853	0.853	0.846	0.845	0.846	0.837	0.850	0.837	0.844	0.846	0.893	0.893	0.893	0.893	0.893	0.893	0.885	0.787	0.901	0.897	0.896	0.901	0.909	0.913	0.909	0.909	0.892	0.908	0.909	0.907	0.902	0.894	0.903	0.902	0.911	0.905	0.901	0.911	0.895	0.905
Acidithiobacillus ferrivorans CF27	0.659	0.845	0.848	0.844	0.857	0.841	0.847	0.855	0.852	0.852	0.853	0.845	0.844	0.846	0.837	0.849	0.836	0.843	0.846	0.893	0.893	0.893	0.893	0.893	0.893	0.884	0.787	0.901	0.896	0.896	0.900	0.909	0.913	0.909	0.909	0.891	0.907	0.909	0.907	0.902	0.893	0.902	0.902	0.910	0.904	0.901	0.910	0.894	0.905
Acidithiobacillus ferrivorans ACH	0.673	0.853	0.856	0.852	0.864	0.848	0.855	0.862	0.860	0.860	0.860	0.854	0.853	0.854	0.845	0.857	0.845	0.852	0.854	0.897	0.896	0.897	0.897	0.897	0.897	0.889	0.792	0.907	0.896	0.894	0.898	0.907	0.911	0.907	0.907	0.891	0.905	0.907	0.904	0.900	0.892	0.901	0.900	0.908	0.903	0.899	0.908	0.891	0.902
Acidithiobacillus ferriphilus DSM 100412	0.709	0.871	0.874	0.872	0.880	0.867	0.874	0.879	0.878	0.878	0.878	0.873	0.872	0.874	0.867	0.877	0.867	0.872	0.874	0.901	0.900	0.901	0.901	0.900	0.901	0.894	0.803	0.939	0.858	0.854	0.860	0.871	0.876	0.871	0.871	0.853	0.867	0.871	0.869	0.861	0.853	0.863	0.860	0.870	0.863	0.859	0.870	0.851	0.863
Acidithiobacillus ferriphilus 21-59-9	0.680	0.854	0.857	0.854	0.864	0.850	0.857	0.863	0.861	0.861	0.861	0.855	0.855	0.856	0.848	0.859	0.848	0.854	0.856	0.897	0.896	0.897	0.897	0.897	0.896	0.889	0.800	0.915	0.871	0.868	0.873	0.883	0.888	0.883	0.882	0.866	0.880	0.882	0.880	0.875	0.867	0.877	0.874	0.883	0.877	0.873	0.883	0.865	0.877
Acidithiobacillus ferriphilus BY0502	0.685	0.859	0.862	0.858	0.870	0.855	0.862	0.868	0.866	0.866	0.867	0.860	0.859	0.860	0.852	0.864	0.852	0.859	0.861	0.901	0.900	0.900	0.900	0.900	0.900	0.892	0.798	0.916	0.882	0.880	0.885	0.894	0.899	0.895	0.894	0.877	0.892	0.894	0.892	0.887	0.878	0.888	0.886	0.896	0.889	0.886	0.896	0.878	0.889
Acidithiobacillus ferriphilus Malay	0.674	0.853	0.857	0.853	0.865	0.851	0.857	0.864	0.862	0.861	0.862	0.855	0.854	0.856	0.848	0.859	0.848	0.854	0.856	0.896	0.896	0.896	0.896	0.896	0.896	0.887	0.796	0.914	0.876	0.873	0.878	0.888	0.893	0.888	0.887	0.870	0.885	0.888	0.886	0.880	0.872	0.881	0.879	0.888	0.882	0.878	0.888	0.870	0.882
Acidithiobacillus ferriphilus Riv13	0.680	0.853	0.856	0.853	0.864	0.850	0.857	0.862	0.861	0.861	0.861	0.855	0.854	0.855	0.848	0.859	0.848	0.854	0.856	0.899	0.898	0.899	0.899	0.899	0.899	0.890	0.802	0.916	0.873	0.870	0.875	0.884	0.889	0.885	0.884	0.868	0.882	0.884	0.882	0.876	0.868	0.878	0.876	0.885	0.879	0.875	0.885	0.867	0.879
Acidithiobacillus ferriphilus ST2	0.683	0.862	0.866	0.862	0.873	0.858	0.865	0.872	0.870	0.870	0.870	0.864	0.863	0.864	0.855	0.867	0.855	0.862	0.864	0.901	0.900	0.900	0.900	0.900	0.900	0.891	0.797	0.913	0.883	0.882	0.887	0.897	0.901	0.897	0.896	0.878	0.894	0.896	0.894	0.888	0.880	0.890	0.888	0.898	0.892	0.887	0.898	0.879	0.891
Acidithiobacillus ferriphilus A4	0.677	0.855	0.859	0.855	0.866	0.852	0.859	0.865	0.863	0.863	0.863	0.857	0.856	0.858	0.850	0.861	0.850	0.856	0.858	0.897	0.896	0.896	0.896	0.896	0.896	0.888	0.797	0.916	0.872	0.869	0.874	0.885	0.890	0.885	0.884	0.867	0.882	0.884	0.882	0.876	0.869	0.878	0.875	0.885	0.879	0.875	0.885	0.866	0.879
Acidithiobacillus ferriphilus C52	0.678	0.861	0.864	0.861	0.872	0.857	0.864	0.871	0.869	0.868	0.869	0.863	0.862	0.863	0.855	0.866	0.855	0.861	0.863	0.902	0.901	0.901	0.902	0.901	0.901	0.893	0.801	0.914	0.880	0.878	0.884	0.892	0.897	0.893	0.892	0.875	0.890	0.892	0.890	0.884	0.877	0.886	0.884	0.894	0.888	0.884	0.894	0.875	0.887
Acidithiobacillus ferriphilus R1	0.679	0.859	0.862	0.859	0.869	0.855	0.862	0.868	0.866	0.866	0.866	0.860	0.859	0.860	0.852	0.864	0.852	0.859	0.861	0.899	0.899	0.899	0.899	0.899	0.899	0.891	0.802	0.915	0.872	0.870	0.875	0.885	0.890	0.886	0.885	0.867	0.883	0.885	0.883	0.877	0.869	0.879	0.877	0.887	0.880	0.876	0.887	0.867	0.880
Acidithiobacillus ferridurans ATCC 33020	0.705	0.878	0.881	0.878	0.889	0.877	0.881	0.887	0.885	0.885	0.886	0.879	0.879	0.880	0.874	0.884	0.874	0.879	0.881	0.908	0.907	0.908	0.907	0.907	0.907	0.901	0.810	0.935	0.865	0.861	0.866	0.879	0.883	0.878	0.878	0.860	0.875	0.878	0.876	0.869	0.861	0.871	0.868	0.878	0.871	0.867	0.879	0.860	0.871
Acidithiobacillus ferridurans JCM 18981	0.713	0.880	0.884	0.881	0.890	0.879	0.883	0.888	0.887	0.887	0.887	0.882	0.881	0.883	0.876	0.886	0.876	0.881	0.883	0.910	0.909	0.909	0.909	0.909	0.909	0.903	0.813	0.938	0.862	0.856	0.862	0.874	0.879	0.874	0.873	0.857	0.871	0.873	0.871	0.865	0.857	0.866	0.864	0.874	0.866	0.863	0.874	0.854	0.866
Acidithiobacillus ferridurans IO-2C	0.721	0.878	0.882	0.879	0.888	0.877	0.882	0.886	0.885	0.885	0.885	0.880	0.880	0.881	0.874	0.885	0.874	0.880	0.882	0.909	0.908	0.908	0.908	0.908	0.908	0.902	0.816	0.941	0.853	0.847	0.853	0.865	0.870	0.865	0.865	0.848	0.862	0.865	0.862	0.856	0.847	0.857	0.854	0.865	0.857	0.854	0.865	0.845	0.856
Acidithiobacillus ferridurans DSM 9465	0.701	0.878	0.881	0.878	0.889	0.877	0.881	0.887	0.886	0.886	0.886	0.880	0.879	0.881	0.874	0.884	0.874	0.879	0.881	0.909	0.908	0.909	0.908	0.908	0.908	0.902	0.811	0.934	0.867	0.863	0.869	0.881	0.885	0.880	0.880	0.862	0.877	0.880	0.878	0.871	0.863	0.873	0.870	0.880	0.873	0.869	0.881	0.862	0.874
Acidithiobacillus ferridurans DSM 583	0.703	0.878	0.881	0.878	0.889	0.877	0.881	0.887	0.885	0.885	0.886	0.879	0.879	0.881	0.874	0.884	0.874	0.879	0.881	0.909	0.908	0.908	0.908	0.908	0.908	0.901	0.810	0.934	0.869	0.864	0.870	0.882	0.886	0.881	0.881	0.864	0.878	0.881	0.879	0.873	0.864	0.874	0.871	0.882	0.874	0.871	0.882	0.863	0.875
Acidithiobacillus ferridurans B5	0.723	0.885	0.888	0.885	0.894	0.883	0.888	0.892	0.891	0.891	0.891	0.886	0.886	0.887	0.880	0.890	0.880	0.886	0.888	0.910	0.910	0.910	0.910	0.909	0.910	0.902	0.813	0.941	0.859	0.854	0.860	0.873	0.877	0.872	0.872	0.854	0.869	0.872	0.870	0.863	0.854	0.864	0.862	0.873	0.865	0.861	0.873	0.852	0.864
Acidithiobacillus ferridurans MEL3	0.730	0.885	0.888	0.885	0.894	0.883	0.888	0.891	0.891	0.891	0.891	0.886	0.886	0.886	0.879	0.890	0.879	0.886	0.887	0.909	0.908	0.909	0.908	0.908	0.908	0.901	0.817	0.945	0.852	0.846	0.852	0.865	0.869	0.864	0.864	0.847	0.861	0.864	0.862	0.855	0.846	0.856	0.854	0.864	0.856	0.852	0.865	0.844	0.855
Acidithiobacillus ferridurans Riv11	0.716	0.883	0.886	0.883	0.893	0.882	0.886	0.891	0.890	0.890	0.890	0.884	0.884	0.886	0.879	0.889	0.879	0.884	0.886	0.911	0.911	0.911	0.911	0.911	0.911	0.905	0.817	0.940	0.856	0.851	0.857	0.869	0.874	0.869	0.869	0.851	0.866	0.869	0.866	0.860	0.851	0.861	0.858	0.869	0.861	0.858	0.869	0.849	0.861
Acidithiobacillus ferridurans AMD consortium	0.719	0.879	0.883	0.880	0.889	0.878	0.883	0.887	0.886	0.886	0.886	0.881	0.880	0.882	0.875	0.885	0.875	0.881	0.883	0.911	0.910	0.911	0.910	0.910	0.910	0.904	0.817	0.942	0.855	0.849	0.855	0.867	0.872	0.867	0.867	0.850	0.864	0.867	0.864	0.858	0.850	0.860	0.857	0.867	0.859	0.856	0.867	0.847	0.859
Acidithiobacillus ferrooxidans CF3	0.714	0.875	0.879	0.876	0.885	0.874	0.879	0.883	0.882	0.882	0.882	0.877	0.876	0.877	0.871	0.881	0.870	0.876	0.878	0.903	0.903	0.903	0.903	0.903	0.903	0.896	0.807	0.937	0.858	0.853	0.858	0.870	0.875	0.870	0.870	0.853	0.867	0.870	0.867	0.862	0.853	0.863	0.860	0.870	0.863	0.859	0.870	0.851	0.862
Acidithiobacillus ferrooxidans F221	0.723	0.882	0.885	0.882	0.892	0.881	0.885	0.890	0.889	0.889	0.889	0.883	0.883	0.885	0.878	0.888	0.878	0.883	0.885	0.909	0.909	0.909	0.909	0.908	0.909	0.902	0.812	0.941	0.857	0.850	0.857	0.869	0.874	0.869	0.869	0.851	0.865	0.869	0.866	0.860	0.851	0.861	0.858	0.869	0.861	0.857	0.869	0.849	0.860
Acidithiobacillus ferrooxidans PQ505	0.720	0.878	0.881	0.878	0.889	0.877	0.881	0.886	0.885	0.885	0.885	0.879	0.879	0.880	0.873	0.884	0.873	0.879	0.881	0.906	0.905	0.905	0.905	0.905	0.905	0.898	0.805	0.941	0.859	0.853	0.859	0.873	0.877	0.872	0.872	0.853	0.868	0.872	0.870	0.862	0.854	0.863	0.861	0.872	0.864	0.860	0.872	0.852	0.863
Acidithiobacillus ferrooxidans PQ506	0.719	0.882	0.885	0.882	0.892	0.880	0.885	0.889	0.889	0.889	0.889	0.883	0.883	0.884	0.876	0.887	0.876	0.883	0.884	0.908	0.907	0.907	0.907	0.907	0.907	0.900	0.808	0.940	0.862	0.856	0.862	0.875	0.880	0.875	0.875	0.857	0.871	0.875	0.872	0.865	0.856	0.866	0.864	0.875	0.867	0.863	0.875	0.855	0.866
Acidithiobacillus ferrooxidans BY-3	0.715	0.875	0.878	0.874	0.886	0.873	0.877	0.883	0.882	0.882	0.882	0.876	0.875	0.876	0.869	0.880	0.869	0.875	0.877	0.905	0.905	0.905	0.904	0.904	0.904	0.897	0.804	0.937	0.866	0.861	0.867	0.880	0.884	0.879	0.879	0.861	0.876	0.879	0.877	0.870	0.861	0.871	0.869	0.880	0.871	0.868	0.880	0.861	0.871
Acidithiobacillus ferrooxidans ATCC 23270	0.723	0.879	0.882	0.879	0.889	0.878	0.882	0.887	0.886	0.886	0.886	0.880	0.880	0.881	0.874	0.885	0.874	0.880	0.882	0.913	0.912	0.912	0.912	0.912	0.912	0.905	0.812	0.940	0.860	0.854	0.860	0.872	0.877	0.872	0.872	0.855	0.868	0.872	0.869	0.863	0.854	0.865	0.861	0.871	0.863	0.860	0.872	0.852	0.863
Acidithiobacillus ferrooxidans CCM 4253	0.729	0.888	0.891	0.888	0.899	0.888	0.891	0.896	0.895	0.895	0.895	0.889	0.889	0.891	0.884	0.894	0.884	0.889	0.891	0.914	0.914	0.914	0.913	0.913	0.913	0.906	0.815	0.942	0.861	0.855	0.861	0.874	0.878	0.873	0.873	0.856	0.869	0.873	0.871	0.864	0.855	0.866	0.862	0.873	0.865	0.861	0.873	0.853	0.864
Acidithiobacillus ferrooxidans ATCC 53993	0.726	0.884	0.887	0.884	0.894	0.883	0.887	0.892	0.891	0.891	0.891	0.886	0.885	0.887	0.880	0.890	0.880	0.885	0.887	0.912	0.911	0.911	0.911	0.911	0.911	0.904	0.812	0.943	0.857	0.850	0.856	0.868	0.873	0.868	0.868	0.851	0.864	0.868	0.865	0.859	0.850	0.861	0.857	0.867	0.860	0.856	0.868	0.848	0.859
Acidithiobacillus ferrooxidans DSM 16786	0.731	0.887	0.890	0.887	0.897	0.885	0.889	0.894	0.894	0.894	0.894	0.888	0.887	0.889	0.881	0.892	0.881	0.888	0.889	0.916	0.915	0.915	0.915	0.915	0.915	0.907	0.812	0.942	0.865	0.859	0.865	0.877	0.882	0.877	0.877	0.859	0.873	0.877	0.874	0.868	0.859	0.869	0.866	0.878	0.869	0.866	0.878	0.858	0.869
Acidithiobacillus ferrooxidans HEL18	0.729	0.886	0.890	0.886	0.897	0.885	0.890	0.894	0.893	0.893	0.893	0.888	0.887	0.889	0.882	0.892	0.882	0.888	0.889	0.913	0.912	0.913	0.912	0.912	0.912	0.905	0.814	0.942	0.861	0.854	0.860	0.873	0.878	0.873	0.873	0.855	0.869	0.873	0.870	0.864	0.855	0.865	0.862	0.873	0.864	0.861	0.873	0.852	0.864
Acidithiobacillus ferrooxidans YQH-1	0.728	0.887	0.890	0.887	0.897	0.886	0.890	0.894	0.894	0.894	0.894	0.888	0.888	0.889	0.883	0.893	0.882	0.888	0.890	0.913	0.912	0.913	0.912	0.912	0.912	0.905	0.814	0.942	0.860	0.854	0.860	0.873	0.878	0.873	0.873	0.855	0.869	0.873	0.870	0.863	0.855	0.865	0.862	0.873	0.864	0.861	0.873	0.852	0.864
Acidithiobacillus ferrooxidans COP1	0.727	0.886	0.890	0.887	0.897	0.886	0.890	0.895	0.894	0.894	0.894	0.888	0.887	0.890	0.883	0.893	0.883	0.888	0.890	0.913	0.912	0.913	0.912	0.912	0.912	0.905	0.813	0.942	0.860	0.854	0.861	0.874	0.878	0.873	0.873	0.855	0.869	0.873	0.871	0.864	0.855	0.865	0.862	0.873	0.864	0.861	0.873	0.853	0.864
Acidithiobacillus ferrooxidans S10	0.721	0.884	0.887	0.885	0.894	0.883	0.887	0.892	0.891	0.891	0.891	0.886	0.885	0.887	0.881	0.891	0.881	0.886	0.888	0.916	0.915	0.915	0.915	0.915	0.915	0.908	0.818	0.940	0.861	0.854	0.860	0.872	0.877	0.872	0.872	0.856	0.868	0.872	0.869	0.863	0.855	0.865	0.861	0.871	0.864	0.861	0.872	0.853	0.863
Acidithiobacillus ferrooxidans RVS1	0.727	0.884	0.887	0.884	0.894	0.883	0.887	0.891	0.891	0.891	0.891	0.885	0.885	0.887	0.880	0.890	0.880	0.886	0.887	0.912	0.912	0.912	0.911	0.911	0.911	0.904	0.814	0.942	0.859	0.852	0.858	0.870	0.875	0.870	0.870	0.853	0.866	0.870	0.867	0.861	0.852	0.863	0.859	0.869	0.861	0.858	0.869	0.850	0.860
Acidithiobacillus ferrooxidans GGI-221	0.726	0.881	0.885	0.881	0.892	0.880	0.884	0.889	0.888	0.888	0.888	0.882	0.882	0.883	0.876	0.887	0.876	0.882	0.884	0.909	0.908	0.908	0.908	0.908	0.908	0.901	0.809	0.939	0.862	0.856	0.862	0.875	0.879	0.874	0.874	0.856	0.870	0.874	0.872	0.866	0.856	0.866	0.863	0.875	0.866	0.863	0.875	0.855	0.866
Acidithiobacillus ferrooxidans DLC-5	0.722	0.879	0.883	0.879	0.890	0.878	0.882	0.887	0.887	0.886	0.887	0.880	0.880	0.881	0.873	0.884	0.872	0.880	0.881	0.909	0.908	0.908	0.908	0.908	0.908	0.900	0.807	0.938	0.866	0.862	0.867	0.880	0.884	0.880	0.880	0.861	0.876	0.880	0.877	0.870	0.861	0.871	0.869	0.881	0.872	0.868	0.881	0.861	0.871
[truncated: 46 more columns]

## Sheet: TMZD
TMZD	Thermithiobacillus tepidarius DSM 3134	Acidithiobacillus caldus ATCC 51756	Acidithiobacillus caldus DSM 8584	Acidithiobacillus caldus KU	Acidithiobacillus caldus SM-1	Acidithiobacillus caldus MTH-04	Acidithiobacillus caldus MTH-04 2019	Acidithiobacillus caldus S1	Acidithiobacillus caldus DX	Acidithiobacillus caldus ZJ	Acidithiobacillus caldus ZBY	Acidithiobacillus caldus BC13	Acidithiobacillus caldus F	Acidithiobacillus caldus MNG	Acidithiobacillus caldus 6	Acidithiobacillus caldus C-SH12	Acidithiobacillus caldus MELC5	Acidithiobacillus caldus VAN18-3	Acidithiobacillus caldus CV18-1	Acidithiobacillus sp.VAN18-1	Acidithiobacillus sp.VAN18-2	Acidithiobacillus sp.VAN18-4	Acidithiobacillus sp.CV18-2	Acidithiobacillus sp.CV18-3	Acidithiobacillus sp.BN09-2	Acidithiobacillus sp. SpSt-908	Acidithiobacillus sp. UBA2486	Acidithiobacillus sulfuriphilus CJ-2	Acidithiobacillus thiooxidans ATCC19377. Sanger	Acidithiobacillus thiooxidans ATCC19377. Illumina	Acidithiobacillus thiooxidans ATCC19377. closed PacBio	Acidithiobacillus thiooxidans A01	Acidithiobacillus thiooxidans A02	Acidithiobacillus thiooxidans DMC	Acidithiobacillus thiooxidans JYC-17	Acidithiobacillus thiooxidans ATCC 8085	Acidithiobacillus thiooxidans ATCC 21835	Acidithiobacillus thiooxidans BY-02	Acidithiobacillus thiooxidans ZBY	Acidithiobacillus thiooxidans BC51	Acidithiobacillus thiooxidans VAN18-5	Acidithiobacillus thiooxidans BN09-1	Acidithiobacillus thiooxidans DSM 14366	Acidithiobacillus thiooxidans GD1-3	Acidithiobacillus thiooxidans ATCC 15494	Acidithiobacillus thiooxidans No26	Acidithiobacillus thiooxidans DXS-W	Acidithiobacillus thiooxidans Licanantay	Acidithiobacillus thiooxidans CLST
Thermithiobacillus tepidarius DSM 3134	NA	1.93	1.92	1.92	1.95	1.93	1.93	1.98	1.95	1.95	1.96	1.92	1.91	1.93	1.92	1.94	1.94	1.90	1.92	2.13	2.13	2.13	2.13	2.13	2.13	2.13	2.24	1.69	2.50	2.51	2.52	2.48	2.47	2.48	2.48	2.50	2.51	2.48	2.49	2.51	2.53	2.50	2.50	2.48	2.52	2.52	2.48	2.55	2.54
Acidithiobacillus caldus ATCC 51756	1.93	NA	0.05	0.06	0.13	0.15	0.10	0.14	0.09	0.09	0.09	0.05	0.07	0.12	0.17	0.11	0.15	0.14	0.11	0.79	0.78	0.78	0.78	0.78	0.78	0.79	1.07	0.97	1.32	1.32	1.29	1.25	1.24	1.25	1.26	1.33	1.27	1.26	1.26	1.30	1.33	1.29	1.30	1.25	1.28	1.29	1.25	1.31	1.28
Acidithiobacillus caldus DSM 8584	1.92	0.05	NA	0.05	0.13	0.15	0.09	0.13	0.08	0.08	0.08	0.04	0.06	0.12	0.17	0.09	0.15	0.13	0.11	0.78	0.78	0.77	0.77	0.77	0.77	0.79	1.07	0.96	1.31	1.31	1.28	1.25	1.24	1.25	1.25	1.32	1.26	1.25	1.26	1.29	1.32	1.29	1.29	1.24	1.27	1.29	1.24	1.30	1.27
Acidithiobacillus caldus KU	1.92	0.06	0.05	NA	0.15	0.15	0.08	0.14	0.10	0.10	0.11	0.02	0.02	0.10	0.14	0.08	0.12	0.10	0.08	0.80	0.79	0.79	0.79	0.79	0.79	0.81	1.07	0.96	1.34	1.34	1.31	1.27	1.26	1.27	1.27	1.34	1.29	1.27	1.28	1.32	1.35	1.31	1.31	1.27	1.29	1.31	1.27	1.33	1.30
Acidithiobacillus caldus SM-1	1.95	0.13	0.13	0.15	NA	0.12	0.14	0.11	0.10	0.10	0.10	0.14	0.15	0.16	0.21	0.13	0.19	0.19	0.16	0.74	0.74	0.73	0.74	0.74	0.73	0.76	1.08	0.99	1.24	1.24	1.21	1.17	1.17	1.18	1.18	1.25	1.19	1.18	1.18	1.22	1.25	1.22	1.22	1.17	1.20	1.22	1.17	1.23	1.20
Acidithiobacillus caldus MTH-04	1.93	0.15	0.15	0.15	0.12	NA	0.13	0.17	0.15	0.15	0.15	0.15	0.15	0.15	0.16	0.13	0.16	0.16	0.14	0.79	0.78	0.77	0.78	0.78	0.77	0.80	1.08	0.99	1.31	1.31	1.28	1.25	1.24	1.25	1.25	1.32	1.26	1.25	1.25	1.29	1.32	1.29	1.29	1.24	1.27	1.29	1.24	1.30	1.28
Acidithiobacillus caldus MTH-04 2019	1.93	0.10	0.09	0.08	0.14	0.13	NA	0.13	0.11	0.11	0.11	0.08	0.08	0.10	0.14	0.09	0.12	0.11	0.10	0.79	0.78	0.78	0.78	0.78	0.78	0.80	1.07	0.96	1.33	1.33	1.30	1.26	1.25	1.26	1.27	1.34	1.28	1.26	1.27	1.31	1.34	1.30	1.31	1.26	1.28	1.30	1.26	1.32	1.29
Acidithiobacillus caldus S1	1.98	0.14	0.13	0.14	0.11	0.17	0.13	NA	0.10	0.10	0.10	0.14	0.14	0.14	0.18	0.12	0.16	0.17	0.15	0.75	0.75	0.74	0.74	0.75	0.74	0.77	1.09	0.99	1.27	1.26	1.24	1.21	1.20	1.21	1.21	1.28	1.22	1.21	1.22	1.25	1.28	1.24	1.25	1.20	1.22	1.24	1.20	1.26	1.23
Acidithiobacillus caldus DX	1.95	0.09	0.08	0.10	0.10	0.15	0.11	0.10	NA	0.01	0.02	0.09	0.10	0.13	0.18	0.09	0.16	0.15	0.12	0.75	0.75	0.74	0.75	0.75	0.74	0.77	1.07	0.97	1.28	1.28	1.25	1.22	1.21	1.22	1.22	1.29	1.23	1.22	1.22	1.26	1.29	1.26	1.26	1.21	1.24	1.26	1.21	1.27	1.24
Acidithiobacillus caldus ZJ	1.95	0.09	0.08	0.10	0.10	0.15	0.11	0.10	0.01	NA	0.02	0.10	0.11	0.13	0.18	0.10	0.16	0.15	0.13	0.75	0.75	0.74	0.75	0.75	0.74	0.77	1.07	0.97	1.28	1.28	1.25	1.21	1.21	1.22	1.22	1.29	1.23	1.22	1.22	1.26	1.29	1.26	1.26	1.21	1.24	1.25	1.21	1.27	1.24
Acidithiobacillus caldus ZBY	1.96	0.09	0.08	0.11	0.10	0.15	0.11	0.10	0.02	0.02	NA	0.10	0.11	0.14	0.19	0.10	0.17	0.16	0.13	0.75	0.75	0.74	0.75	0.75	0.74	0.76	1.07	0.98	1.28	1.27	1.25	1.21	1.20	1.21	1.21	1.28	1.23	1.21	1.22	1.26	1.28	1.25	1.25	1.21	1.23	1.25	1.21	1.26	1.23
Acidithiobacillus caldus BC13	1.92	0.05	0.04	0.02	0.14	0.15	0.08	0.14	0.09	0.10	0.10	NA	0.03	0.10	0.14	0.09	0.13	0.11	0.09	0.79	0.79	0.78	0.78	0.79	0.78	0.80	1.07	0.96	1.33	1.33	1.30	1.26	1.25	1.27	1.27	1.33	1.28	1.27	1.27	1.31	1.34	1.30	1.30	1.26	1.28	1.30	1.26	1.32	1.29
Acidithiobacillus caldus F	1.91	0.07	0.06	0.02	0.15	0.15	0.08	0.14	0.10	0.11	0.11	0.03	NA	0.10	0.13	0.08	0.12	0.10	0.08	0.80	0.79	0.79	0.79	0.79	0.79	0.80	1.07	0.95	1.33	1.33	1.31	1.27	1.26	1.27	1.27	1.34	1.29	1.27	1.28	1.32	1.34	1.31	1.31	1.27	1.29	1.31	1.27	1.33	1.30
Acidithiobacillus caldus MNG	1.93	0.12	0.12	0.10	0.16	0.15	0.10	0.14	0.13	0.13	0.14	0.10	0.10	NA	0.09	0.09	0.09	0.10	0.08	0.78	0.78	0.77	0.78	0.78	0.77	0.80	1.07	0.97	1.33	1.33	1.30	1.27	1.26	1.27	1.27	1.34	1.28	1.27	1.28	1.31	1.34	1.30	1.31	1.26	1.29	1.30	1.26	1.33	1.29
Acidithiobacillus caldus 6	1.92	0.17	0.17	0.14	0.21	0.16	0.14	0.18	0.18	0.18	0.19	0.14	0.13	0.09	NA	0.13	0.08	0.11	0.10	0.82	0.81	0.81	0.81	0.81	0.81	0.83	1.07	0.99	1.38	1.38	1.36	1.32	1.31	1.32	1.33	1.39	1.34	1.32	1.33	1.36	1.39	1.36	1.37	1.32	1.34	1.36	1.32	1.38	1.35
Acidithiobacillus caldus C-SH12	1.94	0.11	0.09	0.08	0.13	0.13	0.09	0.12	0.09	0.10	0.10	0.09	0.08	0.09	0.13	NA	0.11	0.11	0.08	0.76	0.76	0.75	0.76	0.76	0.75	0.78	1.06	0.97	1.31	1.31	1.28	1.25	1.24	1.25	1.25	1.32	1.26	1.25	1.26	1.29	1.32	1.29	1.29	1.25	1.27	1.29	1.25	1.30	1.27
Acidithiobacillus caldus MELC5	1.94	0.15	0.15	0.12	0.19	0.16	0.12	0.16	0.16	0.16	0.17	0.13	0.12	0.09	0.08	0.11	NA	0.09	0.09	0.81	0.81	0.80	0.80	0.81	0.80	0.82	1.07	0.98	1.37	1.37	1.35	1.31	1.30	1.31	1.31	1.38	1.33	1.31	1.32	1.36	1.38	1.35	1.36	1.31	1.33	1.35	1.31	1.37	1.34
Acidithiobacillus caldus VAN18-3	1.90	0.14	0.13	0.10	0.19	0.16	0.11	0.17	0.15	0.15	0.16	0.11	0.10	0.10	0.11	0.11	0.09	NA	0.05	0.80	0.80	0.79	0.80	0.80	0.79	0.82	1.08	0.96	1.37	1.37	1.34	1.31	1.30	1.31	1.31	1.38	1.32	1.31	1.32	1.35	1.38	1.34	1.35	1.30	1.33	1.34	1.30	1.37	1.33
Acidithiobacillus caldus CV18-1	1.92	0.11	0.11	0.08	0.16	0.14	0.10	0.15	0.12	0.13	0.13	0.09	0.08	0.08	0.10	0.08	0.09	0.05	NA	0.78	0.77	0.77	0.77	0.77	0.77	0.79	1.06	0.96	1.34	1.34	1.31	1.28	1.27	1.28	1.28	1.35	1.29	1.28	1.29	1.32	1.35	1.32	1.32	1.27	1.30	1.32	1.27	1.34	1.30
Acidithiobacillus sp.VAN18-1	2.13	0.79	0.78	0.80	0.74	0.79	0.79	0.75	0.75	0.75	0.75	0.79	0.80	0.78	0.82	0.76	0.81	0.80	0.78	NA	0.02	0.07	0.06	0.06	0.07	0.17	0.81	1.01	1.11	1.12	1.10	1.09	1.08	1.09	1.09	1.13	1.08	1.09	1.10	1.11	1.13	1.09	1.10	1.07	1.10	1.11	1.07	1.12	1.09
Acidithiobacillus sp.VAN18-2	2.13	0.78	0.78	0.79	0.74	0.78	0.78	0.75	0.75	0.75	0.75	0.79	0.79	0.78	0.81	0.76	0.81	0.80	0.77	0.02	NA	0.07	0.07	0.07	0.07	0.17	0.81	1.01	1.11	1.12	1.10	1.09	1.07	1.08	1.09	1.13	1.08	1.08	1.09	1.10	1.13	1.09	1.09	1.07	1.10	1.10	1.07	1.12	1.09
Acidithiobacillus sp.VAN18-4	2.13	0.78	0.77	0.79	0.73	0.77	0.78	0.74	0.74	0.74	0.74	0.78	0.79	0.77	0.81	0.75	0.80	0.79	0.77	0.07	0.07	NA	0.02	0.01	0.01	0.17	0.79	1.00	1.13	1.13	1.12	1.10	1.09	1.10	1.10	1.15	1.10	1.10	1.10	1.12	1.14	1.10	1.11	1.08	1.11	1.12	1.08	1.13	1.10
Acidithiobacillus sp.CV18-2	2.13	0.78	0.77	0.79	0.74	0.78	0.78	0.74	0.75	0.75	0.75	0.78	0.79	0.78	0.81	0.76	0.80	0.80	0.77	0.06	0.07	0.02	NA	0.01	0.02	0.17	0.79	1.00	1.13	1.13	1.12	1.10	1.09	1.10	1.10	1.15	1.10	1.10	1.10	1.12	1.14	1.10	1.11	1.08	1.11	1.12	1.08	1.13	1.10
Acidithiobacillus sp.CV18-3	2.13	0.78	0.77	0.79	0.74	0.78	0.78	0.75	0.75	0.75	0.75	0.79	0.79	0.78	0.81	0.76	0.81	0.80	0.77	0.06	0.07	0.01	0.01	NA	0.02	0.17	0.79	1.01	1.13	1.13	1.12	1.10	1.09	1.10	1.10	1.15	1.10	1.10	1.10	1.12	1.14	1.10	1.11	1.08	1.11	1.12	1.08	1.13	1.10
Acidithiobacillus sp.BN09-2	2.13	0.78	0.77	0.79	0.73	0.77	0.78	0.74	0.74	0.74	0.74	0.78	0.79	0.77	0.81	0.75	0.80	0.79	0.77	0.07	0.07	0.01	0.02	0.02	NA	0.17	0.79	1.00	1.13	1.13	1.12	1.10	1.09	1.10	1.10	1.15	1.10	1.10	1.10	1.12	1.14	1.10	1.11	1.08	1.11	1.12	1.08	1.13	1.10
Acidithiobacillus sp. SpSt-908	2.13	0.79	0.79	0.81	0.76	0.80	0.80	0.77	0.77	0.77	0.76	0.80	0.80	0.80	0.83	0.78	0.82	0.82	0.79	0.17	0.17	0.17	0.17	0.17	0.17	NA	0.75	1.03	1.16	1.17	1.15	1.13	1.12	1.13	1.14	1.18	1.13	1.13	1.14	1.15	1.18	1.14	1.15	1.12	1.15	1.15	1.12	1.16	1.14
Acidithiobacillus sp. UBA2486	2.24	1.07	1.07	1.07	1.08	1.08	1.07	1.09	1.07	1.07	1.07	1.07	1.07	1.07	1.07	1.06	1.07	1.08	1.06	0.81	0.81	0.79	0.79	0.79	0.79	0.75	NA	1.36	1.68	1.69	1.68	1.67	1.65	1.67	1.67	1.70	1.66	1.67	1.67	1.68	1.71	1.67	1.67	1.65	1.67	1.68	1.65	1.69	1.66
Acidithiobacillus sulfuriphilus CJ-2	1.69	0.97	0.96	0.96	0.99	0.99	0.96	0.99	0.97	0.97	0.98	0.96	0.95	0.97	0.99	0.97	0.98	0.96	0.96	1.01	1.01	1.00	1.00	1.01	1.00	1.03	1.36	NA	1.42	1.44	1.43	1.38	1.38	1.39	1.39	1.44	1.40	1.39	1.40	1.42	1.44	1.42	1.42	1.40	1.41	1.43	1.40	1.45	1.43
Acidithiobacillus thiooxidans ATCC19377. Sanger	2.50	1.32	1.31	1.34	1.24	1.31	1.33	1.27	1.28	1.28	1.28	1.33	1.33	1.33	1.38	1.31	1.37	1.37	1.34	1.11	1.11	1.13	1.13	1.13	1.13	1.16	1.68	1.42	NA	0.12	0.12	0.17	0.15	0.17	0.17	0.04	0.13	0.17	0.16	0.10	0.08	0.08	0.12	0.16	0.15	0.12	0.16	0.19	0.17
Acidithiobacillus thiooxidans ATCC19377. Illumina	2.51	1.32	1.31	1.34	1.24	1.31	1.33	1.26	1.28	1.28	1.27	1.33	1.33	1.33	1.38	1.31	1.37	1.37	1.34	1.12	1.12	1.13	1.13	1.13	1.13	1.17	1.69	1.44	0.12	NA	0.10	0.14	0.13	0.13	0.14	0.13	0.09	0.13	0.13	0.10	0.10	0.09	0.09	0.11	0.09	0.09	0.11	0.13	0.12
Acidithiobacillus thiooxidans ATCC19377. closed PacBio	2.52	1.29	1.28	1.31	1.21	1.28	1.30	1.24	1.25	1.25	1.25	1.30	1.31	1.30	1.36	1.28	1.35	1.34	1.31	1.10	1.10	1.12	1.12	1.12	1.12	1.15	1.68	1.43	0.12	0.10	NA	0.13	0.12	0.12	0.12	0.13	0.08	0.12	0.11	0.09	0.10	0.10	0.10	0.11	0.08	0.09	0.11	0.11	0.10
Acidithiobacillus thiooxidans A01	2.48	1.25	1.25	1.27	1.17	1.25	1.26	1.21	1.22	1.21	1.21	1.26	1.27	1.27	1.32	1.25	1.31	1.31	1.28	1.09	1.09	1.10	1.10	1.10	1.10	1.13	1.67	1.38	0.17	0.14	0.13	NA	0.05	0.03	0.02	0.18	0.11	0.03	0.04	0.13	0.16	0.14	0.12	0.11	0.11	0.13	0.11	0.12	0.12
Acidithiobacillus thiooxidans A02	2.47	1.24	1.24	1.26	1.17	1.24	1.25	1.20	1.21	1.21	1.20	1.25	1.26	1.26	1.31	1.24	1.30	1.30	1.27	1.08	1.07	1.09	1.09	1.09	1.09	1.12	1.65	1.38	0.15	0.13	0.12	0.05	NA	0.04	0.04	0.17	0.10	0.04	0.05	0.12	0.14	0.12	0.12	0.09	0.10	0.12	0.10	0.13	0.12
Acidithiobacillus thiooxidans DMC	2.48	1.25	1.25	1.27	1.18	1.25	1.26	1.21	1.22	1.22	1.21	1.27	1.27	1.27	1.32	1.25	1.31	1.31	1.28	1.09	1.08	1.10	1.10	1.10	1.10	1.13	1.67	1.39	0.17	0.13	0.12	0.03	0.04	NA	0.02	0.18	0.11	0.02	0.03	0.13	0.15	0.14	0.12	0.11	0.10	0.12	0.11	0.11	0.12
Acidithiobacillus thiooxidans JYC-17	2.48	1.26	1.25	1.27	1.18	1.25	1.27	1.21	1.22	1.22	1.21	1.27	1.27	1.27	1.33	1.25	1.31	1.31	1.28	1.09	1.09	1.10	1.10	1.10	1.10	1.14	1.67	1.39	0.17	0.14	0.12	0.02	0.04	0.02	NA	0.18	0.11	0.01	0.03	0.13	0.16	0.14	0.13	0.11	0.10	0.13	0.11	0.12	0.13
Acidithiobacillus thiooxidans ATCC 8085	2.50	1.33	1.32	1.34	1.25	1.32	1.34	1.28	1.29	1.29	1.28	1.33	1.34	1.34	1.39	1.32	1.38	1.38	1.35	1.13	1.13	1.15	1.15	1.15	1.15	1.18	1.70	1.44	0.04	0.13	0.13	0.18	0.17	0.18	0.18	NA	0.14	0.18	0.17	0.11	0.09	0.10	0.13	0.17	0.16	0.14	0.17	0.20	0.18
Acidithiobacillus thiooxidans ATCC 21835	2.51	1.27	1.26	1.29	1.19	1.26	1.28	1.22	1.23	1.23	1.23	1.28	1.29	1.28	1.34	1.26	1.33	1.32	1.29	1.08	1.08	1.10	1.10	1.10	1.10	1.13	1.66	1.40	0.13	0.09	0.08	0.11	0.10	0.11	0.11	0.14	NA	0.11	0.11	0.08	0.12	0.10	0.09	0.10	0.07	0.08	0.10	0.12	0.10
Acidithiobacillus thiooxidans BY-02	2.48	1.26	1.25	1.27	1.18	1.25	1.26	1.21	1.22	1.22	1.21	1.27	1.27	1.27	1.32	1.25	1.31	1.31	1.28	1.09	1.08	1.10	1.10	1.10	1.10	1.13	1.67	1.39	0.17	0.13	0.12	0.03	0.04	0.02	0.01	0.18	0.11	NA	0.03	0.13	0.15	0.14	0.13	0.11	0.10	0.13	0.11	0.11	0.12
Acidithiobacillus thiooxidans ZBY	2.49	1.26	1.26	1.28	1.18	1.25	1.27	1.22	1.22	1.22	1.22	1.27	1.28	1.28	1.33	1.26	1.32	1.32	1.29	1.10	1.09	1.10	1.10	1.10	1.10	1.14	1.67	1.40	0.16	0.13	0.11	0.04	0.05	0.03	0.03	0.17	0.11	0.03	NA	0.13	0.15	0.13	0.12	0.11	0.10	0.12	0.11	0.11	0.12
Acidithiobacillus thiooxidans BC51	2.51	1.30	1.29	1.32	1.22	1.29	1.31	1.25	1.26	1.26	1.26	1.31	1.32	1.31	1.36	1.29	1.36	1.35	1.32	1.11	1.10	1.12	1.12	1.12	1.12	1.15	1.68	1.42	0.10	0.10	0.09	0.13	0.12	0.13	0.13	0.11	0.08	0.13	0.13	NA	0.09	0.08	0.09	0.11	0.09	0.07	0.11	0.14	0.10
Acidithiobacillus thiooxidans VAN18-5	2.53	1.33	1.32	1.35	1.25	1.32	1.34	1.28	1.29	1.29	1.28	1.34	1.34	1.34	1.39	1.32	1.38	1.38	1.35	1.13	1.13	1.14	1.14	1.14	1.14	1.18	1.71	1.44	0.08	0.10	0.10	0.16	0.14	0.15	0.16	0.09	0.12	0.15	0.15	0.09	NA	0.08	0.10	0.14	0.13	0.10	0.14	0.17	0.14
Acidithiobacillus thiooxidans BN09-1	2.50	1.29	1.29	1.31	1.22	1.29	1.30	1.24	1.26	1.26	1.25	1.30	1.31	1.30	1.36	1.29	1.35	1.34	1.32	1.09	1.09	1.10	1.10	1.10	1.10	1.14	1.67	1.42	0.08	0.09	0.10	0.14	0.12	0.14	0.14	0.10	0.10	0.14	0.13	0.08	0.08	NA	0.09	0.12	0.11	0.10	0.12	0.16	0.13
Acidithiobacillus thiooxidans DSM 14366	2.50	1.30	1.29	1.31	1.22	1.29	1.31	1.25	1.26	1.26	1.25	1.30	1.31	1.31	1.37	1.29	1.36	1.35	1.32	1.10	1.09	1.11	1.11	1.11	1.11	1.15	1.67	1.42	0.12	0.09	0.10	0.12	0.12	0.12	0.13	0.13	0.09	0.13	0.12	0.09	0.10	0.09	NA	0.10	0.10	0.08	0.10	0.13	0.11
Acidithiobacillus thiooxidans GD1-3	2.48	1.25	1.24	1.27	1.17	1.24	1.26	1.20	1.21	1.21	1.21	1.26	1.27	1.26	1.32	1.25	1.31	1.30	1.27	1.07	1.07	1.08	1.08	1.08	1.08	1.12	1.65	1.40	0.16	0.11	0.11	0.11	0.09	0.11	0.11	0.17	0.10	0.11	0.11	0.11	0.14	0.12	0.10	NA	0.09	0.10	0.01	0.13	0.10
Acidithiobacillus thiooxidans ATCC 15494	2.52	1.28	1.27	1.29	1.20	1.27	1.28	1.22	1.24	1.24	1.23	1.28	1.29	1.29	1.34	1.27	1.33	1.33	1.30	1.10	1.10	1.11	1.11	1.11	1.11	1.15	1.67	1.41	0.15	0.09	0.08	0.11	0.10	0.10	0.10	0.16	0.07	0.10	0.10	0.09	0.13	0.11	0.10	0.09	NA	0.08	0.09	0.12	0.08
Acidithiobacillus thiooxidans No26	2.52	1.29	1.29	1.31	1.22	1.29	1.30	1.24	1.26	1.25	1.25	1.30	1.31	1.30	1.36	1.29	1.35	1.34	1.32	1.11	1.10	1.12	1.12	1.12	1.12	1.15	1.68	1.43	0.12	0.09	0.09	0.13	0.12	0.12	0.13	0.14	0.08	0.13	0.12	0.07	0.10	0.10	0.08	0.10	0.08	NA	0.10	0.12	0.09
Acidithiobacillus thiooxidans DXS-W	2.48	1.25	1.24	1.27	1.17	1.24	1.26	1.20	1.21	1.21	1.21	1.26	1.27	1.26	1.32	1.25	1.31	1.30	1.27	1.07	1.07	1.08	1.08	1.08	1.08	1.12	1.65	1.40	0.16	0.11	0.11	0.11	0.10	0.11	0.11	0.17	0.10	0.11	0.11	0.11	0.14	0.12	0.10	0.01	0.09	0.10	NA	0.13	0.10
Acidithiobacillus thiooxidans Licanantay	2.55	1.31	1.30	1.33	1.23	1.30	1.32	1.26	1.27	1.27	1.26	1.32	1.33	1.33	1.38	1.30	1.37	1.37	1.34	1.12	1.12	1.13	1.13	1.13	1.13	1.16	1.69	1.45	0.19	0.13	0.11	0.12	0.13	0.11	0.12	0.20	0.12	0.11	0.11	0.14	0.17	0.16	0.13	0.13	0.12	0.12	0.13	NA	0.11
Acidithiobacillus thiooxidans CLST	2.54	1.28	1.27	1.30	1.20	1.28	1.29	1.23	1.24	1.24	1.23	1.29	1.30	1.29	1.35	1.27	1.34	1.33	1.30	1.09	1.09	1.10	1.10	1.10	1.10	1.14	1.66	1.43	0.17	0.12	0.10	0.12	0.12	0.12	0.13	0.18	0.10	0.12	0.12	0.10	0.14	0.13	0.11	0.10	0.08	0.09	0.10	0.11	NA
Acidithiobacillus thiooxidans ATCC 19703	2.51	1.33	1.33	1.35	1.25	1.32	1.34	1.28	1.29	1.29	1.29	1.34	1.35	1.34	1.40	1.32	1.39	1.38	1.35	1.12	1.12	1.14	1.14	1.14	1.14	1.17	1.67	1.48	0.17	0.18	0.19	0.22	0.21	0.22	0.22	0.17	0.20	0.22	0.22	0.18	0.17	0.17	0.19	0.22	0.20	0.20	0.22	0.24	0.23
Acidithiobacillus sp. RW2	2.49	1.30	1.29	1.32	1.22	1.29	1.31	1.25	1.26	1.26	1.26	1.31	1.32	1.31	1.37	1.30	1.36	1.35	1.32	1.10	1.09	1.11	1.11	1.11	1.11	1.15	1.67	1.41	0.13	0.12	0.13	0.15	0.15	0.15	0.15	0.14	0.13	0.15	0.15	0.11	0.13	0.12	0.11	0.13	0.13	0.13	0.13	0.17	0.14
Acidithiobacillus sp. GG1-14	2.34	1.14	1.13	1.15	1.06	1.13	1.14	1.08	1.09	1.09	1.09	1.14	1.15	1.14	1.20	1.12	1.18	1.17	1.15	0.93	0.92	0.94	0.94	0.94	0.94	0.97	1.52	1.19	0.36	0.40	0.38	0.38	0.37	0.39	0.39	0.38	0.38	0.39	0.39	0.37	0.38	0.35	0.38	0.38	0.39	0.38	0.38	0.43	0.38
Acidithiobacillus sp. SH	2.36	1.13	1.12	1.15	1.05	1.13	1.14	1.08	1.09	1.09	1.08	1.14	1.14	1.14	1.20	1.12	1.18	1.17	1.15	0.92	0.92	0.93	0.94	0.94	0.94	0.97	1.51	1.24	0.34	0.35	0.33	0.35	0.33	0.35	0.35	0.35	0.33	0.35	0.35	0.33	0.35	0.32	0.34	0.33	0.34	0.34	0.33	0.38	0.33
Acidithiobacillus ferrianus MG	2.02	0.89	0.88	0.90	0.85	0.90	0.90	0.88	0.86	0.86	0.86	0.90	0.90	0.91	0.96	0.89	0.95	0.93	0.91	0.78	0.78	0.78	0.78	0.78	0.78	0.83	1.27	0.80	0.93	0.94	0.92	0.87	0.87	0.88	0.87	0.95	0.89	0.87	0.89	0.91	0.94	0.92	0.91	0.87	0.90	0.91	0.87	0.93	0.90
Acidithiobacillus ferrivorans DSM 22755	2.24	0.91	0.91	0.93	0.86	0.92	0.92	0.88	0.88	0.88	0.88	0.92	0.93	0.93	0.99	0.91	0.97	0.96	0.94	0.80	0.80	0.80	0.80	0.80	0.80	0.85	1.34	1.02	0.67	0.65	0.64	0.60	0.59	0.61	0.61	0.69	0.60	0.61	0.62	0.63	0.68	0.65	0.63	0.60	0.61	0.62	0.60	0.64	0.61
Acidithiobacillus ferrivorans SS3	2.16	0.89	0.88	0.90	0.84	0.90	0.88	0.87	0.86	0.86	0.86	0.89	0.89	0.90	0.95	0.88	0.93	0.92	0.90	0.76	0.76	0.75	0.75	0.75	0.75	0.80	1.26	0.93	0.70	0.70	0.68	0.66	0.64	0.66	0.66	0.73	0.65	0.66	0.67	0.67	0.71	0.69	0.68	0.64	0.66	0.67	0.64	0.70	0.67
Acidithiobacillus ferrivorans YL15	2.20	0.94	0.93	0.94	0.89	0.95	0.93	0.90	0.91	0.91	0.90	0.94	0.94	0.94	0.98	0.92	0.97	0.96	0.94	0.76	0.75	0.75	0.75	0.75	0.75	0.80	1.25	0.96	0.69	0.69	0.68	0.65	0.63	0.65	0.65	0.71	0.65	0.65	0.66	0.66	0.70	0.68	0.67	0.64	0.65	0.66	0.63	0.70	0.65
Acidithiobacillus ferrivorans PQ33	2.20	0.92	0.91	0.93	0.87	0.93	0.92	0.89	0.89	0.89	0.89	0.92	0.93	0.93	0.98	0.91	0.96	0.95	0.93	0.78	0.78	0.77	0.77	0.77	0.77	0.82	1.27	0.97	0.67	0.67	0.65	0.63	0.61	0.63	0.63	0.70	0.62	0.62	0.63	0.64	0.68	0.66	0.65	0.61	0.63	0.64	0.61	0.67	0.63
Acidithiobacillus ferrivorans PRJEB5721	2.23	0.93	0.92	0.94	0.88	0.93	0.92	0.90	0.90	0.90	0.90	0.93	0.94	0.93	0.98	0.91	0.97	0.96	0.94	0.77	0.77	0.76	0.76	0.76	0.76	0.81	1.27	0.99	0.68	0.67	0.65	0.63	0.62	0.63	0.63	0.70	0.62	0.63	0.64	0.64	0.69	0.66	0.65	0.61	0.63	0.64	0.61	0.66	0.63
Acidithiobacillus ferrivorans CF27	2.23	0.93	0.92	0.94	0.88	0.94	0.92	0.90	0.90	0.90	0.90	0.93	0.94	0.94	0.99	0.92	0.98	0.96	0.94	0.77	0.76	0.76	0.76	0.76	0.76	0.81	1.26	0.98	0.68	0.67	0.65	0.63	0.62	0.63	0.63	0.70	0.62	0.63	0.64	0.65	0.69	0.66	0.65	0.61	0.63	0.64	0.61	0.66	0.63
Acidithiobacillus ferrivorans ACH	2.19	0.92	0.91	0.93	0.88	0.94	0.91	0.89	0.90	0.89	0.89	0.92	0.93	0.93	0.98	0.91	0.96	0.95	0.93	0.76	0.76	0.75	0.75	0.75	0.76	0.80	1.25	0.94	0.70	0.69	0.68	0.66	0.64	0.66	0.66	0.71	0.65	0.65	0.66	0.67	0.71	0.68	0.68	0.64	0.66	0.66	0.64	0.69	0.66
Acidithiobacillus ferriphilus DSM 100412	0.94	0.90	0.87	0.93	0.92	0.87	0.91	0.86	0.90	0.74	0.87	0.88	0.91	0.89	0.90	0.90	0.90	0.87	0.89	0.74	0.74	0.77	0.74	0.74	0.73	1.19	14.97	0.22	0.85	0.87	0.88	0.83	0.90	0.85	0.90	0.87	0.89	0.85	0.87	0.87	0.85	0.85	0.87	0.89	0.86	0.86	0.84	0.92	0.84
Acidithiobacillus ferriphilus 21-59-9	2.18	0.93	0.93	0.94	0.89	0.94	0.92	0.90	0.91	0.91	0.91	0.93	0.94	0.93	0.97	0.92	0.96	0.95	0.93	0.75	0.75	0.75	0.75	0.75	0.75	0.80	1.21	0.89	0.80	0.81	0.79	0.77	0.75	0.77	0.77	0.82	0.77	0.77	0.77	0.79	0.82	0.79	0.79	0.76	0.77	0.78	0.76	0.81	0.77
Acidithiobacillus ferriphilus BY0502	2.17	0.89	0.88	0.90	0.84	0.90	0.89	0.86	0.86	0.86	0.86	0.90	0.90	0.90	0.95	0.88	0.94	0.92	0.90	0.74	0.74	0.74	0.74	0.74	0.74	0.79	1.23	0.93	0.74	0.74	0.71	0.69	0.68	0.69	0.69	0.76	0.69	0.69	0.70	0.72	0.75	0.72	0.71	0.68	0.70	0.71	0.68	0.73	0.70
Acidithiobacillus ferriphilus Malay	2.20	0.93	0.92	0.94	0.88	0.93	0.92	0.90	0.91	0.91	0.91	0.93	0.94	0.93	0.98	0.91	0.96	0.95	0.93	0.76	0.76	0.76	0.76	0.76	0.76	0.80	1.23	0.91	0.78	0.79	0.77	0.74	0.73	0.74	0.74	0.80	0.74	0.74	0.75	0.77	0.80	0.77	0.77	0.73	0.75	0.76	0.73	0.79	0.75
Acidithiobacillus ferriphilus Riv13	2.17	0.94	0.93	0.94	0.89	0.94	0.92	0.90	0.91	0.91	0.91	0.93	0.94	0.93	0.98	0.92	0.96	0.95	0.94	0.75	0.75	0.74	0.74	0.74	0.74	0.79	1.21	0.90	0.80	0.80	0.78	0.76	0.74	0.76	0.76	0.81	0.76	0.76	0.77	0.78	0.81	0.79	0.78	0.75	0.77	0.77	0.75	0.80	0.76
Acidithiobacillus ferriphilus ST2	2.18	0.89	0.88	0.90	0.84	0.90	0.88	0.86	0.86	0.86	0.86	0.89	0.89	0.90	0.95	0.88	0.93	0.92	0.90	0.74	0.74	0.74	0.74	0.74	0.74	0.79	1.23	0.93	0.74	0.73	0.71	0.68	0.67	0.68	0.69	0.76	0.69	0.68	0.69	0.71	0.74	0.72	0.71	0.67	0.69	0.70	0.67	0.73	0.69
Acidithiobacillus ferriphilus A4	2.19	0.92	0.91	0.92	0.87	0.92	0.91	0.89	0.89	0.89	0.89	0.92	0.92	0.92	0.96	0.90	0.95	0.94	0.92	0.75	0.75	0.75	0.75	0.75	0.75	0.80	1.22	0.91	0.79	0.80	0.78	0.75	0.74	0.75	0.75	0.81	0.75	0.75	0.76	0.78	0.80	0.78	0.77	0.74	0.76	0.77	0.74	0.80	0.76
Acidithiobacillus ferriphilus C52	2.19	0.90	0.90	0.91	0.85	0.91	0.89	0.87	0.88	0.88	0.88	0.91	0.91	0.91	0.95	0.89	0.94	0.93	0.91	0.73	0.73	0.73	0.73	0.73	0.73	0.79	1.21	0.91	0.76	0.76	0.74	0.71	0.70	0.71	0.72	0.78	0.72	0.71	0.72	0.74	0.77	0.74	0.74	0.70	0.72	0.73	0.70	0.76	0.72
Acidithiobacillus ferriphilus R1	2.18	0.90	0.89	0.91	0.85	0.90	0.89	0.87	0.87	0.87	0.87	0.90	0.90	0.90	0.95	0.88	0.93	0.92	0.90	0.74	0.74	0.74	0.74	0.74	0.74	0.79	1.21	0.91	0.78	0.78	0.76	0.74	0.72	0.74	0.74	0.80	0.73	0.74	0.74	0.76	0.79	0.77	0.76	0.73	0.74	0.75	0.72	0.78	0.74
Acidithiobacillus ferridurans ATCC 33020	2.12	0.85	0.84	0.85	0.80	0.86	0.84	0.82	0.82	0.82	0.82	0.85	0.85	0.85	0.90	0.83	0.89	0.87	0.85	0.72	0.72	0.71	0.71	0.71	0.71	0.76	1.19	0.81	0.85	0.86	0.84	0.80	0.79	0.80	0.80	0.86	0.80	0.80	0.81	0.83	0.86	0.83	0.83	0.79	0.81	0.83	0.79	0.85	0.81
Acidithiobacillus ferridurans JCM 18981	2.09	0.86	0.85	0.86	0.81	0.86	0.85	0.82	0.83	0.83	0.83	0.86	0.86	0.86	0.90	0.84	0.89	0.87	0.85	0.72	0.72	0.71	0.71	0.71	0.71	0.75	1.18	0.79	0.87	0.88	0.86	0.83	0.81	0.83	0.83	0.88	0.83	0.83	0.84	0.86	0.88	0.86	0.85	0.82	0.84	0.85	0.82	0.88	0.84
Acidithiobacillus ferridurans IO-2C	2.05	0.87	0.87	0.88	0.83	0.88	0.86	0.84	0.85	0.85	0.85	0.87	0.87	0.87	0.92	0.85	0.90	0.88	0.87	0.73	0.73	0.72	0.72	0.73	0.72	0.77	1.17	0.76	0.91	0.92	0.90	0.87	0.86	0.87	0.87	0.92	0.87	0.87	0.88	0.89	0.92	0.89	0.90	0.86	0.88	0.89	0.86	0.92	0.88
Acidithiobacillus ferridurans DSM 9465	2.14	0.85	0.84	0.85	0.80	0.85	0.84	0.81	0.82	0.82	0.82	0.85	0.85	0.85	0.90	0.83	0.88	0.87	0.85	0.71	0.71	0.71	0.71	0.71	0.71	0.75	1.19	0.83	0.84	0.85	0.83	0.79	0.78	0.79	0.79	0.85	0.80	0.79	0.80	0.82	0.85	0.82	0.82	0.79	0.80	0.82	0.79	0.84	0.80
Acidithiobacillus ferridurans DSM 583	2.13	0.85	0.84	0.85	0.80	0.85	0.84	0.81	0.82	0.82	0.82	0.85	0.85	0.85	0.90	0.83	0.88	0.87	0.85	0.72	0.72	0.71	0.71	0.71	0.71	0.76	1.20	0.83	0.83	0.84	0.82	0.78	0.77	0.79	0.78	0.85	0.79	0.78	0.79	0.82	0.84	0.82	0.82	0.78	0.80	0.81	0.78	0.83	0.79
Acidithiobacillus ferridurans B5	2.07	0.83	0.82	0.84	0.79	0.84	0.83	0.81	0.81	0.81	0.81	0.83	0.83	0.84	0.89	0.82	0.87	0.85	0.83	0.71	0.71	0.71	0.71	0.71	0.71	0.76	1.19	0.79	0.86	0.87	0.85	0.81	0.80	0.82	0.81	0.87	0.82	0.81	0.82	0.84	0.87	0.85	0.85	0.81	0.83	0.84	0.81	0.86	0.83
Acidithiobacillus ferridurans MEL3	2.04	0.84	0.84	0.85	0.80	0.85	0.83	0.82	0.82	0.82	0.82	0.84	0.85	0.85	0.90	0.83	0.88	0.86	0.84	0.73	0.73	0.72	0.72	0.72	0.72	0.77	1.17	0.74	0.89	0.91	0.89	0.85	0.84	0.86	0.85	0.91	0.86	0.85	0.87	0.88	0.91	0.88	0.88	0.85	0.87	0.88	0.85	0.91	0.87
Acidithiobacillus ferridurans Riv11	2.09	0.84	0.83	0.85	0.80	0.85	0.83	0.81	0.81	0.81	0.81	0.84	0.84	0.84	0.89	0.82	0.87	0.86	0.84	0.71	0.71	0.70	0.70	0.70	0.70	0.74	1.17	0.78	0.88	0.89	0.87	0.84	0.83	0.84	0.84	0.90	0.84	0.84	0.85	0.86	0.90	0.87	0.87	0.84	0.85	0.86	0.83	0.89	0.85
Acidithiobacillus ferridurans AMD consortium	2.07	0.86	0.85	0.87	0.82	0.87	0.85	0.83	0.83	0.83	0.83	0.86	0.86	0.86	0.91	0.84	0.90	0.88	0.86	0.71	0.71	0.70	0.70	0.70	0.70	0.75	1.17	0.77	0.90	0.91	0.89	0.85	0.84	0.86	0.85	0.91	0.86	0.85	0.86	0.88	0.90	0.88	0.88	0.85	0.86	0.88	0.85	0.90	0.86
Acidithiobacillus ferrooxidans CF3	2.09	0.87	0.86	0.87	0.82	0.87	0.85	0.84	0.84	0.84	0.84	0.86	0.87	0.87	0.92	0.85	0.90	0.88	0.87	0.74	0.74	0.74	0.74	0.74	0.74	0.78	1.19	0.79	0.86	0.88	0.86	0.83	0.81	0.83	0.83	0.88	0.82	0.83	0.84	0.84	0.88	0.85	0.85	0.82	0.84	0.85	0.82	0.88	0.83
Acidithiobacillus ferrooxidans F221	2.06	0.85	0.85	0.86	0.80	0.85	0.84	0.82	0.83	0.82	0.83	0.85	0.86	0.86	0.90	0.84	0.89	0.87	0.85	0.72	0.72	0.72	0.72	0.72	0.72	0.76	1.18	0.76	0.89	0.91	0.89	0.85	0.84	0.86	0.85	0.91	0.85	0.85	0.86	0.88	0.91	0.88	0.88	0.85	0.87	0.88	0.84	0.91	0.86
Acidithiobacillus ferrooxidans PQ505	2.07	0.85	0.84	0.86	0.81	0.86	0.85	0.83	0.83	0.83	0.83	0.86	0.86	0.87	0.91	0.85	0.90	0.88	0.86	0.73	0.73	0.72	0.73	0.73	0.73	0.77	1.21	0.77	0.87	0.88	0.86	0.82	0.81	0.82	0.82	0.88	0.83	0.82	0.83	0.85	0.88	0.86	0.85	0.82	0.84	0.85	0.82	0.87	0.84
Acidithiobacillus ferrooxidans PQ506	2.07	0.84	0.83	0.85	0.79	0.85	0.84	0.82	0.82	0.81	0.81	0.85	0.85	0.85	0.90	0.83	0.89	0.87	0.85	0.73	0.73	0.73	0.72	0.73	0.73	0.77	1.21	0.78	0.85	0.86	0.85	0.81	0.79	0.81	0.81	0.87	0.81	0.81	0.82	0.84	0.86	0.84	0.84	0.80	0.82	0.84	0.80	0.86	0.82
Acidithiobacillus ferrooxidans BY-3	2.10	0.86	0.85	0.87	0.81	0.86	0.85	0.83	0.83	0.83	0.83	0.86	0.87	0.87	0.92	0.85	0.90	0.89	0.87	0.73	0.73	0.73	0.73	0.73	0.73	0.77	1.22	0.82	0.82	0.83	0.81	0.77	0.76	0.77	0.77	0.84	0.78	0.77	0.78	0.80	0.83	0.81	0.81	0.77	0.79	0.80	0.77	0.82	0.79
Acidithiobacillus ferrooxidans ATCC 23270	2.07	0.87	0.86	0.87	0.82	0.87	0.86	0.83	0.84	0.83	0.84	0.87	0.87	0.87	0.92	0.85	0.90	0.88	0.87	0.70	0.70	0.70	0.70	0.70	0.70	0.74	1.18	0.77	0.86	0.87	0.86	0.82	0.81	0.82	0.82	0.88	0.82	0.82	0.83	0.84	0.87	0.85	0.85	0.82	0.83	0.85	0.82	0.87	0.83
Acidithiobacillus ferrooxidans CCM 4253	2.05	0.83	0.82	0.83	0.77	0.82	0.82	0.80	0.79	0.79	0.79	0.83	0.83	0.83	0.88	0.81	0.87	0.85	0.83	0.69	0.69	0.69	0.69	0.69	0.69	0.73	1.17	0.77	0.85	0.86	0.85	0.81	0.80	0.81	0.81	0.87	0.81	0.81	0.82	0.84	0.86	0.84	0.84	0.81	0.82	0.84	0.81	0.86	0.83
Acidithiobacillus ferrooxidans ATCC 53993	2.06	0.85	0.84	0.85	0.80	0.85	0.84	0.81	0.81	0.81	0.81	0.85	0.85	0.85	0.90	0.83	0.88	0.86	0.85	0.71	0.71	0.71	0.71	0.71	0.71	0.75	1.17	0.75	0.88	0.90	0.88	0.85	0.83	0.85	0.85	0.90	0.85	0.85	0.86	0.87	0.90	0.87	0.87	0.85	0.86	0.87	0.84	0.90	0.86
Acidithiobacillus ferrooxidans DSM 16786	2.07	0.82	0.81	0.83	0.77	0.83	0.82	0.79	0.79	0.79	0.79	0.83	0.83	0.84	0.89	0.81	0.87	0.85	0.83	0.68	0.68	0.68	0.68	0.68	0.68	0.73	1.19	0.80	0.82	0.83	0.82	0.77	0.77	0.78	0.78	0.84	0.78	0.78	0.79	0.80	0.84	0.81	0.81	0.77	0.79	0.80	0.77	0.82	0.79
Acidithiobacillus ferrooxidans HEL18	2.05	0.84	0.83	0.84	0.79	0.84	0.83	0.81	0.81	0.80	0.80	0.84	0.84	0.84	0.89	0.82	0.88	0.86	0.84	0.71	0.71	0.70	0.70	0.71	0.70	0.75	1.18	0.76	0.86	0.87	0.86	0.82	0.81	0.82	0.82	0.87	0.82	0.82	0.83	0.84	0.87	0.85	0.85	0.82	0.83	0.85	0.82	0.87	0.83
Acidithiobacillus ferrooxidans YQH-1	2.05	0.83	0.82	0.84	0.79	0.84	0.82	0.81	0.80	0.80	0.80	0.84	0.84	0.84	0.89	0.82	0.87	0.85	0.84	0.71	0.71	0.70	0.70	0.71	0.70	0.75	1.18	0.77	0.86	0.87	0.86	0.82	0.81	0.82	0.82	0.87	0.82	0.82	0.83	0.84	0.87	0.85	0.84	0.82	0.83	0.84	0.81	0.87	0.83
Acidithiobacillus ferrooxidans COP1	2.06	0.84	0.83	0.84	0.79	0.83	0.82	0.80	0.80	0.80	0.80	0.84	0.84	0.84	0.89	0.82	0.87	0.85	0.84	0.71	0.71	0.70	0.70	0.71	0.70	0.75	1.18	0.78	0.85	0.87	0.85	0.80	0.79	0.81	0.81	0.87	0.81	0.81	0.81	0.84	0.87	0.84	0.84	0.80	0.82	0.84	0.80	0.86	0.82
Acidithiobacillus ferrooxidans S10	2.08	0.85	0.84	0.85	0.80	0.85	0.84	0.81	0.82	0.82	0.82	0.85	0.85	0.85	0.90	0.83	0.88	0.86	0.84	0.69	0.69	0.69	0.69	0.69	0.69	0.73	1.16	0.77	0.87	0.88	0.87	0.83	0.82	0.84	0.83	0.88	0.83	0.83	0.84	0.86	0.88	0.86	0.86	0.83	0.85	0.86	0.83	0.89	0.85
Acidithiobacillus ferrooxidans RVS1	2.05	0.85	0.84	0.86	0.80	0.85	0.84	0.82	0.82	0.82	0.82	0.85	0.85	0.85	0.90	0.83	0.89	0.87	0.85	0.71	0.71	0.71	0.71	0.71	0.71	0.75	1.17	0.75	0.88	0.89	0.88	0.84	0.83	0.85	0.84	0.89	0.84	0.84	0.85	0.86	0.89	0.87	0.87	0.84	0.86	0.87	0.84	0.90	0.86
Acidithiobacillus ferrooxidans GGI-221	2.06	0.85	0.83	0.85	0.79	0.84	0.84	0.81	0.81	0.81	0.81	0.85	0.85	0.85	0.90	0.83	0.89	0.87	0.85	0.73	0.73	0.72	0.72	0.72	0.72	0.77	1.20	0.79	0.84	0.85	0.83	0.79	0.78	0.79	0.79	0.86	0.80	0.79	0.80	0.82	0.85	0.83	0.82	0.79	0.80	0.82	0.79	0.84	0.81
Acidithiobacillus ferrooxidans DLC-5	2.08	0.84	0.83	0.85	0.79	0.84	0.83	0.81	0.81	0.81	0.81	0.84	0.85	0.85	0.90	0.83	0.89	0.87	0.85	0.72	0.72	0.72	0.72	0.72	0.72	0.76	1.22	0.82	0.80	0.81	0.80	0.75	0.74	0.76	0.75	0.82	0.76	0.75	0.77	0.78	0.82	0.79	0.79	0.75	0.77	0.78	0.75	0.80	0.77
[truncated: 54 more columns]

## Sheet: Summary
		Genus assignment			Species assignment
	Type strain/MAG	Pre	Post		Pre	Post		Reference for OGRIs comparison	AAIcM	DDH	ANIb	ANIm	TETRAz	TZMDz
	DSM3134T	Thermithiobacillus	Thermithiobacillus		Thermithiobacillus tepidarius	Thermithiobacillus tepidarius		ATCC 19377T		19.8	0.71	0.85	0.51	2.5
	UBA2486TS	Acidithiobacillus	Igneacidithiobacillus		Acidithiobacillus spp. (uncultured)	Ca. Igneacidithiobacillus taiwannensis		ATCC 19377T	59.5	21.4	0.72	0.85	0.62	1.68
	SpSt908TS	Acidithiobacillus	Igneacidithiobacillus		Acidithiobacillus spp. (uncultured)	Ca. Igneacidithiobacillus yellowstonensis		ATCC 19377T	65.85	16.6	0.72	0.88	0.77	1.16
	VAN18-1T	Acidithiobacillus	Igneacidithiobacillus		Acidithiobacillus spp.	Igneacidithiobacillus copahuensis		ATCC 19377T	66.98	18.97	0.72	0.9	0.78	1.12
	ATCC51756T	Acidithiobacillus	Fervidacidithiobacillus		Acidithiobacillus caldus	Fervidacidithiobacillus caldus		ATCC 19377T	67.84	18.33	0.72	0.87	0.71	1.32
	CJ-2T	Acidithiobacillus	Ambacidithiobacillus		Acidithiobacillus sulfuriphilus	Ambacidithiobacillus sulfuriphilus		ATCC 19377T	70.46	23.5	0.73	0.92	0.73	1.42
	SHT	Acidithiobacillus	Acidithiobacillus		Acidithiobacillus thiooxidans	Acidithiobacillus marinus		ATCC 19377T	84.45	23	0.8	0.84	0.98	0.34
	GG1-14T	Acidithiobacillus	Acidithiobacillus		Acidithiobacillus thiooxidans	Acidithiobacillus monserratiensis		ATCC 19377T	85.34	23.1	0.8	0.84	0.98	0.36
	ATCC19703T	Acidithiobacillus	Acidithiobacillus		Acidithiobacillus thiooxidans	Acidithiobacillus concretivorus		ATCC 19377T	93.41	48.3	0.92	0.93	0.99	0.17
	RW2T	Acidithiobacillus	Acidithiobacillus		Acidithiobacillus thiooxidans	Acidithiobacillus sulfurivorans		ATCC 19377T	94.15	53.2	0.93	0.94	1	0.13
	DSM14366	Acidithiobacillus	Acidithiobacillus		Acidithiobacillus thiooxidans	Acidithiobacillus thiooxidans subspecies albertensis		ATCC 19377T	97.2	82.7	0.98	0.98	1	0.12
	ATCC19377T	Acidithiobacillus	Acidithiobacillus		Acidithiobacillus thiooxidans	Acidithiobacillus thiooxidans		ATCC 19377T	97.48	83.08	0.98	0.98	1	0.14
	MGT	Acidithiobacillus	Acidithiobacillus		Acidithiobacillus ferriranus	Acidithiobacillus ferriranus		ATCC 23270T	82.48	24.6	0.81	0.85	0.98	0.33
	ATCC23270T	Acidithiobacillus	Acidithiobacillus		Acidithiobacillus ferrooxidans	Acidithiobacillus ferrooxidans		ATCC 23270T	98.80	93.67	0.99	0.99	1	0.1
	F221T	Acidithiobacillus	Acidithiobacillus		Acidithiobacillus ferrooxidans	Acidithiobacillus ferrooxidans subspecies 2B.		ATCC 23270T	96.92	74.1	0.97	0.97	1	0.08
	CF3T	Acidithiobacillus	Acidithiobacillus		Acidithiobacillus ferrooxidans	Acidithiobacillus ferruginosus		ATCC 23270T	94.22	62.3	0.95	0.95	1	0.11
	ATCC33020T	Acidithiobacillus	Acidithiobacillus		Acidithiobacillus ferridurans	Acidithiobacillus ferridurans		ATCC 23270T	95.03	61.17	0.95	0.95	1	0.12
	DSM100412T	Acidithiobacillus	Acidithiobacillus		Acidithiobacillus ferriphilus	Acidithiobacillus ferriphilus		DSM 100412T	98.76	91.25	0.99	0.99	1	0.1
	DSM22755T	Acidithiobacillus	Acidithiobacillus		Acidithiobacillus ferrivorans	Acidithiobacillus ferrivorans		DSM 100412T	77.74	21.08	0.76	0.84	0.89	0.74
								Threshold for sp. delimitation	>95	>70	>0.95	>0.95	>0.995	<0.21
								Evidence vs Acidithiobacillus thiooxidans ATCC19377 type species of the genus Acidithiobacillus, Kelly and Wood, 2000					AAI (<70%)		Different genus
		Pre: Before this work						Evidence vs Acidithiobacillus ferrooxidans ATCC23270					AAI (>95%)		Same species
		Post: After this work						Evidence vs Acidithiobacillus ferriphilus DSM 100412					Different species		Different species
		T: Type strain
