# Supplementary material for: Genomic evolution of the class Acidithiobacillia: deep-branching Proteobacteria living in extreme acidic conditions
Source: ISME J. 2021 May 18;15(11):3221–38. doi: 10.1038/s41396-021-00995-x (PMC8528912; doi:10.1038/s41396-021-00995-x)
Supplement: Supplementary file 6 — Table S5 [file 41396_2021_995_MOESM6_ESM.xlsx]

## Sheet: Legend
Table S5. Ribosomal proteins present in genomes and MAGs of the Acidithiobacillia class. (A) Protein IDs of the RP orthologs in representatives of the acidithiobacilli and proteobacterial lineages used in phylogenetic analysis. A number of MAGs found in databases with tentative asignments to the Acidithiobacillales order (LJTU01, LJVB01, LJUK01) or the Acidithiobacillus genus (NVVQ01) were also i…

## Sheet: S5a
Ribosomal protein per subunit	Gene name	Gene description	KEGG	Ribosomal Protein Family used in construction of RP16_Tree(PF)	Ribosomal Protein Family used in construction of RP7_Tree(PF)	Thermithiobacillus tepidarius DSM 3134	Ambacidithiobacillus sulfuriphilus CJ-2	Fervidacidithiobacillus caldus ATCC 51756	Fervidacidithiobacillus caldus DX	Igneacidithiobacillus copahuensis VAN18-2	Igneacidithiobacillus copahuensis CV18-3	Ca. Igneacidithiobacillus taiwanensis UBA2486	Acidithiobacillus thiooxidans ATCC19377, Sanger	Acidithiobacillus thiooxidans A01	Acidithiobacillus thiooxidans subspecies albertensis DSM 14366	Acidithiobacillus concretivorus ATCC 19703	Acidithiobacillus sulfurivorans RW2	Acidithiobacillus monserratiensis GG1-14	Acidithiobacillus marinus SH	Acidithiobacillus ferrianus MG	Acidithiobacillus ferrivorans DSM 22755	Acidithiobacillus ferrivorans PRJEB5721	Acidithiobacillus ferriphilus DSM 100412	Acidithiobacillus ferriphilus Malay	Acidithiobacillus ferridurans ATCC 33020	Acidithiobacillus ferridurans DSM 583	Acidithiobacillus ferrooxidans CF3	Acidithiobacillus ferrooxidans F221	Acidithiobacillus ferrooxidans PQ505	Acidithiobacillus ferrooxidans ATCC 23270	Acidithiobacillus ferrooxidans ATCC 53993	Gamma proteobacteria: Acidihalobacter prosperus strain F5 (NZ_CP017415)	Candidatus Muproteobacteria bacterium RBG_16_65_34 (MFSU01)	Candidatus Kappaproteobacteria bacterium isolate UWMA-0055 (DTSQ01)	Betaproteobacteria: Thiobacillus denitrificans ATCC 25259 (NC_007404)	Zetaproteobacteria: Mariprofundus ferrinatatus strain CP-8 (NZ_CP018800)	Alphaproteobacteria: Tistrella mobilis KA081020-065 (NC_017956)	Acidithiobacillales bacterium SG8_45 WOR_8-12_10027 (LJTU01)	Acidithiobacillales bacterium SM1_46 (LJVB01)	Acidithiobacillales bacterium SM23_46 (LJUK01)	Acidithiobacillus sp. NORP59 (NVVQ01)
RP-L2	rplB	large subunit ribosomal protein L2	K02886	1		WP_028989824.1	RNF64039.1	AIA54501.1	OFC38766.1	HFQ13_01715	HAQ02_12065	fig|6666666.523682.peg.1210	TQN49989.1	WP_010639701.1	WP_031573671.1	HJG40_00455	HAP95_11110	HHS34_03615	PKY12039.1	NDU43770.1	HAP94_17325	SMH65880.1	HF921_06705	HAP93_00865	HF561_04735	HF568_03390	HF292_06340	HF285_02020	HF289_02130	ACK80720.1	ACH82754.1	WP_070079061.1	OGI46316.1	HIA87912.1	WP_011310920.1	WP_100266083.1	WP_014746144.1	-	-	-	-
RP-L3	rplC	large subunit ribosomal protein L3	K02906	2		WP_028989827.1	RNF77136.1	AIA54498.1	OFC38764.1	HFQ13_01730	HAQ02_12080	fig|6666666.523682.peg.1213	TQN49986.1	WP_010639707.1	WP_075322139.1	HJG40_00470	HAP95_11095	HHS34_03600	PKY12036.1	NDU43773.1	HAP94_17340	SMH65883.1	HF921_06720	HAP93_00880	HF561_04720	HF568_03375	HF292_06355	HF285_02005	HF289_02145	ACK79182.1	ACH82751.1	WP_070079063.1	OGI46319.1	HIA87915.1	WP_011310917.1	WP_100266086.1	WP_041604962.1	-	-	-	-
RP-L4	rplD	large subunit ribosomal protein L4	K02926	3		WP_028989826.1	RNF77135.1	AIA54499.1	OFC38795.1	HFQ13_01725	HAQ02_12075	fig|6666666.523682.peg.1212	TQN49987.1	WP_010639705.1	WP_075322140.1	HJG40_00465	HAP95_11100	HHS34_03605	PKY12037.1	NDU43772.1	HAP94_17335	SMH65882.1	HF921_06715	HAP93_00875	HF561_04725	HF568_03380	HF292_06350	HF285_02010	HF289_02140	ACK79373.1	ACH82752.1	WP_070079062.1	OGI46318.1	HIA87914.1	WP_011310918.1	WP_100266085.1	WP_014746146.1	-	-	-	-
RP-L5	rplE	large subunit ribosomal protein L5	K02931	4	1	WP_028989815.1	RNF64030.1	AIA54510.1	OFC38775.1	HFQ13_01670	HAQ02_12020	fig|6666666.523682.peg.1201	TQN49998.1	WP_024894013.1	WP_010639686.1	HJG40_00410	HAP95_11155	HHS34_03660	PKY12048.1	NDU43761.1	HAP94_17280	SMH65871.1	HF921_06660	HAP93_00820	HF561_04780	HF568_03435	HF292_06295	HF285_02065	HF289_02085	ACK78326.1	ACH82763.1	WP_070080061.1	OGI46308.1	HIA87903.1	WP_011310929.1	WP_100266074.1	WP_014746135.1	KPK10571	KPL27777	KPK66821	COA89_09765
RP-L6	rplF	large subunit ribosomal protein L6	K02933	5		WP_028989813.1	RNF64027.1	AIA54513.1	OFC38777.1	HFQ13_01655	HAQ02_12005	fig|6666666.523682.peg.1198	TQN50000.1	WP_010639680.1	WP_010639680.1	HJG40_00395	HAP95_11170	HHS34_03675	PKY12051.1	NDU43758.1	HAP94_17265	SMH65869.1	HF921_06645	HAP93_00805	HF561_04795	HF568_03450	HF292_06280	HF285_02080	HF289_02070	ACK79883.1	ACH82766.1	WP_070079050.1	OGI46305.1	HIA87900.1	WP_011310932.1	WP_100266071.1	WP_014746132.1	-	-	-	-
RP-L14	rplN	large subunit ribosomal protein L14	K02874	6	2	WP_028989817.1	RNF64032.1	AIA54508.1	OFC38773.1	HFQ13_01680	HAQ02_12030	fig|6666666.523682.peg.1203	TQN49996.1	WP_010639690.1	WP_075322142.1	HJG40_00420	HAP95_11145	HHS34_03650	PKY12046.1	NDU43763.1	HAP94_17290	SMH65873.1	HF921_06670	HAP93_00830	HF561_04770	HF568_03425	HF292_06305	HF285_02055	HF289_02095	ACK77884.1	ACH82761.1	WP_070079054.1	OGI46310.1	HIA87905.1	WP_011310927.1	WP_100266076.1	WP_014746137.1	KPK10569	KPL27775	KPK66819	COA89_09755
RP-L15	rplO	large subunit ribosomal protein L15	K02876	7	3	WP_028989809.1	RNF64023.1	AIA54517.1	OFC38781.1	HFQ13_01635	HAQ02_11985	fig|6666666.523682.peg.1194	TQN50004.1	WP_010639672.1	WP_075322145.1	HJG40_00375	HAP95_11190	HHS34_03695	PKY12055.1	NDU43754.1	HAP94_17245	SMH65864.1	HF921_06625	HAP93_00785	HF561_04815	HF568_03470	HF292_06260	HF285_02100	HF289_02050	ACK79497.1	ACH82770.1	WP_070079046.1	OGI46301.1	HIA87215.1	WP_011310936.1	WP_100266067.1	WP_014746128.1	KPK10578	KPL27784	KPK66827	COA89_09800
RP-L16	rplP	large subunit ribosomal protein L16	K02878	8	4	WP_028989820.1	RNF64035.1	AIA54505.1	OFC38770.1	HFQ13_01695	HAQ02_12045	fig|6666666.523682.peg.1206	TQN49993.1	WP_010639694.1	WP_010639694.1	HJG40_00435	HAP95_11130	HHS34_03635	PKY12043.1	NDU43766.1	HAP94_17305	SMH65876.1	HF921_06685	HAP93_00845	HF561_04755	HF568_03410	HF292_06320	HF285_02040	HF289_02110	ACK79285.1	ACH82758.1	WP_070079057.1	OGI46312.1	HIA87908.1	WP_011310924.1	WP_100266079.1	WP_014746140.1	KPK10566	KPL27772	KPK66816	COA89_09740
RP-L18	rplR	large subunit ribosomal protein L18	K02881	9	5	WP_028989812.1	RNF64026.1	AIA54514.1	OFC38778.1	HFQ13_01650	HAQ02_12000	fig|6666666.523682.peg.1197	TQN50001.1	WP_010639678.1	WP_075322144.1	HJG40_00390	HAP95_11175	HHS34_03680	PKY12052.1	NDU43757.1	HAP94_17260	SMH65868.1	HF921_06640	HAP93_00800	HF561_04800	HF568_03455	HF292_06275	HF285_02085	HF289_02065	ACK80360.1	ACH82767.1	WP_070079049.1	OGI46304.1	HIA87218.1	WP_011310933.1	WP_100266070.1	WP_014746131.1	KPK10575	KPL27781	KPK66824	COA89_09785
RP-L22	rplV	large subunit ribosomal protein L22	K02890	10		WP_028989822.1	RNF64037.1	AIA54503.1	OFC38768.1	HFQ13_01705	HAQ02_12055	fig|6666666.523682.peg.1208	TQN49991.1	WP_024894010.1	WP_010639697.1	HJG40_00445	HAP95_11120	HHS34_03625	PKY12041.1	NDU43768.1	HAP94_17315	SMH65878.1	HF921_06695	HAP93_00855	HF561_04745	HF568_03400	HF292_06330	HF285_02030	HF289_02120	ACK77893.1	ACH82756.1	WP_070079059.1	OGI46314.1	HIA87910.1	WP_187147201.1	WP_100266081.1	WP_014746142.1	-	-	-	-
RP-L24	rplX	large subunit ribosomal protein L24	K02895	11		WP_028989816.1	RNF64031.1	AIA54509.1	OFC38774.1	HFQ13_01675	HAQ02_12025	fig|6666666.523682.peg.1202	TQN49997.1	WP_010639688.1	WP_075322143.1	HJG40_00415	HAP95_11150	HHS34_03655	PKY12047.1	NDU43762.1	HAP94_17285	SMH65872.1	HF921_06665	HAP93_00825	HF561_04775	HF568_03430	HF292_06300	HF285_02060	HF289_02090	ACK79712.1	ACH82762.1	WP_070079053.1	OGI46309.1	HIA87904.1	WP_011310928.1	WP_100266075.1	WP_014746136.1	-	-	-	-
RP-S3	rpsC	small subunit ribosomal protein S3	K02982	12		WP_028989821.1	RNF64036.1	AIA54504.1	OFC38769.1	HFQ13_01700	HAQ02_12050	fig|6666666.523682.peg.1207	TQN49992.1	WP_010639696.1	WP_010639696.1	HJG40_00440	HAP95_11125	HHS34_03630	PKY12042.1	NDU43767.1	HAP94_17310	SMH65877.1	HF921_06690	HAP93_00850	HF561_04750	HF568_03405	HF292_06325	HF285_02035	HF289_02115	ACK80315.1	ACH82757.1	WP_070079058.1	OGI46313.1	HIA87909.1	WP_011310923.1	WP_100266080.1	WP_014746141.1	-	-	-	-
RP-S8	rpsH	small subunit ribosomal protein S8	K02994	13	6	WP_028989814.1	RNF64028.1	AIA54512.1	OFC38776.1	HFQ13_01660	HAQ02_12010	fig|6666666.523682.peg.1199	TQN49999.1	WP_010639682.1	WP_010639682.1	HJG40_00400	HAP95_11165	HHS34_03670	PKY12050.1	NDU43759.1	HAP94_17270	SMH65870.1	HF921_06650	HAP93_00810	HF561_04790	HF568_03445	HF292_06285	HF285_02075	HF289_02075	ACK78998.1	ACH82765.1	WP_070079051.1	OGI46306.1	HIA87901.1	WP_011310931.1	WP_100266072.1	WP_014746133.1	KPK10573	KPL27779	KPK66823	COA89_09775
RP-S10	rpsJ	small subunit ribosomal protein S10	K02946	14		WP_028989828.1	RNF77137.1	AIA54497.1	OFC38763.1	HFQ13_01735	HAQ02_12085	fig|6666666.523682.peg.1214	TQN49985.1	WP_012536086.1	WP_012536086.1	HJG40_00475	HAP95_11090	HHS34_03595	PKY12035.1	NDU43774.1	HAP94_17345	SMH65884.1	HF921_06725	HAP93_00885	HF561_04715	HF568_03370	HF292_06360	HF285_02000	HF289_02150	ACK79390.1	ACH82750.1	WP_038089292.1	OGI46320.1	HIA87916.1	WP_011310916.1	WP_100266087.1	WP_041606294.1	-	-	-	-
RP-S17	rpsQ	small subunit ribosomal protein S17	K02961	15	7	WP_028989818.1	RNF64033.1	AIA54507.1	OFC38772.1	HFQ13_01685	HAQ02_12035	fig|6666666.523682.peg.1204	TQN49995.1	-	WP_010639691.1	HJG40_00425	HAP95_11140	HHS34_03645	PKY12045.1	NDU43764.1	HAP94_17295	SMH65874.1	HF921_06675	HAP93_00835	HF561_04765	HF568_03420	HF292_06310	HF285_02050	HF289_02100	ACK79290.1	ACH82760.1	WP_070079055.1	OGI46311.1	HIA87906.1	WP_011310926.1	WP_100266077.1	WP_014746138.1	KPK10568	KPL27774	KPK66818	COA89_09750
RP-S19	rpsS	small subunit ribosomal protein S19	K02965	16		WP_028989823.1	RNF64038.1	AIA54502.1	OFC38767.1	HFQ13_01710	HAQ02_12060	fig|6666666.523682.peg.1209	TQN49990.1	WP_010639699.1	WP_010639699.1	HJG40_00450	HAP95_11115	HHS34_03620	PKY12040.1	NDU43769.1	HAP94_17320	SMH65879.1	HF921_06700	HAP93_00860	HF561_04740	HF568_03395	HF292_06335	HF285_02025	HF289_02125	ACK78750.1	ACH82755.1	WP_070079060.1	OGI46315.1	HIA87911.1	WP_011310921.1	WP_100266082.1	WP_014746143.1	-	-	-	-

## Sheet: S5b
Ribosomal protein per subunit	Gene name	Gene description	KEGG	Thermithiobacillus tepidarius DSM 3134	Acidithiobacillus sulfuriphilus CJ-2	Ca. Igneacidithiobacillus taiwanensis UBA2486	Ca. Igneacidithiobacillus yellowstonensis SpSt-908	Igneacidithiobacillus copahuensis VAN18-1	Igneacidithiobacillus copahuensis VAN18-2	Igneacidithiobacillus copahuensis VAN18-4	Igneacidithiobacillus copahuensis CV18-2	Igneacidithiobacillus copahuensis CV18-3	Igneacidithiobacillus copahuensis BN09-2	Fervidacidithiobacillus cladus ATCC 51756	Fervidacidithiobacillus cladus DSM 8584	Fervidacidithiobacillus cladus KU	Fervidacidithiobacillus cladus SM-1	Fervidacidithiobacillus cladus MTH-04	Fervidacidithiobacillus cladus MTH-04 2019	Fervidacidithiobacillus cladus S1	Fervidacidithiobacillus cladus DX	Fervidacidithiobacillus cladus ZJ	Fervidacidithiobacillus cladus ZBY	Fervidacidithiobacillus cladus BC13	Fervidacidithiobacillus cladus F	Fervidacidithiobacillus cladus MNG	Fervidacidithiobacillus cladus 6	Fervidacidithiobacillus cladus C-SH12	Fervidacidithiobacillus cladus MELC5	Fervidacidithiobacillus cladus VAN18-3	Fervidacidithiobacillus cladus CV18-1	Acidithiobacillus marinus SH	Acidithiobacillus monserratiensis GG1-14	Acidithiobacillus concretivorus 19703	Acidithiobacillus sulfurivorans RW2	Acidithiobacillus thiooxidans subsp. thiooxidans ATCC19377. Sanger	Acidithiobacillus thiooxidans ATCC19377. Illumina	Acidithiobacillus thiooxidans ATCC19377. closed PacBio	Acidithiobacillus thiooxidans A01	Acidithiobacillus thiooxidans A02	Acidithiobacillus thiooxidans DMC	Acidithiobacillus thiooxidans JYC-17	Acidithiobacillus thiooxidans ATCC 8085	Acidithiobacillus thiooxidans ATCC 21835	Acidithiobacillus thiooxidans BY-02	Acidithiobacillus thiooxidans ZBY	Acidithiobacillus thiooxidans BC51	Acidithiobacillus thiooxidans VAN18-5	Acidithiobacillus thiooxidans BN09-1
RP-L1	rplA	large subunit ribosomal protein L1	K02863	1	1	1	1	1	1	1	1	1	1	1	1	1	1	1	1	1	1	1	1	1	1	1	1	1	1	1	1	1	1	1	1	1	1	1	1	1	1	1	1	1	1	1	1	1	1
RP-L2	rplB	large subunit ribosomal protein L2	K02886	1	2	1	0	1	1	1	1	1	1	1	1	1	1	1	1	1	1	1	1	1	1	1	1	1	1	1	1	1	1	1	1	1	1	1	1	1	1	1	1	1	1	1	1	1	1
RP-L3	rplC	large subunit ribosomal protein L3	K02906	1	1	1	0	1	1	1	1	1	1	1	1	1	1	1	1	1	1	1	1	1	1	1	2	1	1	1	1	1	1	1	1	1	1	1	1	1	1	1	1	1	1	1	1	1	1
RP-L4	rplD	large subunit ribosomal protein L4	K02926	1	1	1	0	1	1	1	1	1	1	1	1	1	1	1	1	1	1	1	1	1	2	1	1	1	1	1	1	1	1	1	1	1	1	1	1	1	1	1	1	1	1	1	1	1	1
RP-L5	rplE	large subunit ribosomal protein L5	K02931	1	1	1	0	1	1	1	1	1	1	1	1	1	1	1	1	1	1	1	1	1	1	1	1	1	1	1	1	1	1	1	1	1	1	1	1	1	1	1	1	1	1	1	1	1	1
RP-L6	rplF	large subunit ribosomal protein L6	K02933	1	1	1	0	1	1	1	1	1	1	1	1	1	0	1	1	1	1	1	1	1	1	1	1	1	1	1	1	1	1	1	1	1	1	1	1	1	1	1	1	1	1	1	1	1	1
RP-L9	rplI	large subunit ribosomal protein L9	K02939	1	1	1	0	1	1	1	1	1	1	1	1	1	1	1	1	1	1	1	1	1	1	1	1	1	1	1	1	1	1	1	1	1	1	1	1	1	1	1	1	1	1	1	1	1	1
RP-L10	rplJ	large subunit ribosomal protein L10	K02864	1	1	1	1	1	1	1	1	1	1	1	1	1	1	1	1	1	1	1	1	1	1	1	1	1	1	1	1	1	1	1	1	1	1	1	1	1	1	1	1	1	1	1	1	1	1
RP-L11	rplK	large subunit ribosomal protein L11	K02867	1	1	1	1	1	1	1	1	1	1	1	1	1	1	1	1	1	1	1	1	1	1	1	1	1	1	1	1	1	1	1	1	1	1	1	1	1	1	1	1	1	1	1	1	1	1
RP-L7	rplL	large subunit ribosomal protein L7/L12	K02935	1	1	1	1	1	1	1	1	1	1	1	1	1	1	1	1	1	1	1	1	1	1	1	1	1	1	1	1	1	1	1	1	1	1	1	1	1	1	1	1	1	1	1	1	1	1
RP-L13	rplM	large subunit ribosomal protein L13	K02871	1	1	1	1	1	1	1	1	1	1	1	1	1	1	1	1	1	1	1	1	1	1	1	1	1	1	1	1	1	1	1	1	1	1	1	1	1	1	1	1	1	1	1	1	1	1
RP-L14	rplN	large subunit ribosomal protein L14	K02874	1	1	1	0	1	1	1	1	1	1	1	1	1	1	1	1	1	1	1	1	1	1	1	1	1	1	1	1	1	1	1	1	1	1	1	1	1	1	1	1	1	1	1	1	1	1
RP-L15	rplO	large subunit ribosomal protein L15	K02876	1	1	1	0	1	1	1	1	1	1	1	1	1	1	1	1	1	1	1	1	1	1	1	1	1	1	1	1	1	1	1	1	1	1	1	1	1	1	1	1	1	1	1	1	1	1
RP-L16	rplP	large subunit ribosomal protein L16	K02878	1	1	1	0	1	1	1	1	1	1	1	1	1	1	1	1	1	1	1	1	1	1	1	1	1	1	1	1	1	1	1	1	1	1	1	1	1	1	1	1	1	1	1	1	1	1
RP-L17	rplQ	large subunit ribosomal protein L17	K02879	1	1	0	0	1	1	1	1	1	1	1	1	1	1	1	1	1	1	1	1	1	1	1	1	1	1	1	1	1	1	1	1	1	1	1	1	1	1	1	1	1	1	1	1	1	1
RP-L18	rplR	large subunit ribosomal protein L18	K02881	1	1	1	0	1	1	1	1	1	1	1	1	1	1	1	1	1	1	1	1	1	1	1	1	1	1	1	1	1	1	1	1	1	1	1	1	1	1	1	1	1	1	1	1	1	1
RP-L19	rplS	large subunit ribosomal protein L19	K02884	1	1	1	1	1	1	1	1	1	1	1	1	1	1	1	1	1	1	1	1	1	1	1	1	1	1	1	1	1	1	1	1	1	1	1	1	1	1	1	1	1	1	1	1	1	1
RP-L20	rplT	large subunit ribosomal protein L20	K02887	1	1	1	1	1	1	1	1	1	1	1	1	1	1	1	1	1	1	1	1	1	1	1	1	1	1	1	1	1	1	1	1	1	1	1	1	1	1	1	1	1	1	1	1	1	1
RP-L21	rplU	large subunit ribosomal protein L21	K02888	1	1	1	0	1	1	1	1	1	1	1	1	1	1	1	1	1	1	1	1	1	1	1	1	1	1	1	1	1	1	1	1	1	1	1	1	1	1	1	1	1	1	1	1	1	1
RP-L22	rplV	large subunit ribosomal protein L22	K02890	1	1	1	0	1	1	1	1	1	1	1	1	1	1	1	1	1	1	1	1	1	1	1	1	1	1	1	1	1	1	1	1	1	1	1	1	1	1	1	1	1	1	1	1	1	1
RP-L23	rplW	large subunit ribosomal protein L23	K02892	1	1	1	0	1	1	1	1	1	1	1	1	1	1	1	1	1	1	1	1	1	1	1	1	1	1	1	1	1	1	1	1	1	1	1	1	1	1	1	1	1	1	1	1	1	1
RP-L24	rplX	large subunit ribosomal protein L24	K02895	1	1	1	0	1	1	1	1	1	1	1	1	1	1	1	1	1	1	1	1	1	1	1	1	1	1	1	1	1	1	1	1	1	1	1	1	1	1	1	1	1	1	1	1	1	1
RP-L25	rplY	large subunit ribosomal protein L25	K02897	1	1	1	0	1	1	1	1	1	1	1	1	1	1	1	1	1	1	1	1	1	1	1	1	1	1	1	1	1	1	1	1	1	1	1	1	1	1	1	1	1	1	1	1	1	1
RP-L27	rpmA	large subunit ribosomal protein L27	K02899	1	1	1	0	1	1	1	1	1	1	1	1	1	1	1	1	1	1	1	1	1	1	1	1	1	1	1	1	1	1	1	1	1	1	1	1	1	1	1	1	1	1	1	1	1	1
RP-L28	rpmB	large subunit ribosomal protein L28	K02902	1	1	1	1	1	1	1	1	1	1	1	1	1	1	1	1	1	1	1	1	1	1	1	1	1	1	1	1	1	1	1	1	1	1	1	1	1	1	1	1	1	1	1	1	1	1
RP-L29	rpmC	large subunit ribosomal protein L29	K02904	1	1	1	0	1	1	1	1	1	1	1	1	1	1	1	1	1	1	1	1	1	1	1	1	1	1	1	1	1	1	1	1	1	1	1	1	1	1	1	1	1	1	1	1	1	1
RP-L30	rpmD	large subunit ribosomal protein L30	K02907	1	1	1	0	1	1	1	1	1	1	1	1	1	1	1	1	1	1	1	1	1	1	1	1	1	1	1	1	1	1	1	1	1	1	1	1	1	1	1	1	1	1	1	1	1	1
RP-L31	rpmE	large subunit ribosomal protein L31	K02909	1	1	0	0	1	1	1	1	1	1	1	1	1	1	1	1	1	1	1	1	1	1	1	1	1	1	1	1	1	1	1	1	1	1	1	1	1	1	1	1	1	1	1	1	1	1
RP-L32	rpmF	large subunit ribosomal protein L32	K02911	1	1	0	0	1	1	1	1	1	1	1	1	1	1	1	1	1	1	1	1	1	1	1	1	1	1	1	1	1	1	1	1	1	1	1	1	0	0	0	1	1	0	0	1	1	1
RP-L33	rpmG	large subunit ribosomal protein L33	K02913	1	1	0	1	1	1	1	1	1	1	1	1	1	1	1	1	1	1	1	1	1	1	1	1	1	1	1	1	1	1	1	1	1	1	1	1	1	1	1	1	1	1	1	1	1	1
RP-L34	rpmH	large subunit ribosomal protein L34	K02914	1	1	1	1	1	1	1	1	1	1	1	1	1	1	1	1	1	1	1	1	1	1	1	1	1	1	1	1	1	1	1	1	1	1	0	1	1	1	1	1	1	1	1	1	1	1
RP-L35	rpmI	large subunit ribosomal protein L35	K02916	1	1	1	1	1	1	1	1	1	1	1	1	1	1	1	1	1	1	1	1	1	1	1	1	1	1	1	1	1	1	1	1	1	1	1	1	1	1	1	1	1	1	1	1	1	1
RP-L36	rpmJ	large subunit ribosomal protein L36	K02919	1	1	1	0	1	1	1	1	1	1	1	1	1	1	1	1	1	1	1	1	1	1	1	1	1	1	1	1	1	1	1	1	1	0	0	1	0	0	0	1	1	0	0	1	1	1
RP-S1	rpsA	small subunit ribosomal protein S1	K02945	1	1	1	1	1	1	1	1	1	1	1	1	1	1	1	1	0	1	1	1	1	1	1	1	1	1	1	1	1	1	1	1	1	1	1	1	1	1	1	1	1	1	1	1	1	1
RP-S2	rpsB	small subunit ribosomal protein S2	K02967	1	1	1	1	1	1	1	1	1	1	1	1	1	1	1	1	1	1	1	1	1	1	1	1	1	1	1	1	1	1	1	1	1	1	1	1	1	1	1	1	1	1	1	1	1	1
RP-S3	rpsC	small subunit ribosomal protein S3	K02982	1	1	1	0	1	1	1	1	1	1	1	1	1	1	1	1	1	1	1	1	1	1	1	1	1	1	1	1	1	1	1	1	1	1	1	1	1	1	1	1	1	1	1	1	1	1
RP-S4	rpsD	small subunit ribosomal protein S4	K02986	1	1	1	0	1	1	1	1	1	1	1	1	1	1	1	1	1	1	1	1	1	1	1	1	1	1	1	1	2	2	2	2	2	2	2	2	2	2	2	2	2	2	2	2	2	2
RP-S5	rpsE	small subunit ribosomal protein S5	K02988	1	1	1	0	1	1	1	1	1	1	1	1	1	1	1	1	1	1	1	1	1	1	1	1	1	1	1	1	1	1	1	1	1	1	1	1	1	1	1	1	1	1	1	1	1	1
RP-S6	rpsF	small subunit ribosomal protein S6	K02990	1	1	1	0	1	1	1	1	1	1	1	1	1	1	1	1	1	1	1	1	1	1	1	1	1	1	1	1	1	1	1	1	1	1	1	1	1	1	1	1	1	1	1	1	1	1
RP-S7	rpsG	small subunit ribosomal protein S7	K02992	1	1	1	0	1	1	1	1	1	1	1	1	1	1	1	1	1	1	1	1	1	1	1	1	1	1	1	1	1	1	1	1	1	1	1	1	1	1	1	1	1	1	1	1	1	1
RP-S8	rpsH	small subunit ribosomal protein S8	K02994	1	1	1	0	1	1	1	1	1	1	1	1	1	1	1	1	1	1	1	1	1	1	1	1	1	1	1	1	1	1	1	1	1	1	1	1	1	1	1	1	1	1	1	1	1	1
RP-S9	rpsI	small subunit ribosomal protein S9	K02996	1	1	1	1	1	1	1	1	1	1	1	1	1	1	1	1	1	1	1	1	1	1	1	1	1	1	1	1	1	1	1	1	1	1	1	1	1	1	1	1	1	1	1	1	1	1
RP-S10	rpsJ	small subunit ribosomal protein S10	K02946	1	1	1	0	1	1	1	1	1	1	1	1	1	1	1	1	1	1	1	1	1	1	1	1	1	1	1	1	1	1	1	1	1	1	1	1	1	1	1	1	1	1	1	1	1	1
RP-S11	rpsK	small subunit ribosomal protein S11	K02948	1	1	1	0	1	1	1	1	1	1	1	1	1	1	1	1	1	1	1	1	1	1	1	1	1	1	1	1	1	1	1	1	1	1	1	1	1	1	1	1	1	1	1	1	1	1
RP-S12	rpsL	small subunit ribosomal protein S12	K02950	1	1	1	0	1	1	1	1	1	1	1	1	1	1	1	1	1	1	1	1	1	1	1	1	1	1	1	1	1	1	1	1	1	1	1	1	1	1	1	1	1	1	1	1	1	1
RP-S13	rpsM	small subunit ribosomal protein S13	K02952	1	1	1	0	1	1	1	1	1	1	1	1	1	1	1	1	1	1	1	1	1	1	1	1	1	1	1	1	1	1	1	1	1	1	1	1	1	1	1	1	1	1	1	1	1	1
RP-S14	rpsN	small subunit ribosomal protein S14	K02954	1	1	1	0	1	1	1	1	1	1	1	1	1	1	1	1	0	0	0	0	1	1	1	1	1	1	1	1	1	1	1	1	1	0	0	1	0	0	0	1	1	0	0	1	1	1
RP-S15	rpsO	small subunit ribosomal protein S15	K02956	1	1	1	1	1	1	1	1	1	1	1	1	1	1	1	1	1	1	1	1	1	1	1	1	1	1	1	1	1	1	1	1	1	1	1	1	1	1	1	1	1	1	1	1	1	1
RP-S16	rpsP	small subunit ribosomal protein S16	K02959	1	1	1	0	1	1	1	1	1	1	1	1	1	1	1	1	1	1	1	1	1	1	1	1	1	1	1	1	1	1	1	1	1	1	1	1	1	1	1	1	1	1	1	1	1	1
RP-S17	rpsQ	small subunit ribosomal protein S17	K02961	1	1	1	0	1	1	1	1	1	1	1	1	1	1	1	1	1	1	1	1	1	1	1	1	1	1	1	1	1	1	1	1	1	1	1	1	1	1	1	1	1	1	1	1	1	1
RP-S18	rpsR	small subunit ribosomal protein S18	K02963	1	1	1	0	1	1	1	1	1	1	1	1	1	1	1	1	1	1	1	1	1	1	1	1	1	1	1	1	1	1	1	1	1	1	1	1	1	1	1	1	1	1	1	1	1	1
RP-S19	rpsS	small subunit ribosomal protein S19	K02965	1	1	1	0	1	1	1	1	1	1	1	1	1	1	1	1	1	1	1	1	1	1	1	1	1	1	1	1	1	1	1	1	1	1	1	1	1	1	1	1	1	1	1	1	1	1
RP-S20	rpsT	small subunit ribosomal protein S20	K02968	1	1	1	1	1	1	1	1	1	1	1	1	1	1	1	1	1	1	1	1	1	1	1	1	1	1	2	1	1	1	1	1	1	1	1	1	1	1	1	1	1	1	1	1	1	1
RP-S21	rpsU	small subunit ribosomal protein S21	K02970	1	1	1	1	1	1	1	1	1	1	1	1	1	1	1	1	1	1	1	1	1	1	1	1	1	1	1	1	1	1	1	1	1	1	1	0	1	1	1	1	1	1	1	1	1	1
[truncated: 49 more columns]
