# Supplementary material for: Genomic evolution of the class Acidithiobacillia: deep-branching Proteobacteria living in extreme acidic conditions
Source: ISME J. 2021 May 18;15(11):3221–38. doi: 10.1038/s41396-021-00995-x (PMC8528912; doi:10.1038/s41396-021-00995-x)
Supplement: Supplementary file 8 — Table S7 [file 41396_2021_995_MOESM8_ESM.xlsx]

## Sheet: Legend
Table S7. Pangenome analysis of the Acidithiobacillia class. (A) Summary of pangenome metrics for Acidithiobacillia class lineages based on Tettelin´s model [54] for lineages with more than five genomes. (B) Proteins per protein family (PF) scored in the Acidithiobacillia class genomes classified by function (KEGG) and gene complement compartment (1_core; 2_flexible; 3_exlcusive), including data …

## Sheet: S7a
Lineage	n	Average PFs	Core size	Pangenome size	Ratio Core/	Asymptotic new PFs/ genome [tg]§
		/genome			Pangenome
		[D]			(%)*
Fervidacidithiobacillus caldus	18	2737	1687	7127	23.67	47.8
Igneacidithiobacillus copahuensis	6	2533	2359	3245	72.69	79
Acidithiobacillus thiooxidans	21	3246	1396	9489	14.71	48.1
Acidithiobacillus ferrivorans	7	3523	1975	7803	25.31	180. 8
Acidithiobacillus ferriphilus	8	2546	1718	5765	29.8	157.5
Acidithiobacillus ferridurans	9	3002	1911	7777	24.57	95.5
Acidithiobacillus ferrooxidans	14	3232	1564	12209	12.81	290.4
Acidithiobacillia	95	3100	1019	34214	2.97	58.1
All measures are based on the number of Protein Families (PFs), PFs corresponding to clusters of orthologs, as defined in methods.
[D] and [tg] were calculated as in Tettelin et al. [54].
(*) Ratio core:pangenome size, measures openness of the pangenome.
(§) Ratio asymptotic new PFs:genome, measures expansion of the pangenome.

## Sheet: S7b
Pathway	Gene description	Gene name	KEGG	Pangenome	Ocurrence	Total count	Proteins_ID
Cellular Processes; Cellular community - prokaryotes; Biofilm formation - Pseudomonas aeruginosa	diguanylate cyclase [EC:2.7.7.65]	mucR	K21023	1_CORE	95	1037	EGQ64176.1;OCX70507.1;OCX78746.1;OCX80625.1;HJG40_09110;HF283_02405;HF283_02440;HFV02_12710;HAQ03_04550;HAQ03_09880;OFC28668.1;OFC54365.1;OFC61621.1;HAQ02_04080;HAQ02_04365;OFC37998.1;OFC38976.1;HFU97_02480;HFU84_11340;HFU87_12950;HFV00_11075;RNF64293.1;WP_163053959.1;fig|6666666.521345.peg.4525;HF289_10200;HF292_01180;NDU41571.1;HF668_01675;TQN51725.1;QFX94660.1;WP_141565757.1;WP_157999017.1;WP_…
Brite Hierarchies; Protein families: signaling and cellular processes; Transporters	iron complex outermembrane recepter protein	TC.FEV.OM	K02014	1_CORE	95	917	EGQ64259.1;HF290_01155;HF289_17700;QFG79926.1;HF561_13660;HF568_03960;HF639_07005;BBF66597.1;HF283_08900;HF283_10025;HF283_13100;HF283_16815;HF283_16820;HF292_08930;NDU42032.1;HAQ03_11420;HFU97_13985;HFU84_10675;HFU87_08340;HFQ13_05730;HFU75_10240;HFV00_03460;HF563_00785;HF563_04405;HF563_06685;HF563_14130;HF563_16050;HF641_15735;WP_051488063.1;OCX76412.1;OCX79366.1;OCX82769.1;OCX88519.1;OFC40783…
Brite Hierarchies; Protein families: genetic information processing; Chaperones and folding catalysts	thiol:disulfide interchange protein DsbG	dsbG	K03805	1_CORE	94	877	HF290_06525;HF283_00795;HF283_05080;HF283_05910;HF289_05970;HF292_15785;QFG79787.1;HF561_10625;HF568_03090;HF639_09750;BBF65304.1;HF668_15355;HAP93_00100;HF925_01650;HF929_08780;HF563_06390;HF563_11455;HF563_12715;HF563_17790;RBL99336.1;HAQ00_10070;HAQ00_10075;WP_051690584.1;OAP93241.1;WP_024894946.1;OCX74175.1;HAQ01_03110;HF670_03980;OCX71818.1;OCX80333.1;OCX86763.1;HF671_11015;OFC48770.1;HAP67_…
Brite Hierarchies; Protein families: signaling and cellular processes; Transporters	ammonium transporter, Amt family	amt, AMT, MEP	K03320	1_CORE	95	854	HF289_14145;NDU42792.1;HF563_04475;HAP95_10290;HF563_11435;HF563_12150;HF563_16275;HF281_07615;AIA55473.1;HFV02_06100;HAP99_05605;HF288_09440;HF568_03225;HJG40_14290;HF925_04990;fig|6666666.523682.peg.1909;HF641_15590;RBM00900.1;HF668_10435;TQN51038.1;WP_010642051.1;WP_024895412.1;OCX71537.1;OCX71081.1;OCX78693.1;OCX81994.1;OFC42911.1;HAP95_16770;PKY09932.1;OAP89018.1;HF918_13900;HF921_12355;HAP9…
Brite Hierarchies; Protein families: genetic information processing; Transcription factors	LysR family transcriptional regulator, low CO2-responsive transcriptional regulator	cbbR, cmpR, ndhR	K21703	1_CORE	95	808	OYV77798.1;HF563_10780;TQN50195.1;QFX95835.1;WP_024895527.1;OCX74977.1;OCX77384.1;HER14_14535;OCX78949.1;OCX83960.1;OCX85336.1;OCX88629.1;OCX88663.1;HF671_08990;OFC44208.1;OFC48004.1;WP_075324146.1;HF673_07450;WP_081576663.1;OCX70773.1;OCX73703.1;OCX85908.1;OCX86993.1;WP_031573033.1;TQN50739.1;HF671_16515;QFX95906.1;HF673_14515;HAP95_04445;HF281_10075;HF288_02480;HJG40_13445;OYV75573.1;OYV74141.1…
Brite Hierarchies; Protein families: signaling and cellular processes; Transporters	MFS transporter, DHA2 family, multidrug resistance protein	emrB	K03446	1_CORE	95	694	EGQ63975.1;HF290_03895;HF563_08080;HAP95_12980;HAP94_00065;HF929_10635;HF283_01180;WP_010637421.1;HF283_02795;HF283_07125;HF283_06065;HF283_09410;HF283_15025;HER14_11385;HF283_15285;HF283_15925;HF283_16035;HF283_17345;HAQ03_01535;HAQ02_01655;EGQ62183.1;HAQ03_03425;HAQ02_12465;EGQ62375.1;HF673_18230;HF292_04505;HF563_05470;HF563_06975;HF639_04280;TQN52556.1;HF671_13205;OCX71487.1;OCX83647.1;HJG40_…
Metabolism; Lipid metabolism; Fatty acid biosynthesis | Metabolism; Metabolism of cofactors and vitamins; Biotin metabolism | Metabolism; Biosynthesis of other secondary metabolites; Prodigiosin biosynthesis | Brite Hierarchies; Protein families: metabolism; Lipid biosynthesis proteins	3-oxoacyl-[acyl-carrier protein] reductase [EC:1.1.1.100]	fabG	K00059	1_CORE	95	604	HF283_03400;HF283_10970;HF283_16665;HF283_19170;HF283_20225;NDU42624.1;TQN50704.1;PKY10332.1;CDQ11738.1;SMH67342.1;NDU43928.1;HF563_04270;HF563_04890;BBF65813.1;HF641_07790;HF641_07800;TQN49271.1;TQN49710.1;HF669_13020;WP_035210558.1;WP_155270562.1;HF923_11015;CDQ09702.1;AEM48449.1;OCB03625.1;OCB03626.1;HGE67966.1;HF281_12180;AIA54398.1;AIA55483.1;HAP97_00680;HAP97_13380;HFV02_13215;HAQ03_12550;H…
Brite Hierarchies; Protein families: genetic information processing; Chromosome and associated proteins | Brite Hierarchies; Protein families: signaling and cellular processes; Cytoskeleton proteins	chromosome partitioning protein	parA, soj	K03496	1_CORE	95	582	EGQ64166.1;HAP67_06230;HF283_13000;HF281_05845;HF281_08405;AIA54059.1;AIA55687.1;HAP97_01150;HAP97_06300;HFV02_00775;HFV02_03860;HFV02_04325;HAQ03_02790;HAQ03_13730;HAQ00_10220;HAQ00_11585;OFC37010.1;OFC38459.1;HAP98_02825;HAP98_15060;HAP96_07445;HAP96_15200;HAP99_03090;HAP99_11690;HF288_02125;HF288_09990;HF288_12930;QER44782.1;QER44976.1;AUW32544.1;AEK56751.1;AEK57854.1;HAQ02_07985;HAQ02_11595;O…
Environmental Information Processing; Signal transduction; Two-component system | Cellular Processes; Cell motility; Bacterial chemotaxis | Brite Hierarchies; Protein families: signaling and cellular processes; Two-component system | Brite Hierarchies; Protein families: signaling and cellular processes; Bacterial motility proteins	two-component system, chemotaxis family, CheB/CheR fusion protein [EC:2.1.1.80 3.1.1.61]	cheBR	K13924	1_CORE	94	566	HF283_02440;HHS34_01550;PKY10913.1;HF283_04480;HF918_03045;HF283_17545;HER14_17455;HF289_08815;HF289_14145;OYV76638.1;NDU43192.1;TQN50654.1;WP_029316485.1;WP_024894863.1;OCX75289.1;HER14_13440;HF669_08985;HAQ01_02620;HF670_04265;OCX77821.1;OCX80568.1;OCX84377.1;HF671_02880;OFC42459.1;WP_075322885.1;HAP67_04175;HF673_07250;WP_081577398.1;OCX67731.1;OCX81375.1;WP_031575320.1;HJG40_05880;HHS34_12435…
Not Included in Pathway or Brite; Unclassified: genetic information processing; Replication and repair	transposase	K07484	K07484	2_FELXIBLE	70	561	EGQ64266.1;WP_155644737.1;HF283_19875;HF285_06735;HF563_00555;HF568_10280;HF639_05210;HJG40_13495;HF290_11000;HFV02_12645;HAQ03_06105;HAP99_01485;QER45321.1;AEK59548.1;AEK59715.1;AEK59783.1;HAQ02_05280;HFU97_01615;HFU84_02075;HFU87_13485;HF282_04225;HF282_16695;fig|6666666.521345.peg.180;HMI48_00120;WP_155644718.1;HF290_17275;HF290_17845;RRN83992.1;HF289_03785;HF561_16620;HF561_16795;HF563_00525;…
Metabolism; Carbohydrate metabolism; Pyruvate metabolism	hydroxyacylglutathione hydrolase [EC:3.1.2.6]	gloB, gloC, HAGH	K01069	1_CORE	95	558	HAP94_22140;HF563_04165;HF281_08095;AIA55362.1;HAP97_02840;HFV02_02740;HAQ03_00780;HAQ00_04080;OFC29528.1;HAP98_13180;HAP96_06650;HAP99_12175;HF288_10415;QER45950.1;AUW32990.1;OFC52794.1;AEK58394.1;HAQ02_08755;OFC30024.1;OFC35452.1;HFU97_08875;HFU84_12275;HFU87_07165;HFQ13_04345;HFU75_12010;HFV00_09350;RNF68398.1;ACK80456.1;PZD81283.1;ACH84214.1;WP_163054139.1;HF282_07855;fig|6666666.521345.peg.2…
Brite Hierarchies; Protein families: signaling and cellular processes; Prokaryotic defense system	type I restriction enzyme M protein [EC:2.1.1.72]	hsdM	K03427	1_CORE	94	526	EGQ63981.1;EGQ63998.1;EGQ64205.1;EGQ64293.1;HFV02_10535;HAQ03_11115;HAP99_00635;HAP99_00640;HAQ02_04745;HFU97_05665;HFU97_07435;HFU84_04755;HFU84_10815;HFU87_07860;HFU87_11155;HFQ13_02955;HFU75_06565;HFV00_08055;HFV00_09005;RNF59786.1;ACK78505.1;ACK78938.1;ACK80413.1;PZD80807.1;PZD81262.1;PZD81289.1;PZD82118.1;PZD82443.1;ACH83210.1;ACH84220.1;ACH84614.1;WP_163057784.1;WP_163057861.1;HF282_04295;H…
Brite Hierarchies; Protein families: signaling and cellular processes; Transporters	periplasmic protein TonB	tonB	K03832	1_CORE	95	509	HF283_02475;HF668_10980;HF283_16065;HF561_14140;HF568_14445;HF639_06600;HF668_15185;HF283_18585;OCX67449.1;HF673_09240;HF283_19980;NDU41314.1;NDU42951.1;NDU43599.1;HF561_00655;HF568_15470;HF639_00740;HF639_09960;TQN49120.1;WP_050816118.1;HF670_02990;HF671_09735;OFC40576.1;WP_031569310.1;HAP95_08365;HHS34_07345;TQN49639.1;WP_024895441.1;HF669_11595;HF673_05985;OCX75351.1;HHS34_14560;HF920_05555;HF…
Not Included in Pathway or Brite; Unclassified: genetic information processing; Replication and repair	putative DNA primase/helicase	K06919	K06919	1_CORE	93	499	HFV02_09710;HF283_00070;HF283_20775;HF288_08045;HAQ03_02070;HF288_03120;OFC40480.1;OFC59454.1;HAQ02_04610;OFC39333.1;OFC41660.1;RNF61655.1;ACK78536.1;PZD81273.1;WP_163056526.1;WP_163058471.1;HF282_15730;WP_051690639.1;HF290_03465;HF285_12655;HF292_01815;HF292_07795;NDU42597.1;NDU42980.1;QFG77794.1;HF563_10045;HF641_15335;RBM01426.1;HER14_00025;HF671_14015;HF673_15880;HF673_18430;HAP95_14800;HF920…
Brite Hierarchies; Protein families: signaling and cellular processes; Prokaryotic defense system	type I restriction enzyme, R subunit [EC:3.1.21.3]	hsdR	K01153	1_CORE	95	496	EGQ63918.1;EGQ64318.1;EGQ64323.1;EGQ64324.1;HF290_01490;HFV02_12205;HAQ03_11125;HAP99_12115;HAQ02_04755;HFU97_05620;HFU84_10860;HFU87_11110;HFV00_08960;RNF59799.1;RNF69028.1;ACK78777.1;ACK79055.1;PZD80803.1;PZD82114.1;PZD82446.1;ACH83215.1;ACH84609.1;WP_163057798.1;WP_163057852.1;HMI48_00860;HMI48_07820;HMI48_15365;WP_012536387.1;WP_012537387.1;WP_054608631.1;HF290_06180;HF290_16265;HF283_03045;H…
Brite Hierarchies; Protein families: genetic information processing; Chromosome and associated proteins	integrase/recombinase XerD	xerD	K04763	1_CORE	95	496	HF292_03465;QFX96071.1;HF918_03530;HF285_12900;HHS34_01200;HF285_12910;HF561_06015;HF568_03560;HF639_17250;BBF64232.1;QFX96042.1;HF669_10220;WP_075324035.1;HF925_04995;HF929_02250;HF563_04630;HAQ00_00665;HF668_03265;HAQ00_09765;HAQ00_12150;WP_075323753.1;WP_031570830.1;PKY09661.1;OAP93278.1;WP_140391050.1;OCX67685.1;OCX82858.1;HJG40_11380;HHS34_06360;HF918_13580;HF921_05870;HAP99_11995;HF282_1910…
Brite Hierarchies; Protein families: signaling and cellular processes; Transporters	ABC-2 type transport system permease protein	ABC-2.P	K01992	1_CORE	95	491	HF290_11480;HF283_09350;HF283_09770;HF283_13375;HF283_15460;NDU43686.1;HF563_01350;HF563_02160;BBF64765.1;TQN50683.1;PKY10275.1;HF281_10615;AIA55892.1;HAP97_05995;HFV02_02285;HAQ03_13015;HAQ00_15160;OFC39100.1;HAP98_12165;HAP96_08405;HAP99_09370;HF288_12965;QER45633.1;AUW33253.1;OFC53157.1;AEK58841.1;OFC34949.1;OFC37424.1;HFU97_08260;HFU84_07325;HFU87_04255;HFQ13_13050;HFU75_05380;HFV00_02560;RNF…
Not Included in Pathway or Brite; Unclassified: genetic information processing; Replication and repair	putative transposase	K07497	K07497	1_CORE	91	478	EGQ64217.1;HF918_13050;HFV02_09920;HF925_03345;HF290_02245;HFV02_14830;HAP96_10230;HF289_17305;OCX72603.1;OCX85014.1;HAP95_09005;HAP94_02025;OFA17517.1;AEM47213.1;OCB03739.1;AIA54907.1;QER43495.1;AEK59753.1;HAQ02_01935;OFC36917.1;HFU97_13170;HFQ13_11140;HFV00_07165;NDU42831.1;OCX73635.1;OCX73820.1;HAQ01_10385;OCX75468.1;OCX76197.1;OCX82087.1;OCX85224.1;OCX88410.1;OCX89777.1;OFC44083.1;OFC46447.1;…
Brite Hierarchies; Protein families: signaling and cellular processes; Transporters	biopolymer transport protein ExbB	exbB	K03561	1_CORE	94	473	HF283_00325;HF283_08795;HF563_15970;HER14_18345;HAQ01_01035;HF671_11625;HF921_08835;HAP93_09775;HAP94_01220;HAP94_11530;HF283_13035;HAP94_25755;HF561_01230;HF563_07470;HF563_09965;HF568_12100;HF925_02065;WP_029316437.1;HER14_12070;HAQ01_08455;HF669_09915;HAP67_04860;WP_010639137.1;HF670_15305;HF671_13385;OFC48516.1;HF673_19380;HAP93_04515;HJG40_03875;HAP94_25690;HF281_01330;AIA54237.1;HAP97_13790…
Not Included in Pathway or Brite; Poorly characterized; Function unknown	uncharacterized protein	K07090	K07090	1_CORE	95	467	HF283_04865;HF283_13380;QFG79222.1;HF563_05450;HF563_10245;HF923_00895;HF281_08095;AIA55362.1;HAP97_02840;HFV02_02740;HAQ03_00780;HAQ00_04080;OFC29528.1;HAP98_13180;HAP96_06650;HAP99_12175;HF288_10415;QER45950.1;AUW32990.1;OFC52794.1;AEK58394.1;HAQ02_08755;OFC30024.1;OFC35452.1;HFU97_08875;HFU84_12275;HFU87_07165;HFQ13_04345;HFU75_12010;HFV00_09350;RNF68398.1;TQN51258.1;QFX97191.1;WP_010637353.1;…
Brite Hierarchies; Protein families: signaling and cellular processes; Transporters	biopolymer transport protein ExbD	exbD	K03559	1_CORE	95	456	EGQ64101.1;HF283_00320;HF283_13250;HF283_13565;HF563_08720;HER14_03120;HAQ01_16375;HF670_06165;HF673_19385;NDU44073.1;WP_010642346.1;WP_031569442.1;HJG40_13290;TQN49512.1;WP_010639138.1;HF669_09910;TQN52510.1;HF671_09130;OCX78125.1;HAP95_06460;HAP95_13290;PKY09865.1;OFA16358.1;HF281_02890;HF281_04665;AIA54588.1;AIA54987.1;HAP97_10240;HAP97_12150;HFV02_11820;HFV02_14625;HAQ03_01690;HAQ03_06805;HAQ…
Brite Hierarchies; Protein families: signaling and cellular processes; Two-component system	two-component system, NtrC family, response regulator	K02481	K02481	1_CORE	95	449	HF281_05720;AIA54419.1;HAP97_05350;HFV02_01500;HAQ03_05370;HAQ00_06775;OFC34857.1;HAP98_09940;HAP96_01560;HAP99_07715;HF288_08875;AUW31935.1;OFC60480.1;AEK57167.1;HAQ02_01665;OFC39942.1;OFC38132.1;HFU97_14165;HFU84_02180;HFU87_02825;HFQ13_06425;HFU75_00510;HFV00_08435;HF285_11340;NDU43233.1;HF563_19285;RBM00887.1;HF668_09745;TQN49309.1;QFX95218.1;WP_051488087.1;OCX72588.1;HER14_00785;HER14_12895;…
Metabolism; Energy metabolism; Sulfur metabolism	sulfide:quinone oxidoreductase [EC:1.8.5.4]	sqr	K17218	1_CORE	95	443	EGQ64230.1;HF283_10675;HF283_10920;HF283_13540;HF568_06525;HF639_00705;HAP94_03295;HAP94_22540;HF283_14915;HF283_16465;HF561_10440;HF561_14415;HAP95_05235;HF568_01340;HF568_05375;HF568_10595;HF639_12010;HAP94_01490;HAP94_25400;fig|6666666.523682.peg.1109;HF568_12490;HF639_07895;HF668_14180;HF668_14900;HF668_15415;HF669_15240;HF669_15540;HJG40_14670;HF921_13120;HAP99_05525;HAP94_25725;HF929_14530;…
Brite Hierarchies; Protein families: signaling and cellular processes; Transporters	magnesium transporter	corA	K03284	1_CORE	94	440	HF568_18025;HF928_12795;HF281_02090;AIA55173.1;HAP97_09230;HFV02_00620;HAQ03_08390;HAQ00_08520;OFC29750.1;HAP98_10325;HAP96_05745;HAP99_08765;HF288_07180;QER44643.1;AUW32822.1;OFC44153.1;AEK58187.1;HAQ02_09450;OFC35040.1;OFC41064.1;HFU97_04655;HFU84_03625;HFU87_00285;HFQ13_07930;HFU75_09480;HFV00_01550;ACK80717.1;PZD80283.1;ACH85008.1;WP_163056401.1;HF282_11405;fig|6666666.521345.peg.5876;HMI48_0…
Metabolism; Carbohydrate metabolism; Glycolysis / Gluconeogenesis | Metabolism; Carbohydrate metabolism; Citrate cycle (TCA cycle) | Metabolism; Carbohydrate metabolism; Pyruvate metabolism | Metabolism; Carbohydrate metabolism; Glyoxylate and dicarboxylate metabolism | Metabolism; Carbohydrate metabolism; Propanoate metabolism | Metabolism; Amino acid metabolism; Glycine, serine and threonine me…	dihydrolipoamide dehydrogenase [EC:1.8.1.4]	DLD, lpd, pdhD	K00382	1_CORE	95	433	HF283_08500;HF283_08620;HF283_08665;HF283_08690;HF283_08890;HFV02_13575;HAP98_08770;HF288_00540;RNF76712.1;HAP95_12310;HF925_07105;HF283_12900;HF283_13060;HF283_14470;HF283_17765;NDU43783.1;HF285_14650;HF292_06410;NDU42026.1;NDU42027.1;HF563_00250;HF563_04330;HF563_06510;HF563_17565;HF563_18775;HAQ01_09345;HAQ01_09480;HAP93_02235;HAP93_08475;HAP94_22130;HF929_12380;CDQ11811.1;SMH65369.1;OCB03978.…
Environmental Information Processing; Signal transduction; Two-component system | Brite Hierarchies; Protein families: signaling and cellular processes; Two-component system	two-component system, NtrC family, response regulator AtoC	atoC	K07714	1_CORE	95	429	fig|6666666.523682.peg.327;HF283_20740;HF281_06855;AIA54650.1;HAP97_12475;HFV02_02070;HAQ03_00285;HAQ00_09160;OFC34928.1;HAP98_09180;HAP96_03450;HAP99_12085;HF288_05405;QER44108.1;AUW32154.1;OFC62231.1;AEK57436.1;HAQ02_11830;OFC30595.1;OFC38641.1;HFU97_07700;HFU84_01910;HFU87_03070;HFQ13_13305;HFU75_05635;HFV00_02885;TQN50785.1;QFX96553.1;WP_029316178.1;WP_024892819.1;OCX70560.1;HF669_08050;HAQ01…
Environmental Information Processing; Signal transduction; MAPK signaling pathway - plant | Human Diseases; Drug resistance: Antineoplastic; Platinum drug resistance	Cu+-exporting ATPase [EC:3.6.3.54]	copA, ATP7	K17686	1_CORE	95	415	EGQ64080.1;HF568_06660;HF290_11070;HF289_16160;RRN82454.1;HF289_01810;HF289_12035;QFG78046.1;HF561_04020;HF639_15610;BBF65832.1;HF641_07840;RBL99788.1;HF668_15110;QFG78048.1;HF561_04030;HF568_01010;HF639_15600;BBF65834.1;HF563_18010;HF563_18275;HF563_19520;HF568_03160;HF568_02825;HF568_12270;HF568_15245;HF568_18175;HF639_12680;HF641_15465;HF669_12430;HAP98_01970;WP_163059790.1;HF282_03960;EGQ6284…
Brite Hierarchies; Protein families: signaling and cellular processes; Prokaryotic defense system	type I restriction enzyme, S subunit [EC:3.1.21.3]	hsdS	K01154	1_CORE	94	407	EGQ63917.1;WP_061046416.1;HF285_10960;HF285_10965;HF669_13045;HF285_15415;HF292_09740;QFG77365.1;HF561_05720;HF568_07975;BBF65052.1;HF669_05310;QFG78216.1;HF561_09610;HF568_13975;HF639_12045;BBF66024.1;HF668_07450;HF563_03255;HF563_04485;HF639_12610;HF641_04020;HF668_01235;TQN50308.1;HF673_05545;WP_081576931.1;WP_031574922.1;TQN50768.1;TQN50771.1;HAQ00_10295;HAQ00_13035;WP_010637624.1;HF669_14185…
Genetic Information Processing; Replication and repair; DNA replication | Genetic Information Processing; Replication and repair; Mismatch repair | Genetic Information Processing; Replication and repair; Homologous recombination | Brite Hierarchies; Protein families: genetic information processing; DNA replication proteins | Brite Hierarchies; Protein families: genetic information processing; DNA…	single-strand DNA-binding protein	ssb	K03111	1_CORE	95	405	EGQ64120.1;HFV02_13015;HAQ00_09345;HF283_06245;HFV02_15075;QFG77358.1;HF563_17950;BBF65060.1;HF561_02830;HF568_12770;HF639_04440;HF668_08610;HF561_02925;HF568_11970;HF639_15275;HF563_12230;HF639_01290;HF668_15560;HF668_09440;HF668_14585;QFX96715.1;HF673_01325;WP_031569009.1;OCX68177.1;OCX82312.1;WP_140391008.1;HAP93_10590;HF281_04465;HF281_05895;AIA54529.1;AIA55636.1;AIA56584.1;HAP97_02310;HAP97_…
Brite Hierarchies; Protein families: signaling and cellular processes; Transporters	OmpA-OmpF porin, OOP family	TC.OOP	K03286	1_CORE	95	404	HF281_05620;AIA56456.1;HAP97_05735;HFV02_01955;HAQ03_12455;HAQ00_01680;OFC38265.1;HAP98_02935;HAP96_03785;HAP99_13085;HF288_07970;HF288_14455;QER44257.1;AUW33783.1;AEK59414.1;HAQ02_09060;OFC39341.1;OFC41403.1;HFU97_07175;HFU84_04495;HFU87_08120;HFQ13_02695;HFU75_06825;HFV00_08315;ACK79776.1;PZD80713.1;ACH84510.1;WP_151528225.1;HF282_07145;fig|6666666.521345.peg.5005;fig|6666666.521345.peg.1938;HM…
Brite Hierarchies; Protein families: signaling and cellular processes; Transporters	ABC-2 type transport system ATP-binding protein	ABC-2.A	K01990	1_CORE	95	398	HF290_10030;HF289_11135;HF283_00150;HF283_09960;HF283_19975;HF563_01350;TQN50684.1;TQN52523.1;QFX95727.1;WP_157999030.1;OCX74272.1;HER14_12130;HF669_09975;HAQ01_08515;HF670_06260;OCX75045.1;OCX82679.1;OCX89803.1;HF671_13325;OFC48447.1;WP_075322704.1;HAP67_04800;HF673_00680;WP_010639124.1;OCX72358.1;OCX81491.1;HAP95_00785;HHS34_14395;PKY09855.1;HF281_09510;HF281_10615;AIA55892.1;HAP97_05995;HFV02_…
Metabolism; Carbohydrate metabolism; Glyoxylate and dicarboxylate metabolism | Metabolism; Amino acid metabolism; Glycine, serine and threonine metabolism	glycine cleavage system H protein	gcvH, GCSH	K02437	1_CORE	95	397	HF283_05425;HF283_07185;HF283_15555;HF281_07910;AIA56043.1;HAP97_09630;HFV02_05970;HAQ03_05945;HAQ00_10480;OFC38064.1;HAP98_01175;HAP96_12520;HAP99_03775;HF288_10240;QER44135.1;AUW33394.1;OFC60898.1;AEK58994.1;HAQ02_12105;OFC29840.1;OFC42163.1;HFU97_13425;HFU84_04290;HFU87_08915;HFQ13_11200;HFU75_01450;HFV00_05840;RNF68340.1;ACK78498.1;PZD80593.1;ACH84381.1;WP_009565261.1;HF282_15690;fig|6666666.…
Environmental Information Processing; Signal transduction; Two-component system | Brite Hierarchies; Protein families: signaling and cellular processes; Two-component system	two-component system, NtrC family, response regulator HydG	zraR, hydG	K07713	1_CORE	95	396	WP_081662496.1;HF281_06855;AIA54650.1;HAP97_12475;HFV02_02070;HAQ03_00285;HAQ00_09160;OFC34928.1;HAP98_09180;HAP96_03450;HAP99_12085;HF288_05405;QER44108.1;AUW32154.1;OFC62231.1;AEK57436.1;HAQ02_11830;OFC30595.1;OFC38641.1;HFU97_07700;HFU84_01910;HFU87_03070;HFQ13_13305;HFU75_05635;HFV00_02885;TQN50785.1;QFX96553.1;WP_029316178.1;WP_024892819.1;OCX70560.1;HF669_08050;HAQ01_06075;HF670_15445;OCX73…
Brite Hierarchies; Protein families: genetic information processing; Chromosome and associated proteins	integrase/recombinase XerC	xerC	K03733	1_CORE	94	392	HF290_00910;HF292_03465;QFX96071.1;QFX96856.1;HF673_04470;OCX74988.1;OCX87015.1;WP_031569277.1;HF918_03530;HF283_15715;HF561_06015;HF568_03560;HF639_17250;BBF64232.1;QFX96042.1;HF669_10220;WP_075324035.1;HF925_04995;HF929_02250;HF563_04630;HF563_09215;HAQ00_00665;HF668_03265;HF281_08415;OCX68665.1;OCX80504.1;OAP93278.1;WP_140391050.1;OCX67685.1;OCX82858.1;HF281_12160;HJG40_11380;HF925_09550;OYV78…
Metabolism; Energy metabolism; Oxidative phosphorylation | Environmental Information Processing; Signal transduction; Two-component system	cytochrome bd ubiquinol oxidase subunit I [EC:7.1.1.7]	cydA	K00425	2_FELXIBLE	78	387	HF283_02445;HF283_03675;HF283_06785;HFV02_13170;HFV02_14845;HAQ03_12735;HAP98_06115;HAP99_06910;HF288_07855;HER14_03985;HER14_10565;HF283_10295;TQN50789.1;HFV02_14065;HAP98_06900;RNF62304.1;HAQ03_01545;HF285_05510;fig|6666666.523682.peg.1040;HAQ03_01555;HAQ03_02020;HF285_01400;HF285_06360;HF285_06650;HF285_10255;HF285_15690;HAQ03_08900;HAQ02_11815;HAQ03_10365;HF281_00795;HF283_06675;HF568_10705;H…
Genetic Information Processing; Replication and repair; Mismatch repair | Brite Hierarchies; Protein families: genetic information processing; DNA repair and recombination proteins	DNA mismatch repair protein MutS2	mutS2	K07456	1_CORE	95	386	HF283_19815;HF281_08205;AIA55383.1;HAP97_02730;HFV02_02850;HAQ03_00890;HAQ00_03970;OFC29546.1;HAP98_00195;HAP96_06540;HAP99_01855;HF288_02345;QER45929.1;AUW33008.1;OFC58437.1;AEK58415.1;HAQ02_08645;OFC30006.1;OFC35472.1;HFU97_05970;HFU84_10110;HFU87_05330;HFQ13_12340;HFU75_02300;HFV00_04800;ACK80654.1;PZD82188.1;ACH83140.1;WP_163054774.1;HF282_15175;HMI48_15750;WP_012536326.1;HF290_08400;HF283_08…
Not Included in Pathway or Brite; Unclassified: genetic information processing; Replication and repair	transposase	K07486	K07486	1_CORE	90	377	HF283_03205;HF641_07340;HF283_09190;HAQ03_00005;HF282_06615;HF563_16415;TQN50185.1;TQN51753.1;HER14_15825;HF669_14210;HF670_08965;WP_031571602.1;SMH66127.1;HAQ03_04490;HAP99_01985;OFC43599.1;HAQ02_10350;HF281_06395;HF281_10015;AIA54092.1;HAP97_11075;HFV02_03820;HFV02_12870;HAQ03_03435;HAQ03_11275;HAQ03_13505;HAQ00_14115;OFC28686.1;OFC39038.1;HAP98_06300;HAP96_15155;HAP99_10620;HAP99_12000;HF288_0…
Brite Hierarchies; Protein families: genetic information processing; Transcription factors	ArsR family transcriptional regulator, arsenate/arsenite/antimonite-responsive transcriptional repressor	arsR	K03892	1_CORE	95	375	HF290_06580;HF563_00835;HF563_07950;HF563_14015;HF641_06890;TQN52576.1;HER14_01080;HER14_04910;HER14_14495;OFC38606.1;AUW33928.1;AUW34046.1;OFC40193.1;OFC35366.1;HF561_08490;HF568_07520;HF639_00220;OCX74399.1;OCX83078.1;HAP95_14130;AEM48327.1;HF281_08120;HF281_12390;AIA54810.1;AIA55367.1;HAP97_02815;HAP97_10970;HFV02_02765;HFV02_11360;HAQ03_00805;HAQ03_09485;HAQ00_04055;HAQ00_07955;OFC29532.1;OFC…
Brite Hierarchies; Protein families: signaling and cellular processes; Transporters	polar amino acid transport system substrate-binding protein	ABC.PA.S	K02030	1_CORE	93	373	HFV02_12710;HAQ03_04550;OFC28668.1;OFC54365.1;OFC61621.1;HAQ02_04365;OFC37998.1;OFC38976.1;RNF64293.1;fig|6666666.521345.peg.4525;NDU41571.1;WP_080707711.1;HF920_00270;OAP91157.1;HF918_00555;HF921_10930;HAP93_11450;HF923_05795;HF925_04985;HF928_00660;HAP94_12840;HF929_13860;CDQ10855.1;OFA14854.1;SMH65995.1;AEM46470.1;OCB01491.1;HF289_14145;NDU42792.1;OYV76638.1;HF563_12150;TQN51038.1;WP_010642051…
Not Included in Pathway or Brite; Poorly characterized; Function unknown	uncharacterized protein	K09004	K09004	1_CORE	95	372	HF283_14090;HF281_08070;AIA55357.1;HAP97_02865;HFV02_02715;HAQ03_00755;HAQ00_04105;OFC29523.1;HAP98_13155;HAP96_06675;HAP99_12200;HF288_10440;QER45955.1;AUW32985.1;OFC52789.1;AEK58389.1;HAQ02_08780;OFC30029.1;OFC35447.1;HFU97_08895;HFU84_12295;HFU87_07145;HFQ13_04325;HFU75_11990;HFV00_09370;RNF65345.1;NDU41070.1;TQN51019.1;QFX96955.1;WP_010637846.1;WP_024893646.1;OCX71228.1;HER14_17770;HF669_0474…
Human Diseases; Drug resistance: Antimicrobial; beta-Lactam resistance | Human Diseases; Drug resistance: Antimicrobial; Cationic antimicrobial peptide (CAMP) resistance | Brite Hierarchies; Protein families: genetic information processing; Chromosome and associated proteins | Brite Hierarchies; Protein families: signaling and cellular processes; Transporters | Brite Hierarchies; Protein families…	membrane fusion protein, multidrug efflux system	acrA, mexA, adeI, smeD, mtrC, cmeA	K03585	1_CORE	95	368	HF281_07030;AIA54616.1;HAP97_12300;HFV02_06635;HAQ03_01840;HAQ00_08985;OFC37805.1;HAP98_13020;HAP96_03275;HAP99_03545;HF288_01425;QER44335.1;AUW32104.1;OFC63149.1;AEK57357.1;HAQ02_13315;OFC35421.1;OFC37220.1;HFU97_09825;HFU84_12615;HFU87_00480;HFQ13_08240;HFQ13_11925;HFU75_03365;HFU75_12215;HFV00_10775;RNF58109.1;ACK78164.1;PZD79942.1;ACH83927.1;WP_163058446.1;HF282_16455;HMI48_02800;WP_012536928…
Brite Hierarchies; Protein families: metabolism; Peptidoglycan biosynthesis and degradation proteins	soluble lytic murein transglycosylase [EC:4.2.2.-]	slt	K08309	1_CORE	95	365	HF283_02010;HF568_13775;HAP67_12830;HF563_17350;HF568_07235;HF668_15465;QFX95667.1;OFC37949.1;OFC44575.1;AEK58707.1;OFC38431.1;OFC39985.1;fig|6666666.521345.peg.6070;EGQ62613.1;TQN50284.1;QFX95991.1;HER14_06610;HF673_05425;WP_081576917.1;WP_080707862.1;HAP67_15575;HAP93_04585;HAP93_08935;AIA54078.1;OFC36394.1;OFC62161.1;OFC40460.1;OFC35545.1;HF923_13100;HF929_07715;HAP94_04530;HAP94_06145;OYV7799…
Metabolism; Energy metabolism; Methane metabolism	heterodisulfide reductase subunit B2 [EC:1.8.7.3 1.8.98.4 1.8.98.5 1.8.98.6]	hdrB2	K03389	1_CORE	93	362	HF290_16920;HF289_14745;HF285_10185;HF283_09255;HAP94_22665;HAP94_24605;HF563_14040;HF568_01430;HF921_08820;HF568_18085;HF668_02420;HF639_07805;HF641_12480;HF281_07905;AIA56044.1;HAP97_09625;HFV02_05975;HAQ03_05950;HAQ00_10475;HAP98_01180;HAP96_12515;HAP99_03770;HF288_10235;QER44134.1;AUW33395.1;OFC60897.1;AEK58995.1;HAQ02_12100;OFC29841.1;OFC42162.1;HFU97_13420;HFU84_04295;HFU87_08920;HFQ13_1119…
Environmental Information Processing; Membrane transport; Bacterial secretion system | Brite Hierarchies; Protein families: signaling and cellular processes; Secretion system	type IV secretion system protein VirD4	virD4, lvhD4	K03205	1_CORE	95	360	EGQ64116.1;WP_155644736.1;WP_155644721.1;WP_155644729.1;HF283_00240;HF283_02700;HF285_05775;HF283_05110;HF283_13900;HF283_17550;HF289_02605;HAP67_15230;HHS34_07455;HF285_02470;HF285_10285;HF285_12235;OCX72928.1;OCX87652.1;HF285_13735;HF285_14140;HF292_01290;HF292_15775;HF561_02010;WP_010643046.1;HF669_09175;HAP94_02015;HF292_12070;HAQ03_09920;HAQ02_04120;HFU97_02440;HFU84_01730;HFU87_01840;HFV00_…
Environmental Information Processing; Membrane transport; Bacterial secretion system | Environmental Information Processing; Signal transduction; Two-component system | Organismal Systems; Environmental adaptation; Plant-pathogen interaction | Human Diseases; Infectious diseases: Bacterial; Pertussis | Human Diseases; Drug resistance: Antimicrobial; beta-Lactam resistance | Human Diseases; Drug r…	outer membrane protein	tolC	K12340	1_CORE	95	354	HF283_02715;HF283_08015;HF283_13270;HF563_15710;WP_031574227.1;OYV73253.1;WP_035217825.1;HER14_01110;HER14_08150;HF281_09245;HF281_09500;AIA55947.1;HAP97_04305;HFV02_05450;HAQ03_13290;HAQ00_15435;OFC29845.1;OFC36570.1;HAP98_09590;HAP96_00090;HAP99_01265;HF288_03755;QER44234.1;QER44886.1;AUW32425.2;AUW34063.2;AEK57730.1;AEK58899.1;HAQ02_00810;OFC35132.1;OFC36522.1;HFU97_08420;HFU84_07165;HFU87_040…
Metabolism; Metabolism of other amino acids; Glutathione metabolism | Metabolism; Xenobiotics biodegradation and metabolism; Metabolism of xenobiotics by cytochrome P450 | Metabolism; Xenobiotics biodegradation and metabolism; Drug metabolism - cytochrome P450 | Metabolism; Xenobiotics biodegradation and metabolism; Drug metabolism - other enzymes | Human Diseases; Cancers: Overview; Pathways in …	glutathione S-transferase [EC:2.5.1.18]	GST, gst	K00799	1_CORE	95	352	HF285_02920;HF285_04175;HF563_19510;NDU41842.1;HF563_03645;CDQ08800.1;SMH67001.1;HF563_14110;HF925_09980;HF925_12580;CDQ09049.1;SMH65620.1;HF281_02370;AIA56368.1;HAQ00_06590;HF288_12280;QER43579.1;AUW33704.1;OFC61259.1;AEK59324.1;HFU97_00135;HFU84_03330;HFU87_05160;HFQ13_10190;HFU75_08270;HFV00_03615;RNF59897.1;ACK78018.1;PZD82693.1;ACH82721.1;WP_163058602.1;HF282_16200;fig|6666666.521345.peg.417…
Brite Hierarchies; Protein families: genetic information processing; Transcription factors | Brite Hierarchies; Protein families: genetic information processing; Chromosome and associated proteins | Brite Hierarchies; Protein families: signaling and cellular processes; Cytoskeleton proteins	chromosome partitioning protein, ParB family	parB, spo0J	K03497	1_CORE	94	350	EGQ64165.1;HAQ01_05150;WP_035210447.1;HAP67_06225;WP_081576995.1;HAP95_00275;OAP93262.1;HAP94_02250;HF283_00840;HF283_04960;HF285_05935;HF283_18920;HF281_05840;HF281_08410;AIA54058.1;HAP97_06305;HFV02_00780;HFV02_04330;HAQ03_13735;HAQ00_11580;OFC37011.1;HAP98_02830;HAP96_15195;HAP99_03095;HF288_02120;HF288_09985;HF288_12935;QER44975.1;AEK56750.1;OFC35248.1;OFC39073.1;HFU97_00920;HFU84_06965;HFU87…
Brite Hierarchies; Protein families: genetic information processing; DNA replication proteins | Brite Hierarchies; Protein families: genetic information processing; Chromosome and associated proteins | Brite Hierarchies; Protein families: genetic information processing; DNA repair and recombination proteins	integration host factor subunit alpha	ihfA, himA	K04764	1_CORE	95	346	EGQ64253.1;HF283_05665;HF292_10475;HF561_06625;HF568_17095;HF639_05145;BBF66376.1;HF563_02555;HF668_10915;HF668_11710;WP_077272987.1;OFC37868.1;OFC37748.1;OFC37636.1;HJG40_14160;HF920_05040;HF923_10675;CDQ09168.1;SMH64838.1;HAP94_02225;HAP94_22185;HAP94_23090;HAP94_25300;CDQ08891.1;SMH64189.1;AEM46928.1;AEM48079.1;OYV75062.1;HF281_03785;AIA56249.1;HAP97_06465;HFV02_14895;HAQ03_04070;HAQ00_05995;O…
Metabolism; Lipid metabolism; Glycerolipid metabolism | Metabolism; Lipid metabolism; Glycerophospholipid metabolism | Brite Hierarchies; Protein families: metabolism; Lipid biosynthesis proteins	1-acyl-sn-glycerol-3-phosphate acyltransferase [EC:2.3.1.51]	plsC	K00655	1_CORE	95	345	HF283_02230;HFV02_15145;HAP98_06155;HF288_04705;AEM48106.1;QFX94801.1;HF281_08580;HAP97_10845;HFV02_10520;HAQ03_10555;HAQ00_10920;OFC30338.1;HAP98_07170;HAP96_12185;HAP99_01285;HF288_13355;AUW33437.1;OFC58102.1;HAQ02_06015;OFC40257.1;OFC42021.1;HFU97_05365;HFU84_13395;HFU87_08590;HFQ13_08540;HFU75_00605;HFV00_01100;RNF76757.1;ACK80846.1;PZD80625.1;ACH84415.1;WP_163054014.1;HF282_03005;fig|6666666…
Brite Hierarchies; Protein families: genetic information processing; DNA replication proteins | Brite Hierarchies; Protein families: genetic information processing; Chromosome and associated proteins | Brite Hierarchies; Protein families: genetic information processing; DNA repair and recombination proteins	DNA-binding protein HU-beta	hupB	K03530	1_CORE	95	343	EGQ64267.1;HF290_02625;HF290_17725;HF289_14835;HF289_14845;HAP95_09575;HAP94_07285;AEM48083.1;HAQ03_04585;HAP99_10970;QER44710.1;AEK57916.1;HAQ02_04400;HF285_13375;HAP95_07085;HF285_15460;HF561_12705;HF568_01670;HF639_04745;BBF66399.1;HF641_15450;WP_024894648.1;OCX76709.1;OCX76533.1;OCX81173.1;OCX89554.1;WP_075323890.1;OCX68646.1;OCX80610.1;HER14_00070;OFC36766.1;OFC39970.1;OFC39917.1;HF671_02140…
Not Included in Pathway or Brite; Unclassified: genetic information processing; Replication and repair	transposase, IS5 family	K07481	K07481	2_FELXIBLE	63	342	HFV02_14865;AEK59747.1;HAQ03_00015;HAQ03_01505;HF292_04865;NDU42109.1;HAQ03_11505;HAP96_05835;HAP99_12415;HF281_00770;HF281_00870;HF281_04840;HF281_07690;HF281_10040;HF281_10050;AIA54087.1;AIA54091.1;AIA54910.1;AIA54914.1;AIA55048.1;AIA55183.1;AIA55200.1;AIA55201.1;AIA55214.1;AIA55248.1;AIA55411.1;AIA55438.1;AIA55461.1;AIA55601.1;AIA55874.1;AIA55888.1;AIA56591.1;AIA56613.1;AIA56624.1;AIA56662.1;A…
Metabolism; Glycan biosynthesis and metabolism; Peptidoglycan biosynthesis | Brite Hierarchies; Protein families: metabolism; Peptidases | Brite Hierarchies; Protein families: metabolism; Peptidoglycan biosynthesis and degradation proteins	serine-type D-Ala-D-Ala carboxypeptidase (penicillin-binding protein 5/6) [EC:3.4.16.4]	dacC, dacA, dacD	K07258	1_CORE	95	341	HF561_05710;HF568_04540;WP_031576021.1;HHS34_13655;HGE67944.1;HF283_01380;HGE68095.1;HF281_12305;AIA54827.1;HAP97_00550;HFV02_11445;HAQ03_09570;HAQ00_07870;OFC28392.1;HAP98_03880;HAP96_10125;HAP99_08455;HF288_04040;QER43647.1;AUW32314.1;OFC62378.1;AEK57617.1;HAQ02_03425;OFC35752.1;HFU97_13150;HFU84_00180;HFU87_14000;HFQ13_02155;HFU75_08820;HFV00_04840;RNF68104.1;ACK78815.1;PZD80052.1;ACH84202.1;W…
Metabolism; Metabolism of cofactors and vitamins; Ubiquinone and other terpenoid-quinone biosynthesis	demethylmenaquinone methyltransferase / 2-methoxy-6-polyprenyl-1,4-benzoquinol methylase [EC:2.1.1.163 2.1.1.201]	ubiE	K03183	1_CORE	95	338	EGQ64039.1;HFV02_12075;HAQ02_04055;HF290_16720;HF289_12650;HF283_13180;HFV02_15160;HAQ02_05515;HF282_05260;HF285_10310;NDU43464.1;fig|6666666.521345.peg.1624;HAP94_11855;HF921_00410;HF923_13855;HF925_11470;CDQ11163.1;SMH67524.1;OCB02115.1;HF281_02375;AIA56369.1;HAP97_08035;HAQ03_09240;HAQ00_06595;OFC34119.1;HAP98_05395;HAP96_11090;HAP99_01680;HF288_12285;QER43578.1;AUW33705.1;OFC61260.1;AEK59325.…
Not Included in Pathway or Brite; Unclassified: metabolism; Energy metabolism	nitric oxide reductase NorQ protein	norQ	K04748	1_CORE	95	337	HFV02_09800;HF282_02260;EGQ63338.1;HF563_10760;HF668_05015;HF923_12855;HFV02_13010;HAQ00_09350;WP_051690572.1;PKY09712.1;OAP93207.1;HAP94_13670;HF281_07065;AIA55276.1;HAP97_11120;HAQ03_00370;HAQ00_09390;OFC28680.1;HAP98_11365;HAP96_11340;HAP99_02665;HF288_02525;QER45748.1;AUW32916.1;OFC61218.1;AEK58310.1;HAQ02_07930;OFC30426.1;OFC41332.1;HFU97_01575;HFU84_10175;HFU87_00700;HFV00_00790;ACK79610.1;…
Metabolism; Energy metabolism; Oxidative phosphorylation | Environmental Information Processing; Signal transduction; Two-component system	cytochrome bd ubiquinol oxidase subunit II [EC:7.1.1.7]	cydB	K00426	2_FELXIBLE	78	335	TQN49108.1;WP_010638857.1;HF673_15125;WP_081576677.1;HER14_05730;HF669_09310;HAP67_13860;HF671_01455;HF673_18280;WP_140390872.1;HAP98_12765;HJG40_01545;HJG40_11640;HHS34_11340;HF288_01175;OFC60736.1;HF288_03205;HF281_06985;AIA54624.1;HAP97_12345;HFV02_03830;HAQ03_01885;HAQ00_09030;OFC37812.1;HAP98_13065;HAP96_03320;HAP99_03500;HF288_01380;QER44343.1;AUW32111.1;OFC63142.1;AEK57365.1;HAQ02_13270;OF…
Not Included in Pathway or Brite; Poorly characterized; Function unknown	uncharacterized protein	K07092	K07092	1_CORE	94	334	HF289_06010;HF289_08525;OYV78466.1;NDU43782.1;HAP94_22135;HF929_12385;HF561_09935;HF568_12175;HF639_09780;BBF66289.1;BBF66466.1;HF281_07915;AIA56042.1;HAP97_09635;HFV02_05965;HAQ03_05940;HAQ00_10485;OFC38063.1;HAP98_01170;HAP96_12525;HAP99_03780;HF288_10245;QER44136.1;AUW33393.1;OFC60899.1;AEK58993.1;HAQ02_12110;OFC29839.1;OFC42164.1;HFU97_13430;HFU84_04285;HFU87_08910;HFQ13_11205;HFU75_01455;HFV…
Brite Hierarchies; Protein families: metabolism; Lipopolysaccharide biosynthesis proteins | Brite Hierarchies; Protein families: signaling and cellular processes; Transporters	O-antigen biosynthesis protein [EC:2.4.1.-]	rfbC	K20444	1_CORE	90	333	HF290_13005;HF290_13015;HF290_13740;WP_143214833.1;OFA16197.1;HF290_13020;HF641_02640;HF671_01705;WP_075322345.1;OCX74194.1;OCX87052.1;HF925_01820;OFA16198.1;HF290_13355;HF290_13735;HF283_07785;HF283_09760;HF289_03355;HF289_07835;HAQ03_04470;HAP99_06355;OFC55771.1;AEK57430.1;HAQ02_10330;HF281_06405;HF281_08335;NDU42859.1;HAP67_06580;WP_155270439.1;HF921_02415;HAP93_04885;HF561_09155;HF568_10205;B…
Brite Hierarchies; Protein families: metabolism; Lipopolysaccharide biosynthesis proteins	glycosyltransferase [EC:2.4.-.-]	-.-	K00786	1_CORE	93	331	HF283_00165;HF283_00520;HF283_07915;HF283_15775;HF283_16715;HF283_17110;HFV02_14270;HAQ03_00155;HFU97_14405;HFU84_05135;HFU87_04275;HFV00_11260;HF281_06430;HAP97_02590;HAQ03_09985;HAP98_01380;HAP96_00795;HAP99_09340;HF288_12065;HAQ02_04010;HFU97_02985;HFU84_01360;HFU87_01490;HFQ13_11865;HFU75_03295;HFV00_02110;RNF58260.1;ACK78609.1;ACK79029.1;PZD80960.1;PZD81737.1;ACH83382.1;ACH84784.1;WP_1630546…
Genetic Information Processing; Folding, sorting and degradation; Sulfur relay system | Brite Hierarchies; Protein families: genetic information processing; Transfer RNA biogenesis	tRNA 2-thiouridine synthesizing protein A [EC:2.8.1.-]	tusA, sirA	K04085	1_CORE	94	330	HF281_00590;AIA56115.1;HAP97_04620;HFV02_09410;HAQ03_05970;HAQ00_07020;OFC29639.1;HAP98_11890;HAP96_11685;HAP99_12505;HF288_05800;QER44095.1;AUW33463.1;OFC61828.1;AEK59070.1;HAQ02_06055;OFC30146.1;OFC37780.1;HFU97_01455;HFU84_14000;HFU87_04365;HFQ13_01185;HFU75_10395;HFV00_05460;RNF71873.1;ACK78641.1;ACK80127.1;PZD80641.1;PZD81075.1;ACH84431.1;ACH84907.1;WP_009566820.1;HF282_05230;fig|6666666.521…
Not Included in Pathway or Brite; Unclassified: metabolism; Energy metabolism	nitric oxide reductase NorD protein	norD	K02448	1_CORE	95	329	HF283_02865;HF283_04540;HF563_10775;HF669_05470;OCX76993.1;HAP94_21435;OFA15638.1;HF563_17170;HAP94_21440;HAP94_24520;HAP94_23625;HAP94_24070;CDQ09921.1;SMH65752.1;OCB02430.1;HF281_07060;HF281_12460;AIA54797.1;AIA55277.1;HAP97_01980;HAP97_11125;HFV02_09795;HFV02_11290;HAQ03_00375;HAQ03_09415;HAQ00_08025;HAQ00_09385;OFC28679.1;OFC38678.1;HAP98_03725;HAP98_11370;HAP96_11030;HAP96_11345;HAP99_02660;…
Environmental Information Processing; Signal transduction; Two-component system | Human Diseases; Drug resistance: Antimicrobial; Cationic antimicrobial peptide (CAMP) resistance | Brite Hierarchies; Protein families: metabolism; Peptidases | Brite Hierarchies; Protein families: genetic information processing; Chaperones and folding catalysts	serine protease Do [EC:3.4.21.107]	degP, htrA	K04771	1_CORE	95	328	HF283_08430;HF283_15115;HF283_16320;HF568_04275;HER14_07980;HF671_04690;HF671_04965;HHS34_12545;BBF66005.1;WP_024895496.1;HER14_09710;HF669_00325;HHS34_06350;HHS34_13740;HF669_14090;HF669_14135;HF669_14140;HF669_14175;HF669_14180;HF669_15305;HF670_13380;HF670_15285;HHS34_14745;HF671_05225;HF671_11490;HF671_14220;HAP67_13485;HAP67_14030;HHS34_08440;HHS34_13620;HHS34_13805;HF281_02440;HF281_06270;H…
Brite Hierarchies; Protein families: signaling and cellular processes; Transporters	MFS transporter, putative metabolite transport protein	yaaU	K08368	1_CORE	94	327	HF290_11680;HF289_09255;HF561_17290;HF639_05310;HF283_03500;HFV02_13960;TQN51858.1;QFX97693.1;WP_141565821.1;WP_024893195.1;OCX69231.1;HER14_05170;HF669_10830;HAQ01_15905;OCX69678.1;OCX85715.1;OCX85655.1;HF671_06780;OFC44821.1;WP_075323460.1;HAP67_00370;HF673_09130;OCX71844.1;OCX82154.1;WP_035211000.1;HJG40_03145;HAP95_10665;HHS34_07585;PKY11056.1;HF282_01390;HAP98_07350;WP_140391109.1;AIA54088.1…
Brite Hierarchies; Protein families: metabolism; Glycosyltransferases | Brite Hierarchies; Protein families: metabolism; Lipopolysaccharide biosynthesis proteins	mannosyl-N-acetyl-alpha-D-glucosaminyl-diphospho-ditrans,octacis-undecaprenol 3-alpha-mannosyltransferase / alpha-1,3-rhamnosyltransferase [EC:2.4.1.349 2.4.1.-]	wbdB, wbpY	K12994	1_CORE	91	324	HF283_07915;HF281_06425;HF288_12070;RNF64900.1;HF290_13040;HF290_13335;HF289_03315;TQN49397.1;QFX95297.1;WP_010636899.1;WP_024894097.1;OCX77060.1;HER14_09215;HF669_03360;HAQ01_10780;HF670_10215;OCX78269.1;OCX85484.1;OCX88179.1;HF671_01685;OFC46049.1;WP_075322341.1;HAP67_09675;HF673_12590;WP_081577163.1;OCX69406.1;OCX80096.1;WP_031569136.1;HAP95_13465;HHS34_11795;PKY11566.1;HF920_12940;HAP93_00430…
Not Included in Pathway or Brite; Unclassified: genetic information processing; Replication and repair	transposase	K07485	K07485	2_FELXIBLE	66	321	HF290_16475;HF281_07270;PKY10914.1;BBF65527.1;HF281_07885;AIA54074.1;AIA54540.1;AIA54909.1;AIA55215.1;AIA56598.1;AIA56653.1;AIA56767.1;HAP97_03795;HAP97_05900;HFV02_10340;HAQ03_03440;HAQ03_07910;HAQ00_11385;OFC38212.1;HAP98_00240;HAP98_06390;HAP96_02225;HAP96_10510;HAP99_03415;HAP99_03895;HAP99_09055;HF288_09660;QER45270.1;AUW31616.2;AUW31930.1;AUW31932.1;AUW32136.1;AUW32148.1;AUW32323.1;AUW32412…
Not Included in Pathway or Brite; Unclassified: metabolism; Energy metabolism	ferredoxin	fdxA	K05524	1_CORE	94	315	HAQ03_03260;HAQ03_07775;WP_077273057.1;HF670_07365;WP_081577217.1;HF925_05030;HAP98_14865;CDQ09904.1;OFA15089.1;SMH65770.1;AEM47611.1;HF288_00485;RNF61601.1;NDU42300.1;HF920_12185;OAP92222.1;HF918_12045;HF921_10115;HAP93_10430;HF923_14030;HF925_11945;HF928_08815;HAP94_18420;HF929_09340;CDQ09365.1;OFA16885.1;SMH66299.1;AEM46307.1;OCB03565.1;OYV80607.1;OCB02419.1;HF281_00740;AIA53901.1;HAP97_08070;…
Environmental Information Processing; Signal transduction; Two-component system | Brite Hierarchies; Protein families: signaling and cellular processes; Two-component system	two-component system, OmpR family, phosphate regulon response regulator PhoB	phoB	K07657	1_CORE	94	315	HF290_15590;HF289_01610;QFG78941.1;HF563_14170;HF641_12710;RBM01440.1;TQN51116.1;OYV80272.1;HF563_04200;HF563_06700;HF563_07525;HF563_08685;HF563_12280;HF563_12685;HF563_17385;TQN51113.1;WP_010639726.1;WP_161634750.1;HF671_00005;HF671_04730;HF281_11045;AIA54695.1;HAP97_14985;HFV02_12405;HAQ03_10415;HAQ00_04630;OFC29738.1;HAP96_14325;HAP99_05740;HF288_09140;QER43465.1;AUW33941.1;OFC62354.1;AEK5748…
Not Included in Pathway or Brite; Poorly characterized; Function unknown	uncharacterized protein	K07126	K07126	1_CORE	94	313	HF281_06215;AIA54480.1;HAP97_11275;HFV02_08840;HAQ03_06250;HAQ00_03705;OFC32954.1;HAP98_13545;HAP96_00485;HAP99_07455;HF288_04390;QER45851.1;AUW33931.1;AEK57236.1;HAQ02_00150;OFC39895.1;OFC40129.1;HFU97_03375;HFU84_05335;HFU87_03220;HFQ13_09565;HFU75_04305;HFV00_08690;RNF60925.1;ACK77957.1;PZD82681.1;ACH82733.1;WP_163058584.1;HF282_05890;fig|6666666.521345.peg.4185;HMI48_17860;EGQ63764.1;WP_01253…
Brite Hierarchies; Protein families: signaling and cellular processes; Transporters	cobalt-zinc-cadmium efflux system protein	czcD, zitB	K16264	1_CORE	95	312	EGQ64180.1;HF292_06655;HF290_02695;WP_031575388.1;HF673_08190;WP_081577226.1;OCX72519.1;OCX85696.1;HF285_02810;HF563_04035;BBF66035.1;HAP93_00645;HF285_05925;HF285_10440;HF285_10670;HF285_11745;HF292_01265;HF292_06650;HF561_14920;BBF66037.1;WP_024895333.1;OCX73955.1;HAQ01_02100;HF670_05425;OCX77462.1;OCX85674.1;OCX83271.1;HF671_11475;OFC45176.1;HAP67_13470;OCX72636.1;OCX85509.1;OCX67921.1;HF925_0…
Environmental Information Processing; Signal transduction; Two-component system | Brite Hierarchies; Protein families: signaling and cellular processes; Transporters	Cu(I)/Ag(I) efflux system membrane protein CusA/SilA	cusA, silA	K07787	1_CORE	91	312	EGQ64175.1;EGQ64354.1;EGQ64364.1;HF292_06790;HF568_04520;WP_035218696.1;HF283_00500;HF283_03890;HF283_05770;HF283_10170;HF283_04110;HF283_05615;HF283_06400;QFG78627.1;HF561_03420;HF563_09800;HF568_01895;HF639_12800;BBF66708.1;HF283_06735;HF929_15525;HF929_15570;HF283_18010;HF292_09835;HF292_09950;HF292_15020;HF563_15325;HF568_02200;HF671_14845;HF568_04425;HF568_18090;HF641_00120;HF641_00465;HF641…
Metabolism; Carbohydrate metabolism; Galactose metabolism | Metabolism; Carbohydrate metabolism; Amino sugar and nucleotide sugar metabolism	UDP-glucose 4-epimerase [EC:5.1.3.2]	galE, GALE	K01784	1_CORE	95	309	HF283_09045;HF283_18085;HF289_03270;NDU43526.1;WP_051181511.1;WP_010642294.1;WP_024895161.1;OCX71590.1;OCX71371.1;OCX83086.1;OCX89418.1;HAP95_16330;HF673_02565;HF928_04525;AEM47332.1;AEM49287.1;OCB02360.1;HF281_04625;AIA54580.1;HAP97_11920;HFV02_00910;HAQ03_01650;HAQ00_08795;OFC30558.1;HAP98_04795;HAP96_11605;HAP99_07405;HF288_04985;QER44294.1;AUW32070.1;OFC60910.1;AEK57319.1;HAQ02_03280;OFC38984…
Genetic Information Processing; Folding, sorting and degradation; Sulfur relay system	sulfur-carrier protein adenylyltransferase/sulfurtransferase [EC:2.7.7.80 2.7.7.- 2.8.1.11 2.8.1.-]	moeZR, moeBR	K21147	1_CORE	94	309	HFV02_09625;HAQ00_11650;HF283_20075;HF668_04225;NDU43781.1;HAP94_22140;HF929_12390;HF281_08095;AIA55362.1;HAP97_02840;HFV02_02740;HAQ03_00780;HAQ00_04080;OFC29528.1;HAP98_13180;HAP96_06650;HAP99_12175;HF288_10415;QER45950.1;AUW32990.1;OFC52794.1;AEK58394.1;HAQ02_08755;OFC30024.1;OFC35452.1;HFU97_08875;HFU84_12275;HFU87_07165;HFQ13_04345;HFU75_12010;HFV00_09350;RNF68398.1;ACK80456.1;PZD81283.1;ACH…
Environmental Information Processing; Signal transduction; Two-component system | Brite Hierarchies; Protein families: signaling and cellular processes; Two-component system | Brite Hierarchies; Protein families: signaling and cellular processes; Bacterial motility proteins	two-component system, NtrC family, response regulator PilR	pilR, pehR	K02667	1_CORE	95	308	HF281_06855;AIA54650.1;HAP97_12475;HFV02_02070;HAQ03_00285;HAQ00_09160;OFC34928.1;HAP98_09180;HAP96_03450;HAP99_12085;HF288_05405;QER44108.1;AUW32154.1;OFC62231.1;AEK57436.1;HAQ02_11830;OFC30595.1;OFC38641.1;HFU97_07700;HFU84_01910;HFU87_03070;HFQ13_13305;HFU75_05635;HFV00_02885;TQN50785.1;QFX96553.1;WP_029316178.1;WP_024892819.1;OCX70560.1;HF669_08050;HAQ01_06075;HF670_15445;OCX73191.1;OCX81602.…
Environmental Information Processing; Signal transduction; Two-component system | Brite Hierarchies; Protein families: genetic information processing; Transcription factors	Nif-specific regulatory protein	nifA	K02584	1_CORE	95	307	NDU41844.1;HF281_06855;AIA54650.1;HAP97_12475;HFV02_02070;HAQ03_00285;HAQ00_09160;OFC34928.1;HAP98_09180;HAP96_03450;HAP99_12085;HF288_05405;QER44108.1;AUW32154.1;OFC62231.1;AEK57436.1;HAQ02_11830;OFC30595.1;OFC38641.1;HFU97_07700;HFU84_01910;HFU87_03070;HFQ13_13305;HFU75_05635;HFV00_02885;TQN50785.1;QFX96553.1;WP_029316178.1;WP_024892819.1;OCX70560.1;HF669_08050;HAQ01_06075;HF670_15445;OCX73191.…
Metabolism; Nucleotide metabolism; Purine metabolism | Metabolism; Xenobiotics biodegradation and metabolism; Drug metabolism - other enzymes | Brite Hierarchies; Protein families: metabolism; Peptidases	GMP synthase (glutamine-hydrolysing) [EC:6.3.5.2]	guaA, GMPS	K01951	1_CORE	95	303	HF283_10595;HF283_12720;HAP94_06990;HF929_13550;HF283_19880;HF281_07605;AIA55471.1;AIA55547.1;AIA56621.1;HAP97_08990;HFV02_06090;HFV02_13145;HAQ03_03405;HAQ03_13770;HAQ00_05325;HAQ00_09860;OFC34818.1;HAP98_04050;HAP98_13660;HAP96_06095;HAP99_05615;HAP99_09030;HF288_09450;HF288_14415;QER46058.1;AUW33091.1;AUW33157.1;OFC60677.1;AEK58506.1;HAQ02_07565;HAQ02_09965;OFC30658.1;OFC42218.1;HFU97_12570;HF…
Not Included in Pathway or Brite; Poorly characterized; General function prediction only	hemoglobin	glbN	K06886	1_CORE	95	300	EGQ64265.1;HF283_06440;HF561_14115;HF563_17325;TQN49237.1;OCX68650.1;OCX80614.1;HJG40_13730;QFX95740.1;QFX95741.1;WP_141565819.1;HF669_01930;HJG40_11790;HF669_15570;HHS34_05720;OFA15089.1;AEM47611.1;CDQ10308.1;SMH64335.1;HF281_06710;AIA54951.1;HAP97_12110;HFV02_14500;HAQ03_06370;HAQ00_02075;OFC36991.1;HAP98_01075;HAP96_01800;HAP99_01260;HF288_00275;QER45010.1;AUW32631.1;OFC58200.1;AEK57966.1;HAQ0…
Not Included in Pathway or Brite; Unclassified: metabolism; Enzymes with EC numbers	mercuric reductase [EC:1.16.1.1]	merA	K00520	1_CORE	91	298	EGQ63963.1;EGQ64325.1;HF290_02555;HF290_06595;HF290_17815;HF289_02865;HF290_11070;HF289_16160;RRN82454.1;HF289_01570;HF285_06470;HF563_00665;HF561_08655;HF563_00250;HF563_06510;HF563_11275;HF563_14975;HF641_07460;OCX75084.1;OCX78189.1;OCX85339.1;OCX88996.1;OFC47664.1;HF281_07440;HF281_09595;AIA55342.1;HAP97_13940;HFV02_01645;HFV02_05930;HAQ03_00215;HAQ03_00675;HAQ03_08105;HAQ00_04185;OFC29508.1;O…
Metabolism; Glycan biosynthesis and metabolism; Peptidoglycan biosynthesis | Human Diseases; Drug resistance: Antimicrobial; beta-Lactam resistance | Brite Hierarchies; Protein families: metabolism; Peptidoglycan biosynthesis and degradation proteins | Brite Hierarchies; Protein families: genetic information processing; Chromosome and associated proteins	cell division protein FtsI (penicillin-binding protein 3) [EC:3.4.16.4]	ftsI	K03587	1_CORE	95	296	HFV02_11790;HFV02_14960;HHS34_08680;PKY09920.1;HF288_00745;HFU75_13295;HF282_00605;AIA54593.1;HAP97_12180;HAQ03_01720;HAQ00_08865;OFC37823.1;HAP98_00785;HAP96_01960;HAP99_11555;QER44307.1;AUW32082.1;OFC62058.1;AEK57334.1;HAQ02_05595;OFC35320.1;OFC37249.1;HFU97_04470;HFU84_03105;HFU87_01990;HFQ13_05365;HFV00_14175;OCX77438.1;OCX73025.1;OCX80704.1;OCX83957.1;OFC47442.1;OCX72395.1;OCX81502.1;HGE6777…
Environmental Information Processing; Membrane transport; ABC transporters | Brite Hierarchies; Protein families: signaling and cellular processes; Transporters	phospholipid transport system substrate-binding protein	mlaC	K07323	1_CORE	95	296	HF281_06350;HF288_01105;HF563_15530;HF563_17085;OCX70000.1;WP_075324009.1;HAP95_14390;HF281_05345;AIA56526.1;HAP97_07055;HFV02_10650;HAQ03_05015;HAQ00_07525;OFC29810.1;HAP98_04160;HAP96_05520;HAP99_04345;HF288_00795;QER45163.1;AUW33845.1;OFC55806.1;AEK59483.1;HAQ02_13740;OFC38822.1;OFC35813.1;HFU97_10650;HFU84_04000;HFU87_12125;HFQ13_04990;HFU75_12635;HFV00_04020;RNF65941.1;ACK77842.1;PZD82813.1;…
Environmental Information Processing; Signal transduction; Two-component system | Cellular Processes; Cellular community - prokaryotes; Biofilm formation - Escherichia coli | Brite Hierarchies; Protein families: metabolism; Protein kinases | Brite Hierarchies; Protein families: signaling and cellular processes; Two-component system	two-component system, OmpR family, osmolarity sensor histidine kinase EnvZ [EC:2.7.13.3]	envZ	K07638	1_CORE	94	294	HF283_02435;HF563_03200;HF563_07875;HAQ03_12955;HJG40_02985;HJG40_14675;OYV72352.1;OYV79219.1;HF281_00530;HF281_10165;AIA53945.1;AIA55220.1;HAP97_08270;HAP97_15250;HFV02_11590;HAQ03_12315;HAQ00_06855;HAQ00_13395;OFC28945.1;HAP98_07635;HAP98_14355;HAP96_04045;HAP96_06775;HAP99_07945;HF288_02585;HF288_04825;QER44103.1;QER45679.1;AUW31621.1;AUW34007.1;OFC45446.1;OFC61208.1;AEK56709.1;AEK58242.1;HAQ0…
Cellular Processes; Cellular community - prokaryotes; Biofilm formation - Vibrio cholerae | Cellular Processes; Cellular community - prokaryotes; Biofilm formation - Escherichia coli | Brite Hierarchies; Protein families: genetic information processing; Transcription machinery	RNA polymerase nonessential primary-like sigma factor	rpoS	K03087	1_CORE	95	293	NDU43120.1;HF563_10610;HF563_13770;HF563_15415;TQN51838.1;QFX97645.1;WP_075323452.1;OCX77273.1;HER14_05270;HF669_14685;HAQ01_13500;HF670_16020;OCX80074.1;OCX81624.1;OCX85833.1;HF671_07530;OFC48669.1;HAP67_05040;HF673_02035;WP_031571458.1;OCX74569.1;OCX86777.1;WP_162175885.1;HJG40_03025;HAP95_10500;HHS34_07690;PKY10988.1;TQN52187.1;QFX95868.1;WP_077272973.1;HAP95_04415;QFX95905.1;HF673_14520;OCX70…
Brite Hierarchies; Protein families: signaling and cellular processes; Transporters	sulfate permease, SulP family	TC.SULP	K03321	1_CORE	95	291	HF292_12945;HF568_12095;HF639_06075;HF292_14560;HF639_09575;HF568_13405;HF281_08095;AIA55362.1;HAP97_02840;HFV02_02740;HAQ03_00780;HAQ00_04080;OFC29528.1;HAP98_13180;HAP96_06650;HAP99_12175;HF288_10415;QER45950.1;AUW32990.1;OFC52794.1;AEK58394.1;HAQ02_08755;OFC30024.1;OFC35452.1;HFU97_08875;HFU84_12275;HFU87_07165;HFQ13_04345;HFU75_12010;HFV00_09350;RNF68398.1;ACK80456.1;PZD81283.1;ACH84214.1;WP_…
Metabolism; Energy metabolism; Oxidative phosphorylation	NADH-quinone oxidoreductase subunit F [EC:7.1.1.2]	nuoF	K00335	1_CORE	95	285	HF563_08915;BBF64363.1;HF641_08490;HF641_09860;HF281_10720;AIA53973.1;HAP97_10585;HFV02_11725;HAQ03_12180;HAQ00_13530;OFC28919.1;HAP98_10970;HAP96_14960;HAP99_08080;HF288_05935;QER45707.1;AUW31648.1;OFC62985.1;AEK56737.1;HAQ02_12725;OFC38039.1;OFC37181.1;HFU97_03525;HFU84_02745;HFU87_03800;HFQ13_02340;HFU75_06105;HFV00_06455;RNF63772.1;ACK80389.1;PZD80298.1;ACH85024.1;WP_163056377.1;HF282_16550;f…
Brite Hierarchies; Protein families: genetic information processing; Transcription machinery	RNA polymerase sigma-70 factor, ECF subfamily	rpoE	K03088	1_CORE	95	285	HF283_06650;HF283_06935;HF283_07715;HF283_09135;HF283_16310;HER14_11570;HF669_01540;HAP67_15785;HF673_13770;HJG40_02190;QFX96310.1;WP_141565740.1;WP_077218457.1;OCX70668.1;HER14_10440;HF669_12620;HAQ01_00670;HF670_04855;OCX72130.1;OCX83030.1;OCX86543.1;HF671_15520;OFC49378.1;HAP67_18045;HF673_12010;WP_080707747.1;OCX68915.1;OCX80397.1;fig|6666666.523682.peg.2013;HER14_10295;HER14_14675;HF669_0695…
Environmental Information Processing; Signal transduction; Two-component system | Cellular Processes; Cellular community - prokaryotes; Biofilm formation - Escherichia coli | Brite Hierarchies; Protein families: signaling and cellular processes; Two-component system	two-component system, OmpR family, phosphate regulon response regulator OmpR	ompR	K07659	1_CORE	94	283	HF668_09130;BBF65295.1;OYV74245.1;OYV72351.1;HF281_04645;AIA54584.1;HAP97_11940;HFV02_00430;HAQ03_01670;HAQ00_08815;OFC30554.1;HAP98_04775;HAP96_11625;HAP99_00585;HF288_06530;QER44298.1;AUW32074.1;OFC60930.1;AEK57323.1;HAQ02_05645;OFC38980.1;OFC36436.1;HFU97_02720;HFU84_01095;HFU87_01225;HFQ13_11600;HFU75_03030;HFV00_04345;RNF76725.1;ACK78026.1;PZD80074.1;ACH84175.1;WP_009566809.1;HF282_08130;fig…
Brite Hierarchies; Protein families: signaling and cellular processes; Transporters	membrane fusion protein, multidrug efflux system	emrA	K03543	1_CORE	95	280	HF283_05880;HF563_01295;HER14_14110;HAQ01_06635;HAQ01_00310;HAQ01_04095;HAQ01_11485;HAP98_04020;QER43189.1;AEK58590.1;OAP93552.1;HAP67_16710;HAP67_18710;HF673_18640;HF673_19280;HHS34_05150;HF281_00155;HF281_02940;AIA54996.1;AIA55625.1;AIA55884.1;AIA56302.1;HAP97_09020;HAP97_10290;HAP97_14190;HFV02_13865;HFV02_14350;HFV02_14675;HAQ03_03810;HAQ03_06330;HAQ03_12980;HAQ03_14450;HAQ00_05295;HAQ00_0625…
Not Included in Pathway or Brite; Unclassified: signaling and cellular processes; Transport	chloride channel protein, CIC family	TC.CIC	K03281	1_CORE	95	280	HF289_06020;HF568_17550;HF641_04420;BBF65843.1;HF920_11200;HAP93_11080;HF923_14265;HAP94_12135;HF929_12050;OFA15656.1;AEM49218.1;HAP94_24105;HF929_08060;HF929_12045;CDQ10696.1;SMH66538.1;OFA15249.1;HF281_10535;HF281_10580;AIA55161.1;AIA55162.1;HAP97_01945;HAP97_09290;HFV02_01615;HFV02_04915;HAQ03_05150;HAQ03_05480;HAQ03_05485;HAQ03_08330;HAQ00_05470;HAQ00_05475;OFC29743.1;HAP98_03100;HAP98_10505;…
Brite Hierarchies; Protein families: metabolism; Peptidases | Brite Hierarchies; Protein families: metabolism; Peptidoglycan biosynthesis and degradation proteins	peptidoglycan DL-endopeptidase CwlO [EC:3.4.-.-]	cwlO	K21471	1_CORE	95	279	HF281_07835;AIA56016.1;HAP97_09760;HFV02_09055;HAQ03_05810;HAQ00_10610;OFC38088.1;HAP98_15115;HAP96_02490;HAP99_13385;HF288_10375;QER44162.1;AUW33369.2;AEK58967.1;HAQ02_12240;OFC36863.1;OFC42184.1;HFU97_13550;HFU84_04165;HFU87_08790;HFQ13_11325;HFU75_02755;HFV00_05715;RNF63524.1;ACK80098.1;PZD80568.1;ACH84353.1;WP_163054100.1;HF282_09655;HMI48_06525;WP_012537237.1;HF290_04615;RRN82140.1;HF289_185…
Environmental Information Processing; Signal transduction; Two-component system | Cellular Processes; Cell motility; Bacterial chemotaxis | Brite Hierarchies; Protein families: signaling and cellular processes; Bacterial motility proteins	methyl-accepting chemotaxis protein	mcp	K03406	2_FELXIBLE	70	279	EGQ64212.1;HFV02_11125;HAQ02_12930;HF283_00680;HAQ03_02315;HF289_10920;HF668_06175;NDU41394.1;HAQ03_10885;TQN49237.1;OCX68650.1;OCX80614.1;HJG40_13730;TQN52357.1;QFX95579.1;WP_010640339.1;WP_024892669.1;OCX75984.1;HER14_00550;HF669_03805;HAQ01_16485;HF670_02160;OCX73298.1;OCX77596.1;OCX89795.1;HF671_05305;OFC40651.1;HAP67_01270;HF673_03390;OCX72377.1;OCX87413.1;HAP95_09880;HHS34_02655;WP_15253722…
Metabolism; Metabolism of cofactors and vitamins; Biotin metabolism	malonyl-CoA O-methyltransferase [EC:2.1.1.197]	bioC	K02169	1_CORE	95	278	HF290_16720;HF289_12650;HF283_02815;HF283_10685;HF283_13300;HF283_17025;HF285_10310;HF563_13805;HF563_18015;fig|6666666.521345.peg.1624;HAP94_11855;fig|6666666.523682.peg.1764;OYV80939.1;HGE67564.1;HF281_00085;AIA56316.1;HAP97_00300;HFV02_13935;HAQ03_03740;HAQ00_06325;OFC27792.1;HAP98_07745;HAP96_04775;HAP99_06585;HF288_09305;QER43908.1;AUW33655.1;AEK59273.1;HAQ02_10695;OFC39285.1;OFC40917.1;HFU9…
Environmental Information Processing; Signal transduction; Two-component system | Brite Hierarchies; Protein families: signaling and cellular processes; Two-component system	two-component system, NtrC family, nitrogen regulation response regulator GlnG	glnG, ntrC	K07712	1_CORE	94	274	HF283_00780;HF283_10925;HF563_07920;HF668_00670;HAQ00_11545;HAQ00_14870;fig|6666666.523682.peg.655;OFC42560.1;HAQ00_13080;HAQ00_16020;HF561_14525;HF563_06980;TQN52424.1;HF671_09540;WP_075322648.1;HAP95_07710;HAP96_02470;HF921_00910;HAP96_13340;HAP99_12515;OYV71749.1;OYV74174.1;HF281_00600;AIA56113.1;HAP97_04610;HFV02_06855;HAQ03_05980;HAQ00_07010;OFC29641.1;HAP98_11880;HAP96_11695;HF288_07670;QER…
Cellular Processes; Cellular community - prokaryotes; Quorum sensing | Brite Hierarchies; Protein families: signaling and cellular processes; Secretion system	type IV secretion system protein TrbG	trbG	K20532	2_FELXIBLE	80	274	HF283_11305;HF561_01425;QFX95143.1;QFX96641.1;OFC37969.1;OFC44597.1;AEK58686.1;OFC38410.1;OFC40006.1;WP_163057027.1;fig|6666666.521345.peg.6098;EGQ61452.1;HF561_11415;HF568_13665;HF639_09010;TQN50383.1;QFX96162.1;HER14_19500;HF673_15405;WP_080707808.1;WP_031572286.1;CDQ12074.1;SMH64799.1;HAP94_16280;HF288_00535;HF282_05340;HF288_03345;HF288_03710;HF288_04930;HF283_01635;HF283_03440;HF281_08390;HF…
Metabolism; Carbohydrate metabolism; Amino sugar and nucleotide sugar metabolism	CDP-4-dehydro-6-deoxyglucose reductase, E3 [EC:1.17.1.1]	ascD, ddhD, rfbI	K00523	1_CORE	95	270	HF283_05530;HAQ03_11265;HAQ03_11365;HAQ03_11380;HAQ02_05540;HAQ00_05525;HAQ00_14070;HFU97_11350;HFU84_03715;HFU87_10095;HFV00_03805;fig|6666666.521345.peg.199;OCX77200.1;OCX68767.1;OCX82082.1;OCX68982.1;HAP95_08655;HF281_00120;HF281_11390;AIA55155.1;AIA55608.1;AIA56309.1;HAP97_00335;HAP97_12065;HFV02_02460;HFV02_13900;HAQ03_03775;HAQ03_11285;HAQ00_06290;HAQ00_10665;OFC27799.1;OFC31470.1;HAP98_025…
Genetic Information Processing; Replication and repair; Homologous recombination | Brite Hierarchies; Protein families: genetic information processing; DNA repair and recombination proteins	ATP-dependent DNA helicase RecG [EC:3.6.4.12]	recG	K03655	1_CORE	95	269	EGQ64127.1;HF283_02175;HF285_02825;HF563_09030;HF563_13600;TQN51663.1;HAQ00_11510;HAQ00_11525;HAQ00_11780;HAQ00_14830;HAQ00_11785;HAQ00_12155;HAQ00_15040;HAQ00_12255;HAQ00_14940;HAQ00_13055;HAQ00_14895;HAQ00_15045;WP_051488123.1;HER14_04205;HF670_09015;PKY10743.1;HF918_03235;HF928_01655;HF929_12900;CDQ10176.1;OFA15868.1;SMH64133.1;AEM47022.1;WP_031570874.1;HJG40_00615;OCB02320.1;OYV71782.1;OYV731…
Brite Hierarchies; Protein families: genetic information processing; Transcription factors | Brite Hierarchies; Protein families: signaling and cellular processes; Antimicrobial resistance genes	MerR family transcriptional regulator, copper efflux regulator	cueR	K19591	1_CORE	94	269	NDU42364.1;HF281_07445;HF281_09605;HAP97_13935;HFV02_04220;HFV02_05925;HAQ03_00205;HAQ03_00680;HAQ00_04180;OFC29509.1;OFC29983.1;HAP98_00535;HAP96_01335;HAP99_00125;HAP99_06170;HF288_06625;HF288_07490;AUW32970.1;AUW33954.1;OFC54727.1;AEK59607.1;HAQ02_08855;OFC30043.1;OFC36883.1;OFC35433.1;OFC38482.1;HFU97_14355;HFU84_05085;HFU87_04325;HFV00_11210;RNF61614.1;ACK80606.1;PZD82043.1;ACH84266.1;WP_012…
Metabolism; Amino acid metabolism; Arginine and proline metabolism | Metabolism; Biosynthesis of other secondary metabolites; Carbapenem biosynthesis	glutamate 5-kinase [EC:2.7.2.11]	proB	K00931	1_CORE	95	266	HF563_02870;HF641_14295;AIA54100.1;AIA56684.1;HAP97_04070;HFV02_00350;HAQ00_03040;OFC36580.1;HAP98_05595;HAP96_11075;AEK56793.1;OFC39925.1;OFC41879.1;HFU97_11280;HFU84_03785;HFU87_10165;HFV00_03875;ACK79311.1;ACH84299.1;WP_009566656.1;WP_163059343.1;fig|6666666.521345.peg.4293;fig|6666666.521345.peg.1719;HMI48_06270;EGQ62715.1;HF290_10690;HF283_01855;HF289_05385;HF285_06620;NDU42542.1;QFG78868.1;…
Not Included in Pathway or Brite; Poorly characterized; Function unknown	uncharacterized protein	K09803	K09803	2_FELXIBLE	84	266	HF285_10430;HF285_11770;NDU43114.1;HAP95_16030;NDU43934.1;TQN50123.1;WP_010641614.1;WP_024893580.1;OCX69646.1;HER14_07370;HF669_01060;HAQ01_03465;HF670_03240;OCX72810.1;OCX85066.1;OCX86227.1;HF671_02575;OFC47740.1;WP_143214900.1;HAP67_02355;HF673_06895;WP_031572510.1;OCX74871.1;OCX79036.1;HHS34_12515;OAP93561.1;HF918_05595;HF918_12375;HF921_04775;HF925_12220;HF928_02990;HF928_03045;HAP94_05400;HF…
Brite Hierarchies; Protein families: metabolism; Peptidases | Brite Hierarchies; Protein families: metabolism; Peptidoglycan biosynthesis and degradation proteins	L,D-transpeptidase ErfK/SrfK	erfK	K16291	1_CORE	95	265	HF283_15650;HF568_04640;WP_024894616.1;HF673_05865;WP_035210203.1;HF281_03575;HF281_08630;HF281_11900;AIA54296.1;AIA56078.1;AIA56162.1;HAP97_02130;HAP97_03645;HAP97_10795;HFV02_00095;HFV02_00555;HFV02_07005;HAQ03_02410;HAQ03_10605;HAQ03_12770;HAQ00_02760;HAQ00_05565;HAQ00_10970;OFC33843.1;OFC35191.1;OFC36707.1;HAP98_01990;HAP98_07220;HAP98_09430;HAP96_01915;HAP96_09350;HAP96_12235;HAP99_00185;HAP…
Metabolism; Carbohydrate metabolism; Glyoxylate and dicarboxylate metabolism	phosphoglycolate phosphatase [EC:3.1.3.18]	gph	K01091	1_CORE	95	265	HF281_08905;AIA55071.1;HAP97_09825;HFV02_01365;HAQ03_07200;HAQ00_01255;OFC36975.1;HAP98_03680;HAP96_07315;HAP99_07330;HF288_01000;QER43116.1;AUW32731.1;OFC58416.1;AEK58082.1;HAQ02_06550;OFC35847.1;OFC42284.1;RNF73602.1;ACK78236.1;PZD79791.1;ACH84093.1;WP_163059372.1;HF282_09915;fig|6666666.521345.peg.582;HMI48_03620;EGQ62065.1;WP_009565185.1;HF290_05710;HF283_08925;RRN83325.1;HF289_08485;HF285_03…
Metabolism; Amino acid metabolism; Cysteine and methionine metabolism | Metabolism; Amino acid metabolism; Arginine and proline metabolism | Metabolism; Metabolism of other amino acids; beta-Alanine metabolism | Metabolism; Metabolism of other amino acids; Glutathione metabolism	spermidine synthase [EC:2.5.1.16]	speE, SRM	K00797	1_CORE	95	265	HF290_00175;HF290_11585;HF283_04735;HF283_17150;HF281_06140;AIA56394.1;HAP97_03825;HFV02_11835;HAQ03_11035;HAQ00_04380;OFC29794.1;HAP98_12250;HAP96_11765;HAP99_10330;HF288_11090;QER43552.1;AUW33728.1;OFC51440.1;AEK59349.1;HAQ02_07500;OFC30327.1;OFC41889.1;HFU97_14030;HFU84_08855;HFU87_00630;HFQ13_13635;HFU75_13235;HFV00_01980;RNF65936.1;ACK79548.1;PZD82818.1;ACH82589.1;WP_163059122.1;HF282_08590;…
Brite Hierarchies; Protein families: genetic information processing; Transcription factors	ArsR family transcriptional regulator, lead/cadmium/zinc/bismuth-responsive transcriptional repressor	cadC, smtB	K21903	1_CORE	95	262	QFX96002.1;OFC38606.1;AUW33928.1;AUW34046.1;OFC40193.1;OFC35366.1;OCX74399.1;OCX83078.1;HF281_08120;AIA55367.1;HAP97_02815;HFV02_02765;HAQ03_00805;HAQ00_04055;OFC29532.1;HAP98_05230;HAP96_06625;HAP99_04950;HF288_02260;QER45945.1;AUW32994.1;OFC52799.1;AEK58399.1;HAQ02_08730;OFC30020.1;OFC35457.1;HFU97_08850;HFU84_12250;HFU87_07190;HFQ13_04370;HFU75_12035;HFV00_09325;RNF68403.1;ACK79175.1;ACK79466.…
Not Included in Pathway or Brite; Unclassified: metabolism; Enzymes with EC numbers	cyclopropane-fatty-acyl-phospholipid synthase [EC:2.1.1.79]	cfa	K00574	1_CORE	95	262	EGQ64173.1;NDU43464.1;HF568_14290;WP_010637108.1;WP_010642947.1;OFC30115.1;OFC30542.1;OFC36160.1;HF563_05795;HF921_13145;CDQ08947.1;SMH66705.1;AEM46998.1;CDQ11669.1;CDQ11780.1;SMH65341.1;HF281_09730;AIA56273.1;HAP97_04965;HFV02_03220;HAQ03_02105;HAQ03_03950;HAQ00_06115;OFC39228.1;HAP98_04710;HAP96_10710;HAP99_04625;HF288_02700;QER43864.1;AUW33615.1;OFC61729.1;AEK59229.1;HAQ02_04575;HAQ02_04950;OF…
Metabolism; Energy metabolism; Oxidative phosphorylation	NADH-quinone oxidoreductase subunit B [EC:7.1.1.2]	nuoB	K00331	1_CORE	95	262	HF563_04195;HF925_07485;HF563_18580;HF925_01535;HF281_10080;HAP97_06960;HFV02_02165;HAQ03_00410;HAQ00_10710;OFC28673.1;HAP98_14960;HAP96_01065;HAP99_05355;HF288_02485;AUW32924.1;OFC61312.1;AEK58318.1;HAQ02_07890;OFC30419.1;OFC41339.1;HFU97_01535;HFU84_10215;HFU87_00660;HFV00_00830;RNF67133.1;ACK80012.1;PZD79844.1;ACH84033.1;WP_163056088.1;fig|6666666.521345.peg.2600;HMI48_03330;WP_012537011.1;HF2…
Metabolism; Carbohydrate metabolism; Glycolysis / Gluconeogenesis | Metabolism; Carbohydrate metabolism; Citrate cycle (TCA cycle) | Metabolism; Carbohydrate metabolism; Pyruvate metabolism | Environmental Information Processing; Signal transduction; HIF-1 signaling pathway | Organismal Systems; Endocrine system; Glucagon signaling pathway | Human Diseases; Cancers: Overview; Central carbon metab…	pyruvate dehydrogenase E1 component beta subunit [EC:1.2.4.1]	PDHB, pdhB	K00162	1_CORE	95	261	HF283_11415;HF568_06600;HF668_02805;HF563_02665;HF568_04470;HF639_07165;HF668_01995;HF668_11765;CDQ11810.1;HF281_01995;HF281_06755;AIA54197.1;AIA54960.1;HAP97_13595;HAP97_14375;HFV02_05310;HFV02_13580;HAQ03_01375;HAQ03_06670;HAQ00_02120;HAQ00_14550;OFC29962.1;OFC38182.1;HAP98_08765;HAP98_12855;HAP96_02820;HAP96_13820;HAP99_06815;HAP99_08255;HF288_00545;HF288_06810;QER44010.1;QER45019.1;AUW31727.1…
Brite Hierarchies; Protein families: signaling and cellular processes; Two-component system	two-component system, OmpR family, response regulator	K02483	K02483	1_CORE	95	256	HF283_02680;HF283_15365;HF563_17385;WP_139111720.1;OCX71411.1;OCX79274.1;OCX80496.1;OFC48734.1;WP_051690555.1;HFU97_11130;HFU84_10775;HFU87_12370;HFQ13_11965;HFU75_03405;HFV00_07595;EGQ60675.1;OYV72351.1;OYV77665.1;HF281_04645;AIA54584.1;HAP97_11940;HFV02_00430;HAQ03_01670;HAQ00_08815;OFC30554.1;HAP98_04775;HAP96_11625;HAP99_00585;HF288_06530;QER44298.1;AUW32074.1;OFC60930.1;AEK57323.1;HAQ02_0564…
Metabolism; Nucleotide metabolism; Pyrimidine metabolism	dihydroorotase [EC:3.5.2.3]	URA4, pyrC	K01465	1_CORE	95	256	HER14_16675;HF283_07450;HF283_07690;HF283_20625;HF285_11580;HF639_00745;HF563_14150;HF281_12280;AIA54831.1;HAP97_00575;HFV02_11470;HAQ03_09595;HAQ00_07845;OFC28388.1;HAP98_03905;HAP96_10100;HAP99_08430;HF288_04065;QER43643.1;AUW32318.1;OFC62374.1;AEK57621.1;HAQ02_03450;OFC36070.1;OFC35748.1;HFU97_04465;HFU84_03100;HFU87_01985;HFQ13_05360;HFU75_13005;HFV00_14180;RNF68930.1;ACK79704.1;PZD81195.1;AC…
Cellular Processes; Cellular community - prokaryotes; Quorum sensing | Cellular Processes; Cellular community - prokaryotes; Biofilm formation - Escherichia coli	c-di-GMP phosphodiesterase Gmr [EC:3.1.4.52]	gmr	K14051	1_CORE	93	253	OCX70507.1;OCX78746.1;OCX80625.1;HAP95_10205;HF283_02440;HAQ03_09880;OFC61621.1;HAQ02_04080;HFU97_02480;HFU84_11340;HFU87_12950;HFV00_11075;OYV73737.1;HAQ03_02325;HF289_08815;HF641_15590;HAQ01_16215;HF670_13400;HAP67_06390;HAP67_17700;WP_140390861.1;WP_031572096.1;WP_031574792.1;HJG40_08265;CDQ09899.1;SMH65775.1;OCB02415.1;HFU97_10945;HFU84_09520;HFU87_00810;HFQ13_10990;HFU75_08390;HFV00_13440;PK…
Cellular Processes; Cell growth and death; Apoptosis - fly | Brite Hierarchies; Protein families: signaling and cellular processes; Exosome	peroxiredoxin (alkyl hydroperoxide reductase subunit C) [EC:1.11.1.15]	PRDX2_4, ahpC	K03386	1_CORE	95	250	EGQ63921.1;HF283_12180;HF285_12935;OCB02904.1;WP_081662556.1;HF281_12550;AIA54777.1;HAP97_00065;HFV02_09550;HAQ03_08820;HAQ00_08115;OFC32345.1;HAP98_09825;HAP96_04320;HAP99_03150;HF288_03645;QER43696.1;AUW32268.1;OFC43758.1;AEK57570.1;HAQ02_07265;OFC36458.1;OFC41170.1;HFU97_06030;HFU84_10050;HFU87_05390;HFQ13_12280;HFU75_02240;HFV00_04740;RNF68317.1;ACK79980.1;PZD81882.1;ACH83341.1;WP_012536483.1…
Genetic Information Processing; Replication and repair; Homologous recombination | Brite Hierarchies; Protein families: genetic information processing; DNA repair and recombination proteins	exodeoxyribonuclease V alpha subunit [EC:3.1.11.5]	recD	K03581	1_CORE	94	250	HF283_07880;HF668_07725;HF289_08635;NDU42068.1;PKY11376.1;HAP94_08460;OCB03404.1;OCB03742.1;QFG77814.1;HMI48_13665;HF289_17640;QFG79229.1;HF563_00225;HF641_07045;HF641_07590;HF668_02815;HF668_08950;HER14_01120;HF671_16250;HAP95_16425;OAP91883.1;HF923_06485;HF928_13240;OFA15683.1;AEM46725.1;HF563_06140;HF563_18490;BBF64667.1;HF568_17105;HAP94_22175;HAP94_24430;BBF64666.1;HF668_02550;HF668_08330;HA…
Environmental Information Processing; Signal transduction; Two-component system | Brite Hierarchies; Protein families: signaling and cellular processes; Transporters	membrane fusion protein, Cu(I)/Ag(I) efflux system	cusB, silB	K07798	1_CORE	92	246	HF292_03025;HF292_10610;HF292_14180;HF668_11655;HAP94_26565;HF281_06820;AIA54656.1;HAP97_12510;HFV02_02105;HAQ03_04625;HAQ00_09195;OFC30467.1;HAP98_09215;HAP96_03485;HAP99_12730;HF288_05370;QER44115.1;AUW32160.1;OFC62225.1;AEK57444.1;HAQ02_05690;OFC30920.1;OFC36322.1;OFA16665.1;HF641_00355;HF641_06595;HF925_09975;HF641_14415;HAP98_00005;HF282_00485;RRN82513.1;HF292_02480;HF641_14335;HF668_05320;H…
Not Included in Pathway or Brite; Unclassified: metabolism; Amino acid metabolism	ethanolamine utilization protein EutM	eutM	K04027	2_FELXIBLE	87	246	WP_012536700.1;RNF59197.1;HF292_12575;HF292_15340;HF920_11410;HF920_11415;HF923_14040;HF923_14325;RRN84131.1;HF285_16225;QFG77760.1;QFG77761.1;QFG78423.1;QFG78425.1;HF561_01375;HF639_15045;BBF66255.1;HF641_00685;HF641_05935;RBL99528.1;HF668_10820;WP_024893634.1;HAQ00_15835;HF281_12485;HF281_12490;HF281_12495;AIA54790.1;AIA54791.1;AIA54792.1;HAP97_01955;HAP97_06225;HFV02_13115;HAQ03_02310;HAQ00_08…
Metabolism; Metabolism of cofactors and vitamins; Ubiquinone and other terpenoid-quinone biosynthesis	2-polyprenyl-6-hydroxyphenyl methylase / 3-demethylubiquinone-9 3-methyltransferase [EC:2.1.1.222 2.1.1.64]	ubiG	K00568	1_CORE	95	245	HF283_08345;HF283_13300;HF285_10310;HF285_12980;NDU43927.1;QFG77693.1;HF561_09405;HF568_05940;HF639_13905;BBF65522.1;RBM00315.1;HF668_04575;HF292_00340;HF668_07620;fig|6666666.521345.peg.1624;HAP94_13725;HGE67564.1;HF281_03530;AIA54971.1;HAP97_13535;HFV02_05015;HAQ03_06730;HAQ00_02180;OFC32722.1;HAP98_07100;HAP96_13760;HAP99_06755;HF288_00955;QER45030.1;AUW32652.1;OFC42096.1;AEK57986.1;HAQ02_1405…
Environmental Information Processing; Signal transduction; Two-component system | Cellular Processes; Cellular community - prokaryotes; Biofilm formation - Vibrio cholerae | Brite Hierarchies; Protein families: signaling and cellular processes; Two-component system	two-component system, response regulator FlrC	flrC, fleR	K10943	1_CORE	94	245	fig|6666666.523682.peg.765;HF281_11605;AIA55119.1;HAP97_11425;HFV02_07560;HAQ03_07440;HAQ00_01015;OFC36931.1;HAP98_09340;HAP96_10300;HAP99_12920;HF288_09575;QER44571.1;AUW32772.1;OFC60871.1;AEK58131.1;HAQ02_06790;OFC37054.1;OFC42240.1;HFU97_09160;HFU84_06210;HFU87_06880;HFQ13_04060;HFU75_11725;HFV00_09635;RNF61068.1;WP_163053984.1;fig|6666666.521345.peg.5981;HF292_05305;NDU41766.1;TQN52396.1;QFX9…
Metabolism; Carbohydrate metabolism; Glycolysis / Gluconeogenesis | Metabolism; Carbohydrate metabolism; Pyruvate metabolism | Metabolism; Nucleotide metabolism; Purine metabolism | Organismal Systems; Endocrine system; Glucagon signaling pathway | Human Diseases; Cancers: Overview; Central carbon metabolism in cancer | Human Diseases; Cancers: Overview; Viral carcinogenesis | Human Diseases; End…	pyruvate kinase [EC:2.7.1.40]	PK, pyk	K00873	1_CORE	94	245	NDU41511.1;NDU44074.1;HF561_16015;HF563_01405;HF568_11160;HF568_13400;HF281_09635;HFV02_03125;HAQ03_04045;OFC39246.1;HAP99_04720;HF288_02605;QER43843.1;AUW33596.1;OFC61382.1;AEK59210.1;HAQ02_05045;OFC30271.1;OFC40968.1;RNF62224.1;ACK79871.1;PZD82183.1;ACH83146.1;WP_163054766.1;HF282_05540;fig|6666666.521345.peg.3804;HMI48_04425;HMI48_15720;WP_012536331.1;HF290_08370;HF290_15575;HF283_02735;RRN863…
Genetic Information Processing; Replication and repair; Mismatch repair | Brite Hierarchies; Protein families: genetic information processing; DNA replication proteins | Brite Hierarchies; Protein families: genetic information processing; DNA repair and recombination proteins | Brite Hierarchies; Protein families: signaling and cellular processes; Prokaryotic defense system	DNA adenine methylase [EC:2.1.1.72]	dam	K06223	2_FELXIBLE	86	243	HF283_01430;HF283_01455;HF283_08440;HF283_09625;HF283_12295;HF285_04865;HF673_19765;HAP93_10540;HAP94_09120;HF283_14860;HF283_17815;HF283_20175;HF668_02040;HF285_10120;HF285_15585;HF285_12295;HF292_13640;HF563_13675;HAQ03_13680;HFQ13_02260;HFU75_06185;HF668_08815;OCX69672.1;OCX70686.1;OCX85784.1;OCX85326.1;OCX74706.1;OCX79863.1;HAP95_16210;HF670_16040;HF918_00915;HF673_07140;HJG40_14050;HHS34_137…
Environmental Information Processing; Signal transduction; Two-component system | Brite Hierarchies; Protein families: signaling and cellular processes; Two-component system	two-component system, NtrC family, nitrogen regulation response regulator NtrX	ntrX	K13599	1_CORE	95	242	HF283_10770;HF281_06855;AIA54650.1;HAP97_12475;HFV02_02070;HAQ03_00285;HAQ00_09160;OFC34928.1;HAP98_09180;HAP96_03450;HAP99_12085;HF288_05405;QER44108.1;AUW32154.1;OFC62231.1;AEK57436.1;HAQ02_11830;OFC30595.1;OFC38641.1;HFU97_07700;HFU84_01910;HFU87_03070;HFQ13_13305;HFU75_05635;HFV00_02885;TQN50785.1;QFX96553.1;WP_029316178.1;WP_024892819.1;OCX70560.1;HF669_08050;HAQ01_06075;HF670_15445;OCX73191…
Not Included in Pathway or Brite; Unclassified: metabolism; Enzymes with EC numbers	arsenate reductase (thioredoxin) [EC:1.20.4.4]	arsC2, arsC	K03741	1_CORE	93	241	HF290_15505;HF289_01695;HF563_01360;HF563_06030;HF920_11360;HF918_14025;HF921_09785;HF923_09995;HF928_13795;HF563_07950;HF563_13715;HF563_14015;HF925_03175;HAP94_25430;AEM48327.1;HF281_12265;AIA54834.1;HAP97_00590;HFV02_11485;HAQ03_09605;HAQ00_07830;OFC28385.1;HAP98_03920;HAP96_10085;HAP99_08415;HF288_04080;QER43640.1;AUW32321.1;OFC62371.1;AEK57624.1;HAQ02_03460;OFC36067.1;OFC35745.1;HFU97_08275;…
Metabolism; Carbohydrate metabolism; Glyoxylate and dicarboxylate metabolism | Metabolism; Energy metabolism; Carbon fixation in photosynthetic organisms	ribulose-bisphosphate carboxylase large chain [EC:4.1.1.39]	rbcL	K01601	1_CORE	95	240	HF281_07070;AIA55275.1;HAP97_11115;HFV02_06810;HAQ03_00365;HAQ00_09395;OFC28681.1;HAP98_11360;HAP96_11335;HAP99_02670;HF288_02530;QER45747.1;OFC61219.1;AEK58309.1;HAQ02_07935;OFC30427.1;OFC41331.1;HFU97_01580;HFU84_10170;HFU87_00705;HFV00_00785;RNF64278.1;ACK78027.1;PZD79842.1;ACH84035.1;WP_163056090.1;fig|6666666.521345.peg.2619;HMI48_03335;WP_012537012.1;HF290_08695;HF283_11320;RRN83275.1;HF289…
Genetic Information Processing; Replication and repair; Nucleotide excision repair | Genetic Information Processing; Replication and repair; Mismatch repair | Brite Hierarchies; Protein families: genetic information processing; DNA repair and recombination proteins	DNA helicase II / ATP-dependent DNA helicase PcrA [EC:3.6.4.12]	uvrD, pcrA	K03657	1_CORE	95	240	EGQ64161.1;HF290_06185;HF289_07340;HF292_03345;TQN50766.1;HF290_06395;OFC30479.1;OFC60832.1;OFC39759.1;OFC41476.1;WP_163057081.1;fig|6666666.521345.peg.6065;HF561_02905;HF568_11950;HF639_15295;TQN50394.1;QFX96175.1;HER14_19555;HF673_11155;WP_081576742.1;WP_031572272.1;WP_035209277.1;CDQ09177.1;SMH64846.1;HF289_17565;NDU42897.1;HAQ01_09675;HF673_08895;HAP95_08115;HAQ00_13005;HAQ00_16150;WP_0106385…
Brite Hierarchies; Protein families: signaling and cellular processes; Transporters	porin	oprB	K07267	1_CORE	93	240	HF563_00815;HF563_03195;TQN51945.1;QFX95240.1;WP_075324190.1;OYV81307.1;HF281_08890;HF288_00985;HF669_03590;OYV71938.1;HF673_09710;HAP93_11025;fig|6666666.523682.peg.452;QER44644.1;AEK58186.1;HF282_08165;QFX95238.1;HF669_03595;WP_075323042.1;WP_140391011.1;HF928_12805;OYV77670.1;QER44645.1;AEK58185.1;HF281_02095;HF281_05285;AIA55172.1;AIA56514.1;HAP97_08645;HAP97_09235;HFV02_00615;HFV02_09815;HAQ…
Cellular Processes; Cellular community - prokaryotes; Quorum sensing | Human Diseases; Drug resistance: Antimicrobial; beta-Lactam resistance | Brite Hierarchies; Protein families: signaling and cellular processes; Transporters | Brite Hierarchies; Protein families: signaling and cellular processes; Antimicrobial resistance genes	outer membrane protein, multidrug efflux system	oprM, emhC, ttgC, cusC, adeK, smeF, mtrE, cmeC, gesC	K18139	1_CORE	92	240	OFC37307.1;HAQ03_14455;HAQ02_01095;HF282_07585;HF283_15815;HF563_02830;HF563_10785;HF568_01425;HF639_01490;HF668_11550;WP_158025240.1;WP_158025242.1;HF920_11875;HF918_12335;HF921_04740;HAP93_06360;HF925_06190;HF928_03085;HER14_14615;HER14_15545;HAP95_00700;OAP87365.1;HGE67558.1;WP_075322692.1;WP_075324168.1;WP_031575611.1;HF281_02935;AIA54995.1;AIA55626.1;HAP97_09015;HAP97_10285;HFV02_14355;HFV02…
Cellular Processes; Cell growth and death; Cell cycle - Caulobacter	diguanylate cyclase [EC:2.7.7.65]	dgcB	K13590	2_FELXIBLE	72	237	HF283_02405;NDU41111.1;WP_024895350.1;OCX70083.1;OCX70031.1;OCX78337.1;OCX84069.1;HF671_01520;OFC41668.1;HF920_10035;OAP92716.1;HF921_01030;HF921_07215;HF923_10620;HF923_10645;HF923_12300;HF928_02280;HF928_14940;HAP94_09390;CDQ12044.1;OFA15596.1;SMH64187.1;SMH64835.1;AEM46735.1;OYV78934.1;NDU43192.1;WP_010639739.1;WP_141565768.1;HF669_10175;WP_024892420.1;OCX67895.1;OCX83839.1;OCX86128.1;OFC50232…
Brite Hierarchies; Protein families: genetic information processing; Ribosome biogenesis | Brite Hierarchies; Protein families: genetic information processing; Transfer RNA biogenesis	L-threonylcarbamoyladenylate synthase [EC:2.7.7.87]	tsaC, rimN, SUA5	K07566	1_CORE	95	233	HF283_02120;HER14_16675;HF920_06180;HAP93_06950;HF923_08695;HF925_08710;HF920_06185;HAP93_06945;HF923_08700;HF925_08715;HAP93_01525;HAP93_03785;HF281_07370;AIA55327.1;HAP97_06765;HFV02_13560;HAQ03_00605;HAQ00_04255;OFC29601.1;HAP98_00460;HAP96_01260;HAP99_00050;HF288_00235;QER45763.1;AUW32960.1;OFC61326.1;AEK58359.1;HAQ02_04845;OFC36113.1;OFC39829.1;HFU97_06390;HFU84_13730;HFU87_13835;HFQ13_14225…
Brite Hierarchies; Protein families: genetic information processing; Translation factors | Brite Hierarchies; Protein families: genetic information processing; Mitochondrial biogenesis | Brite Hierarchies; Protein families: signaling and cellular processes; Exosome	elongation factor Tu	tuf, TUFM	K02358	1_CORE	92	233	HF283_16570;HF668_09450;HF921_01460;HF921_07715;HF289_04965;HF292_08885;NDU41321.1;NDU41333.1;HF561_04710;HF561_12410;HF668_11555;HF921_01395;HF921_06730;HF929_03125;HF929_12220;HF639_01130;HF639_07790;HAQ00_03670;HF668_02980;HF668_08735;HF670_01725;HF921_13265;HF921_13310;HF670_15370;HF671_04735;HF671_08885;OFC41821.1;HAP67_11405;HF673_07970;HAP95_09305;HF920_06470;HF920_07150;HF918_04425;HF918_…
Environmental Information Processing; Signal transduction; Two-component system | Cellular Processes; Cellular community - prokaryotes; Quorum sensing | Brite Hierarchies; Protein families: signaling and cellular processes; Two-component system	two-component system, NtrC family, response regulator GlrR	glrR, qseF	K07715	1_CORE	95	232	HF283_11125;HF563_12395;HF563_19120;EGQ60910.1;HF563_09940;fig|6666666.521345.peg.997;OYV80026.1;WP_028989948.1;HAP67_13825;HF673_03145;HGE67733.1;HGE67870.1;HAP98_02555;HAP67_16630;HGE68013.1;HAP98_00145;HF282_04880;fig|6666666.521345.peg.5304;HF290_02435;HF292_05835;HF563_02970;HF563_09600;HF568_01260;HF668_13115;OAP87427.1;HGE68535.1;fig|6666666.521345.peg.5293;HF563_07520;OCX68363.1;OCX88882.…
Metabolism; Energy metabolism; Sulfur metabolism	thiosulfate sulfurtransferase [EC:2.8.1.1]	glpE	K02439	1_CORE	93	232	HF283_20075;HF929_12390;HF281_08095;AIA55362.1;HAP97_02840;HFV02_02740;HAQ03_00780;HAQ00_04080;OFC29528.1;HAP98_13180;HAP96_06650;HAP99_12175;HF288_10415;QER45950.1;AUW32990.1;OFC52794.1;AEK58394.1;HAQ02_08755;OFC30024.1;OFC35452.1;HFU97_08875;HFU84_12275;HFU87_07165;HFQ13_04345;HFU75_12010;HFV00_09350;RNF68398.1;ACK80456.1;PZD81283.1;ACH84214.1;WP_163054139.1;HF282_07855;fig|6666666.521345.peg.2…
Brite Hierarchies; Protein families: genetic information processing; DNA replication proteins	DNA replication protein DnaC	dnaC	K02315	2_FELXIBLE	88	232	HF281_05925;HFV02_09755;HAQ03_07955;OFC35994.1;HAP99_10560;HF288_06425;HF288_09385;OFC58620.1;HAQ02_08130;OFC38356.1;OFC40384.1;HFU97_08740;HFU84_06800;HFU87_09790;HFQ13_09260;HFU75_06300;HFV00_10605;ACK77888.1;PZD80505.1;ACH82398.1;ACH83515.1;WP_163056940.1;HF282_06195;fig|6666666.521345.peg.6142;fig|6666666.521345.peg.5461;fig|6666666.521345.peg.5049;HMI48_12775;HMI48_13265;HMI48_13800;WP_05460…
Not Included in Pathway or Brite; Unclassified: signaling and cellular processes; Transport	hydrophobic/amphiphilic exporter-1 (mainly G- bacteria), HAE1 family	TC.HAE1	K03296	1_CORE	95	230	HF283_06555;HF283_06890;HF283_19835;HF563_14460;HF639_00330;HER14_11970;WP_140391163.1;HGE67504.1;HF281_07255;HF281_10140;AIA53950.1;AIA55252.1;HAP97_01465;HAP97_10695;HFV02_03080;HFV02_11615;HAQ03_06625;HAQ03_12290;HAQ00_09515;HAQ00_13420;OFC28940.1;OFC29688.1;HAP98_01605;HAP98_04560;HAP98_10460;HAP96_04070;HAP96_11215;HAP99_07970;HAP99_08990;HF288_04800;HF288_13840;QER45684.1;QER45753.1;AUW3162…
Cellular Processes; Cellular community - prokaryotes; Quorum sensing | Brite Hierarchies; Protein families: signaling and cellular processes; Secretion system	type IV secretion system protein TrbE	trbE	K20530	2_FELXIBLE	84	230	EGQ64189.1;EGQ64239.1;HF283_00225;HF283_04690;HF283_06720;HF283_07415;HF283_10605;HF283_11765;HF283_13535;HF283_14185;HF563_17795;HF283_17740;HF289_00455;HF285_16295;OCX70630.1;OCX84895.1;OCX83424.1;OFC40950.1;HF285_04465;HF285_12230;HF563_04580;HF281_10240;HF281_11255;AIA55718.1;HAP97_00465;HFV02_01265;HFV02_03540;HFV02_14420;HAQ03_02890;HAQ03_08205;HAQ00_08610;OFC35788.1;OFC37978.1;HAP98_07085;…
Environmental Information Processing; Signal transduction; Two-component system | Brite Hierarchies; Protein families: metabolism; Protein kinases | Brite Hierarchies; Protein families: signaling and cellular processes; Two-component system | Brite Hierarchies; Protein families: signaling and cellular processes; Bacterial motility proteins	two-component system, NtrC family, sensor histidine kinase PilS [EC:2.7.13.3]	pilS, pehS	K02668	1_CORE	95	229	HF283_00205;HF283_03120;HF283_07295;OFA17568.1;HF283_20110;OYV75006.1;PKY10315.1;HAP67_16575;HAP93_08480;HF925_00720;HF923_12900;OYV73137.1;OYV76183.1;HF281_05465;AIA56549.1;HAP97_10050;HFV02_13660;HAQ03_03080;HAQ00_07645;OFC34899.1;HAP98_14605;HAP96_05945;HAP99_04225;HF288_13970;AUW33867.1;OFC49777.1;AEK59506.1;HAQ02_01435;OFC31123.1;OFC38394.1;HFU97_04940;HFU84_12710;HFU87_07285;HFQ13_05105;HFU…
Metabolism; Energy metabolism; Oxidative phosphorylation	NADH-quinone oxidoreductase subunit L [EC:7.1.1.2]	nuoL	K00341	1_CORE	95	228	HF283_03005;HFV02_12995;HF283_10930;HF568_02340;HF639_08930;HF281_09710;AIA56269.1;HAP97_04945;HFV02_03200;HAQ03_03970;HAQ00_06095;OFC39232.1;HAP98_14415;HAP96_10730;HAP99_04645;HF288_02680;QER43860.1;AUW33610.1;OFC61733.1;AEK59225.1;HAQ02_04970;OFC30257.1;OFC40982.1;HFU97_10265;HFU84_10560;HFU87_12855;HFQ13_06055;HFU75_14065;HFV00_07255;WP_071183020.1;fig|6666666.521345.peg.4381;NDU43530.1;BBF63…
Metabolism; Glycan biosynthesis and metabolism; N-Glycan biosynthesis | Brite Hierarchies; Protein families: metabolism; Glycosyltransferases	dolichol-phosphate mannosyltransferase [EC:2.4.1.83]	DPM1	K00721	1_CORE	95	226	HF281_06415;HF288_12080;HF290_13345;HF290_13750;NDU42861.1;HF668_03905;WP_035217171.1;HAQ01_10790;OCX69327.1;OCX79267.1;OCX80489.1;OFC48741.1;HAP67_06595;WP_051690439.1;HF925_04090;AEM49294.1;RNF61482.1;WP_028990711.1;OCX87662.1;AEM49286.1;RNF62184.1;HF290_10475;HF289_05705;HF285_06185;HF292_10750;NDU41456.1;HF563_18620;HF641_08370;QFX94802.1;WP_024895476.1;OCX70172.1;HER14_11810;HAQ01_08845;OCX7…
Brite Hierarchies; Protein families: signaling and cellular processes; Prokaryotic defense system	toxin ParE1/3/4	parE1_3_4	K19092	2_FELXIBLE	76	226	NDU43795.1;RBL98724.1;HF668_14620;TQN51106.1;TQN52105.1;QFX97051.1;WP_010642161.1;WP_024894780.1;OCX71353.1;HER14_06995;HF669_14355;HAQ01_14915;OCX72015.1;OCX81815.1;OCX89074.1;HF671_12505;OFC49470.1;WP_075323072.1;HAP67_10355;HF673_04000;OCX74102.1;OCX86675.1;HAP95_09670;HAP95_13955;HHS34_09090;HF929_12910;OFA15835.1;AEM47020.1;fig|6666666.523682.peg.304;fig|6666666.523682.peg.1113;HF563_09015;H…
Metabolism; Metabolism of cofactors and vitamins; Thiamine metabolism | Genetic Information Processing; Folding, sorting and degradation; Sulfur relay system | Brite Hierarchies; Protein families: genetic information processing; Transfer RNA biogenesis | Brite Hierarchies; Protein families: genetic information processing; Mitochondrial biogenesis | Brite Hierarchies; Protein families: signaling a…	cysteine desulfurase [EC:2.8.1.7]	iscS, NFS1	K04487	1_CORE	95	224	HF283_09400;RNF71873.1;HF670_15025;HJG40_14190;HF283_12740;HF283_16585;HF283_17115;HF283_19360;HF563_05590;HF563_05880;HF563_11245;HF920_00825;HF918_10325;HF921_10550;HF281_11005;AIA54687.1;HAP97_15025;HFV02_12365;HAQ03_10455;HAQ00_04590;OFC29731.1;HAP98_13365;HAP96_14285;HAP99_05285;HF288_09100;QER43473.1;AUW33939.1;OFC61136.1;AEK57476.1;HAQ02_05850;OFC36794.1;OFC37707.1;HFU97_06605;HFU84_00280;…
Cellular Processes; Cell growth and death; Cell cycle - Caulobacter | Brite Hierarchies; Protein families: metabolism; Peptidases	ATP-dependent Lon protease [EC:3.4.21.53]	lon	K01338	1_CORE	95	223	HF283_12185;HF563_08500;HF563_09715;HF563_12090;HAQ03_13660;HFU97_05555;HFU84_10925;HFU87_11045;HFQ13_10785;HFU75_07675;HFV00_08895;HF563_16085;OFC35397.1;OFC37320.1;OFC39600.1;HFU97_11310;HFU84_03755;HFU87_10135;HFV00_03845;RNF62983.1;PZD82344.1;WP_163059529.1;HF282_16500;fig|6666666.521345.peg.4148;WP_054608890.1;HF290_06955;HF289_14550;HF292_01145;HF292_05910;WP_024895082.1;OCX68050.1;HER14_05…
Metabolism; Carbohydrate metabolism; Starch and sucrose metabolism | Cellular Processes; Cell growth and death; Necroptosis | Cellular Processes; Cellular community - prokaryotes; Biofilm formation - Escherichia coli | Organismal Systems; Endocrine system; Insulin signaling pathway | Organismal Systems; Endocrine system; Glucagon signaling pathway | Human Diseases; Endocrine and metabolic disease…	glycogen phosphorylase [EC:2.4.1.1]	PYG, glgP	K00688	1_CORE	94	223	HF283_02000;HF283_02250;HF283_12080;HF283_05250;HF283_08880;HF563_02055;HF283_11665;HF285_16085;HF561_00385;HF563_01960;HF568_06655;HF668_03805;OFA17474.1;HF283_16930;HF668_16420;HF673_17285;HAP98_10285;OYV80864.1;HAP98_10485;HAP94_23400;fig|6666666.523682.peg.630;OYV74653.1;OYV80154.1;HF281_02130;AIA55165.1;HAP97_09270;HFV02_00580;HAQ03_08350;HAQ00_05495;OFC29744.1;HAP96_05785;HAP99_08730;HF288_…
Not Included in Pathway or Brite; Poorly characterized; Function unknown	uncharacterized protein	K09930	K09930	2_FELXIBLE	75	223	HF290_06550;HF289_05945;WP_081577665.1;HF921_13160;HGE67623.1;HF281_01895;HF281_09540;AIA54177.1;HAP97_07810;HAP97_13425;HFV02_00125;HFV02_14045;HAQ03_01275;HAQ03_08090;HAQ03_08305;HAQ03_13435;HAQ00_12325;HAQ00_14450;OFC33588.1;OFC36563.1;OFC38600.1;HAP98_00260;HAP98_01845;HAP96_09075;HAP96_13130;HAP99_08355;HAP99_11340;HF288_08410;HF288_14300;QER43501.1;QER44030.1;QER44877.1;AUW31708.1;AUW31956.…
Cellular Processes; Cellular community - prokaryotes; Biofilm formation - Pseudomonas aeruginosa	c-di-GMP phosphodiesterase [EC:3.1.4.52]	bifA	K21024	2_FELXIBLE	89	222	HF283_20115;RRN83939.1;HER14_17455;OYV73737.1;HAQ03_02325;HF563_12150;HF668_10925;HF668_14765;HER14_07255;HAQ01_13745;HAQ01_16215;HAP67_06390;HAP67_17700;WP_081577409.1;WP_140390861.1;HAP93_01825;OCB02415.1;AIA54150.1;HAP97_10165;HFV02_02020;HAQ03_09305;HAQ00_14310;OFC30202.1;HAP98_00925;HAP96_03710;QER44060.1;AUW33901.1;AEK56883.1;HAQ02_01265;OFC39458.1;OFC36240.1;HF281_07400;AIA55334.1;HAP97_06…
Brite Hierarchies; Protein families: signaling and cellular processes; Transporters	MFS transporter, PHS family, inorganic phosphate transporter	PHO84	K08176	2_FELXIBLE	84	222	HFV02_13960;HFV02_14855;HF563_04325;HF563_09085;TQN51858.1;QFX97693.1;WP_141565821.1;WP_024893195.1;OCX69231.1;HER14_05170;HF669_10830;HAQ01_15905;OCX69678.1;OCX85715.1;OCX85655.1;HF671_06780;OFC44821.1;WP_075323460.1;HAP67_00370;HF673_09130;OCX71844.1;OCX82154.1;WP_035211000.1;HJG40_03145;HAP95_10665;HHS34_07585;PKY11056.1;WP_035218708.1;HER14_03400;HAP67_02885;HF673_18005;HAQ01_15575;HF281_0987…
Metabolism; Metabolism of cofactors and vitamins; Lipoic acid metabolism	lipoate---protein ligase [EC:6.3.1.20]	lplA, lplJ	K03800	1_CORE	94	221	HF283_01360;HF283_05185;HF283_20750;HF563_12015;HF563_15475;HF281_07930;AIA56039.1;HAP97_09650;HFV02_05950;HAQ03_05925;HAQ00_10500;OFC38061.1;HAP98_01155;HAP96_12540;HAP99_03795;HF288_10260;QER44139.1;AUW33390.1;OFC60901.1;AEK58990.1;HAQ02_12125;OFC29837.1;OFC42166.1;HFU97_13445;HFU84_04270;HFU87_08895;HFQ13_11220;HFU75_01470;HFV00_05820;RNF68344.1;ACK79212.1;PZD80589.1;ACH84377.1;WP_163054063.1;…
Brite Hierarchies; Protein families: signaling and cellular processes; Transporters | Brite Hierarchies; Protein families: signaling and cellular processes; Antimicrobial resistance genes	outer membrane protein, multidrug efflux system	oprC, opcM	K18903	1_CORE	94	220	HF285_06375;HF639_15260;HF668_14420;HF920_12580;HF918_11690;HF921_12195;HAP93_01760;HF923_08010;HF925_10210;HF928_05110;HAQ03_06850;OFC55802.1;HAQ02_02755;OFC37307.1;HAQ03_14455;HF282_07585;HF563_02830;HF563_10785;HF568_01425;HF639_01490;HF668_11550;WP_158025240.1;WP_158025242.1;HF920_11875;HF918_12335;HF921_04740;HAP93_06360;HF925_06190;HF928_03085;HER14_15545;HAP95_11080;HF292_07700;HF281_02935…
Metabolism; Energy metabolism; Sulfur metabolism | Brite Hierarchies; Protein families: genetic information processing; Mitochondrial biogenesis	sulfur dioxygenase [EC:1.13.11.18]	ETHE1	K17725	1_CORE	95	219	HF283_16920;HF283_20065;HF568_15905;fig|6666666.523682.peg.1478;HF568_17005;WP_010642800.1;HF281_09090;HF281_09810;AIA55976.1;AIA56289.1;AIA56807.1;HAP97_04150;HAP97_14250;HFV02_03305;HFV02_09355;HAQ03_03870;HAQ03_05615;HAQ00_06195;HAQ00_15590;OFC27815.1;OFC34170.1;OFC39012.1;HAP98_09745;HAP98_11175;HAP96_00245;HAP96_03065;HAP99_03255;HAP99_06455;HF288_02780;HF288_03425;QER43881.1;QER44203.1;AUW3…
Environmental Information Processing; Signal transduction; Two-component system | Brite Hierarchies; Protein families: signaling and cellular processes; Secretion system | Brite Hierarchies; Protein families: signaling and cellular processes; Bacterial motility proteins	type IV pilus assembly protein PilA	pilA	K02650	1_CORE	92	219	HF561_00280;HF568_11840;QFX95967.1;WP_051488057.1;OCX76261.1;OCX72296.1;OCX78487.1;OCX89268.1;HF671_12775;OFC42617.1;WP_081576904.1;WP_155270548.1;WP_024893282.1;OCX76233.1;OCX77961.1;OCX84916.1;OCX89295.1;OFC49095.1;HF673_12460;WP_024893287.1;OCX76228.1;OCX77966.1;OCX84921.1;OCX89300.1;OFC49090.1;AEM48038.1;HAP94_19165;HF281_01420;HF281_08990;AIA55049.1;HAP97_11995;HFV02_08400;HFV02_08405;HAQ03_…
Brite Hierarchies; Protein families: signaling and cellular processes; Transporters	long-chain fatty acid transport protein	fadL	K06076	1_CORE	95	218	HF283_18860;HF285_13940;HF563_05350;HF281_08385;HAP97_08865;HFV02_14535;HAP96_05420;HAP99_12570;HF288_01945;QFX97239.1;HF671_15490;HAP98_04585;HF283_02840;OYV80403.1;fig|6666666.523682.peg.609;HF281_07945;AIA56036.1;HAP97_09665;HFV02_14815;HAQ03_05910;HAQ00_10515;OFC30235.1;OFC38058.1;HAP98_01140;HAP96_12555;HAP99_03810;HF288_10275;QER44142.1;AUW33387.1;OFC60885.1;AEK58987.1;HAQ02_12140;OFC29834.…
Metabolism; Glycan biosynthesis and metabolism; Peptidoglycan biosynthesis | Human Diseases; Drug resistance: Antimicrobial; beta-Lactam resistance | Brite Hierarchies; Protein families: metabolism; Peptidoglycan biosynthesis and degradation proteins	penicillin-binding protein 2 [EC:3.4.16.4]	mrdA	K05515	1_CORE	95	217	HF283_02085;HF283_03700;HF283_13460;HF283_13605;HF283_20425;HF563_07460;HF920_04300;HAP93_04075;HF923_12800;HF925_01225;HAP94_02375;HF929_13395;CDQ10016.1;OFA15703.1;SMH65594.1;AEM48590.1;HF921_12970;HF283_04920;HF561_14935;HF563_10645;HF928_11480;HGE68187.1;HGE68829.1;EGQ63402.1;HF281_02430;HF281_04760;HF281_08665;AIA54605.1;AIA56071.1;AIA56380.1;HAP97_07980;HAP97_10760;HAP97_12240;HFV02_12030;H…
Brite Hierarchies; Protein families: signaling and cellular processes; Secretion system | Brite Hierarchies; Protein families: signaling and cellular processes; Bacterial motility proteins	type IV pilus assembly protein PilB	pilB	K02652	1_CORE	94	217	HF281_05460;AIA56548.1;HAP97_10045;HFV02_13655;HAQ03_03075;HAQ00_07640;HAP98_14600;HAP96_05940;HAP99_04230;HF288_13975;QER45185.1;AUW33866.1;OFC49776.1;AEK59505.1;HAQ02_01430;HFU97_04935;HFU84_12705;HFU87_07280;HFQ13_05100;HFU75_12745;HFV00_00150;RNF60171.1;ACK80962.1;PZD82793.1;ACH82616.1;WP_163059082.1;HF282_07085;fig|6666666.521345.peg.4134;HMI48_18450;WP_012536005.1;HF290_05080;HF283_11085;RR…
Metabolism; Glycan biosynthesis and metabolism; Lipoarabinomannan (LAM) biosynthesis | Brite Hierarchies; Protein families: metabolism; Glycosyltransferases	phosphatidyl-myo-inositol dimannoside synthase [EC:2.4.1.346]	pimB	K13668	2_FELXIBLE	89	217	HFQ13_06190;HFU75_13265;ACK79814.1;ACK80565.1;PZD82923.1;ACH83017.1;HF282_14250;fig|6666666.521345.peg.3564;HMI48_10595;HMI48_16385;WP_012536238.1;HF283_03280;RRN86211.1;HF285_03455;HF292_03175;NDU41892.1;NDU42263.1;QFG77873.1;HF561_10390;HF563_19775;HF568_15560;HF639_07480;BBF65630.1;HF641_06960;RBL99313.1;HF668_10510;TQN51206.1;QFX97125.1;WP_010642299.1;WP_077273085.1;OCX71732.1;HER14_07800;HAQ…
Metabolism; Lipid metabolism; Glycerophospholipid metabolism	phosphatidylethanolamine/phosphatidyl-N-methylethanolamine N-methyltransferase [EC:2.1.1.17 2.1.1.71]	pmtA	K00570	1_CORE	95	215	HF283_20620;HF281_12055;AIA54216.1;HAP97_14470;HFV02_01000;HAQ03_01475;HAQ00_14645;OFC37491.1;HAP98_06360;HAP96_01580;HAP99_08155;HF288_00645;QER43988.1;AUW31745.1;OFC54278.1;AEK56949.1;HAQ02_01900;OFC30579.1;OFC36184.1;HFU97_03780;HFU84_03000;HFU87_03545;HFQ13_08785;HFU75_00110;HFV00_06710;RNF58769.1;ACK80109.1;PZD80760.1;ACH84561.1;WP_163054273.1;HF282_19495;fig|6666666.521345.peg.1624;HMI48_07…
Not Included in Pathway or Brite; Poorly characterized; General function prediction only	membrane-associated protein	dedA	K03975	1_CORE	95	214	HF563_17845;WP_031574672.1;HF921_07550;HF923_04880;HF923_09475;HF281_07865;AIA56022.1;HAP97_09735;HFV02_09030;HAQ03_05840;HAQ00_10585;OFC38092.1;HAP98_01475;HAP96_12625;HAP99_03880;HF288_10345;QER44156.1;AUW33374.1;OFC58382.1;AEK58973.1;HAQ02_12210;OFC36850.1;OFC42181.1;HFU97_13530;HFU84_04185;HFU87_08810;HFQ13_11305;HFU75_02735;HFV00_05735;RNF63529.1;ACK79162.1;PZD80574.1;ACH84360.1;WP_163054089…
Not Included in Pathway or Brite; Unclassified: metabolism; Enzymes with EC numbers	L-malate glycosyltransferase [EC:2.4.1.-]	bshA	K00754	2_FELXIBLE	87	213	fig|6666666.523682.peg.864;fig|6666666.521345.peg.3564;HMI48_10600;NDU41898.1;QFX97115.1;WP_010642281.1;HER14_12950;HF669_14840;HAQ01_15105;HF670_05230;HF671_15255;WP_075323650.1;HAP67_03860;HF673_02525;WP_031574471.1;OCX75710.1;OCX87261.1;HAP95_11610;HHS34_00905;PKY11519.1;TQN51194.1;WP_077218361.1;HHS34_00885;PKY11416.1;HF669_03075;HF281_10810;AIA54129.1;HAP97_13965;HFV02_14210;HAQ03_09990;HAQ0…
Metabolism; Energy metabolism; Oxidative phosphorylation | Metabolism; Energy metabolism; Photosynthesis | Brite Hierarchies; Protein families: metabolism; Photosynthesis proteins	F-type H+-transporting ATPase subunit epsilon	ATPF1E, atpC	K02114	1_CORE	95	212	HF283_06395;HF283_14605;HF563_19945;HF285_02445;HF285_10315;HF285_14800;HF285_14345;HF641_01190;HF563_13025;HF563_16265;HF641_07885;HF568_13365;HF641_08765;HF281_00295;HF281_07305;AIA53925.1;AIA55313.1;HAP97_03085;HAP97_06830;HFV02_04230;HFV02_06560;HFV02_12775;HAQ03_00540;HAQ03_07655;HAQ00_04320;HAQ00_13295;OFC28962.1;OFC29615.1;HAP98_08990;HAP98_14805;HAP96_01195;HAP96_12395;HAP99_05485;HAP99_1…
Brite Hierarchies; Protein families: genetic information processing; Chaperones and folding catalysts	thiol:disulfide interchange protein DsbD [EC:1.8.1.8]	dsbD	K04084	1_CORE	94	212	HF283_15810;NDU43087.1;HF568_07470;HF568_15440;HF671_16230;HAP67_16800;HF673_14775;HAP67_16990;HAP67_17350;HAP67_17655;HAP67_18290;HF673_16420;HF673_19555;HF673_19605;OFA17452.1;AEM46957.1;OYV73012.1;WP_028989022.1;HF281_02600;HF281_09570;AIA55593.1;AIA55816.1;HAP97_01880;HAP97_07790;HFV02_09305;HAQ03_08070;HAQ03_09675;HAQ03_13455;HAQ03_13615;HAQ00_12055;HAQ00_12345;OFC29980.1;OFC36648.1;OFC38598…
Brite Hierarchies; Protein families: signaling and cellular processes; Secretion system | Brite Hierarchies; Protein families: signaling and cellular processes; Bacterial motility proteins	twitching motility protein PilT	pilT	K02669	1_CORE	94	212	HF561_14660;BBF64925.1;WP_024893673.1;OCX70938.1;HAQ01_04310;HF670_05025;OCX78801.1;OCX84828.1;OCX89445.1;HF671_11360;OFC45305.1;HAP67_11855;OCX70868.1;HF928_04690;HAP94_06125;CDQ12053.1;HGE67497.1;HF561_11465;HGE68317.1;AIA56295.1;HAP97_14225;HFV02_13830;HAQ03_03845;HAQ00_06220;OFC27811.1;HAP98_11150;HAP96_03040;HAP99_06480;HF288_02805;QER43886.1;AUW33635.1;OFC42568.1;AEK59252.1;HAQ02_10800;OFC3…
Metabolism; Lipid metabolism; Fatty acid biosynthesis | Metabolism; Biosynthesis of other secondary metabolites; Biosynthesis of secondary metabolites - unclassified	acyl carrier protein	acpP	K02078	1_CORE	93	212	HAP93_12035;HAP94_05575;RNF59813.1;EGQ63884.1;HF283_07875;HF292_10370;HF568_07575;HF639_10655;WP_080570816.1;HF918_10615;HF921_09165;HAP94_18590;HF929_12945;RNF62201.1;ACK78441.1;PZD82143.1;ACH83188.1;WP_012536366.1;HF282_04535;fig|6666666.521345.peg.4082;HMI48_15510;HF290_10445;HF283_09880;RRN86371.1;HF289_05675;HF285_06215;HF292_10720;NDU41462.1;QFG78035.1;HF561_11515;HF563_11295;HF568_05695;HF…
Brite Hierarchies; Protein families: genetic information processing; Transcription factors	MerR family transcriptional regulator, mercuric resistance operon regulatory protein	merR	K08365	1_CORE	91	210	HF290_06520;HF289_05975;NDU42364.1;HF563_13870;HF281_07445;HF281_09605;HAP97_13935;HFV02_01630;HFV02_04220;HFV02_05925;HAQ03_00205;HAQ03_00680;HAQ03_08115;HAQ00_04180;OFC29509.1;OFC29983.1;HAP98_00535;HAP96_01335;HAP99_00125;HAP99_06170;HF288_06625;HF288_07490;AUW32970.1;AUW33954.1;OFC54727.1;AEK59607.1;HAQ02_08290;HAQ02_08855;OFC30043.1;OFC36883.1;OFC35433.1;OFC38482.1;HFU97_14355;HFU84_05085;HF…
Brite Hierarchies; Protein families: metabolism; Glycosyltransferases | Brite Hierarchies; Protein families: metabolism; Lipopolysaccharide biosynthesis proteins	alpha-1,2-rhamnosyltransferase [EC:2.4.1.-]	wbpX	K12993	2_FELXIBLE	80	210	HF283_07915;HF281_06430;AIA54135.1;AIA54895.1;HAP97_02590;HAP97_03725;HAP97_05840;HAQ00_11325;HAQ00_14250;OFC28268.1;HAP98_01380;HAP98_05695;HAP98_08340;HAP96_00795;HAP96_03900;HF288_12065;OFC30410.1;OFC41086.1;HFU97_02985;HFU84_01360;HFU87_01490;HFQ13_11865;HFU75_03295;HFV00_02110;ACK79029.1;PZD80960.1;ACH84784.1;WP_163056273.1;HF282_07890;fig|6666666.521345.peg.4636;fig|6666666.521345.peg.2541;…
Metabolism; Amino acid metabolism; Histidine metabolism | Metabolism; Amino acid metabolism; Tyrosine metabolism | Metabolism; Amino acid metabolism; Phenylalanine metabolism | Metabolism; Amino acid metabolism; Phenylalanine, tyrosine and tryptophan biosynthesis | Metabolism; Biosynthesis of other secondary metabolites; Tropane, piperidine and pyridine alkaloid biosynthesis | Metabolism; Biosynt…	histidinol-phosphate aminotransferase [EC:2.6.1.9]	hisC	K00817	1_CORE	95	209	HF283_13760;HF289_07485;HF285_14220;HF283_15255;HF283_16510;NDU42363.1;OAP91979.1;HF925_11375;HF928_10950;OFA16056.1;AEM47630.1;HF281_01165;AIA54271.1;HAP97_03225;HFV02_07350;HAQ03_14220;HAQ00_02635;OFC35169.1;HAP98_13205;HAP96_09855;HAP99_01090;HF288_11225;QER44473.1;AUW31797.1;OFC41470.1;AEK57005.1;HAQ02_03905;OFC38503.1;OFC39371.1;HFU97_01895;HFU84_14230;HFU87_04595;HFQ13_01415;HFU75_10625;HFV…
Environmental Information Processing; Signal transduction; Two-component system | Cellular Processes; Cell growth and death; Cell cycle - Caulobacter | Brite Hierarchies; Protein families: signaling and cellular processes; Two-component system	two-component system, cell cycle response regulator [EC:2.7.7.65]	pleD	K02488	2_FELXIBLE	71	209	HF918_03045;NDU41111.1;WP_024895350.1;OCX70083.1;OCX70031.1;OCX78337.1;OCX84069.1;HF671_01520;OFC41668.1;HF920_10035;OAP92716.1;HF921_01030;HF921_07215;HF923_10620;HF923_10645;HF923_12300;HF928_02280;HF928_14940;HAP94_09390;CDQ12044.1;OFA15596.1;SMH64187.1;SMH64835.1;AEM46735.1;OYV78934.1;WP_010639739.1;WP_024892420.1;OCX67895.1;OCX83839.1;OCX86128.1;OFC50232.1;OCX71142.1;OCX76641.1;OCX81093.1;OC…
Environmental Information Processing; Membrane transport; ABC transporters | Brite Hierarchies; Protein families: signaling and cellular processes; Transporters	heme exporter protein C	ccmC	K02195	1_CORE	95	208	OCX82742.1;HF921_10690;HF923_14360;HF929_09515;HF929_12040;HF281_06070;HF281_07830;HF281_09395;AIA55908.1;AIA56015.1;AIA56408.1;HAP97_03895;HAP97_04500;HAP97_09765;HFV02_04115;HFV02_09060;HFV02_11905;HAQ03_05805;HAQ03_10965;HAQ03_13095;HAQ00_04450;HAQ00_10615;HAQ00_15240;OFC33865.1;OFC38087.1;HAP98_10115;HAP98_12725;HAP98_15120;HAP96_02495;HAP96_04385;HAP96_11835;HAP99_02590;HAP99_09450;HAP99_133…
Metabolism; Energy metabolism; Oxidative phosphorylation	H+-transporting ATPase [EC:7.1.2.1]	PMA1, PMA2	K01535	1_CORE	92	206	HF283_00920;HF668_05585;HF292_10620;HAP93_03000;HF563_12895;HF668_14455;HJG40_15145;OYV73593.1;HF281_06055;AIA56412.1;HAP97_03910;HFV02_11920;HAQ03_10950;HAQ00_04465;OFC30067.1;HAP98_12710;HAP96_11850;HAP99_02575;HF288_11005;QER43533.1;AUW33744.1;OFC60747.1;AEK59367.1;HAQ02_07415;OFC29890.1;OFC36051.1;HFU97_01430;HFU97_12185;HFU84_02545;HFU84_12415;HFU87_11725;HFU87_11830;HFQ13_07330;HFU75_07520;…
Brite Hierarchies; Protein families: signaling and cellular processes; Transporters	voltage-gated potassium channel	kch, trkA, mthK, pch	K10716	1_CORE	95	204	HF281_06085;AIA56405.1;HAP97_03880;HFV02_11890;HAQ03_10980;HAQ00_04435;OFC29804.1;HAP98_12740;HAP96_11820;HAP99_02605;HF288_11035;QER43540.1;AUW33738.1;OFC61045.1;AEK59360.1;HAQ02_07445;OFC30317.1;OFC36222.1;RNF59733.1;ACK79347.1;PZD81053.1;ACH84884.1;WP_163055922.1;HF282_18100;HMI48_09230;EGQ63216.1;WP_012537590.1;HF290_11195;HF283_18280;RRN81623.1;HF289_00865;HF285_10205;HF292_05105;NDU42351.1;…
Brite Hierarchies; Protein families: signaling and cellular processes; Transporters	cytochrome c-type biogenesis protein CcmF	ccmF	K02198	1_CORE	93	203	OCX82742.1;HF921_10690;HF923_14360;HF281_06070;HF281_07830;HF281_09395;AIA55908.1;AIA56015.1;AIA56408.1;HAP97_03895;HAP97_04500;HAP97_09765;HFV02_04115;HFV02_09060;HFV02_11905;HAQ03_05805;HAQ03_10965;HAQ03_13095;HAQ00_04450;HAQ00_10615;HAQ00_15240;OFC33865.1;OFC38087.1;HAP98_10115;HAP98_12725;HAP98_15120;HAP96_02495;HAP96_04385;HAP96_11835;HAP99_02590;HAP99_09450;HAP99_13390;HF288_09695;HF288_103…
Not Included in Pathway or Brite; Poorly characterized; Function unknown	uncharacterized protein	K07124	K07124	2_FELXIBLE	87	203	TQN49533.1;HF669_13020;WP_035210558.1;WP_155270562.1;HF281_12180;AIA54398.1;AIA55483.1;HAP97_00680;HAP97_13380;HFV02_13215;HAQ03_12550;HAQ00_03110;HAQ00_11270;OFC29682.1;HAP98_02060;HAP98_03255;HAP96_02325;HAP96_11370;HAP99_07095;HF288_04680;QER43230.1;AUW31911.1;OFC61332.1;AEK57135.1;HAQ02_03680;OFC31450.1;OFC35623.1;RNF71869.1;WP_163055713.1;WP_163057484.1;fig|6666666.521345.peg.4662;fig|666666…
Metabolism; Lipid metabolism; Glycerophospholipid metabolism	cardiolipin synthase A/B [EC:2.7.8.-]	clsA_B	K06131	1_CORE	95	202	HF281_07675;AIA55184.1;HAP97_00980;HAQ03_08445;HAQ00_07245;OFC30525.1;HAP98_04730;HAP96_08935;HAP99_08820;HF288_07125;QER44631.1;QER45647.1;AUW32493.1;AUW34004.1;OFC62024.1;AEK57798.1;AEK58198.1;HAQ02_09505;OFC38283.1;OFC36366.1;HFU97_05890;HFU84_08645;HFU87_11375;HFV00_09230;ACH82526.1;HF285_05085;RBL99115.1;TQN49132.1;QFX95194.1;WP_010641908.1;WP_024895150.1;OCX73845.1;HER14_09570;HER14_18895;H…
Metabolism; Amino acid metabolism; Valine, leucine and isoleucine biosynthesis | Metabolism; Metabolism of cofactors and vitamins; Pantothenate and CoA biosynthesis	dihydroxy-acid dehydratase [EC:4.2.1.9]	ilvD	K01687	1_CORE	95	202	TQN50957.1;QFX96801.1;WP_010637965.1;WP_024894297.1;OCX73449.1;HER14_15775;HF669_12435;HAQ01_08225;HF670_07860;OCX79012.1;OCX77408.1;OCX88593.1;HF671_06200;OFC42414.1;WP_075322988.1;HAP67_00735;HF673_02605;WP_031573820.1;OCX70499.1;OCX87914.1;HJG40_08810;HAP95_01045;HHS34_12715;PKY11489.1;HER14_09980;HF669_00830;HAQ01_05735;HF673_15915;HAP95_03425;HAP94_12315;HAP94_12320;HAP94_25595;HAP94_14685;H…
Environmental Information Processing; Membrane transport; ABC transporters | Brite Hierarchies; Protein families: signaling and cellular processes; Transporters	phospholipid/cholesterol/gamma-HCH transport system permease protein	mlaE, linK	K02066	1_CORE	95	202	HF283_01160;HF283_06210;HF283_10550;HF283_14590;HAP94_08225;HF929_03705;HF669_08780;HAP67_18230;HF673_18500;OYV82929.1;WP_031572137.1;HAP94_19050;HF929_11880;OYV72318.1;HF281_09255;AIA55945.1;HAP97_04315;HFV02_05460;HAQ03_13280;HAQ00_15425;OFC29847.1;HAP98_09580;HAP96_00080;HAP99_11480;HF288_09550;QER44236.1;AUW33309.1;OFC59626.1;AEK58897.1;HAQ02_00820;OFC35134.1;OFC39302.1;HFU97_09610;HFU84_0576…
Cellular Processes; Cellular community - prokaryotes; Quorum sensing | Brite Hierarchies; Protein families: signaling and cellular processes; Secretion system	type IV secretion system protein TrbI	trbI	K20533	2_FELXIBLE	78	202	HF283_01490;HF283_03585;HF563_19740;HF283_03910;HF283_15275;HF289_00535;HF289_17790;HF285_10270;HF563_08360;OCB02647.1;HF568_06400;OFC37968.1;OFC44595.1;AEK58687.1;OFC38409.1;OFC40005.1;WP_163057029.1;fig|6666666.521345.peg.6097;EGQ63500.1;HF561_11420;TQN50384.1;QFX96163.1;HER14_19505;WP_051690603.1;CDQ12073.1;SMH64800.1;HF928_08450;HAP94_05165;HAP94_16285;HF281_08395;HF281_11305;AIA55689.1;HAP97…
Metabolism; Metabolism of cofactors and vitamins; Porphyrin and chlorophyll metabolism | Genetic Information Processing; Translation; Aminoacyl-tRNA biosynthesis | Brite Hierarchies; Protein families: metabolism; Amino acid related enzymes | Brite Hierarchies; Protein families: genetic information processing; Transfer RNA biogenesis | Brite Hierarchies; Protein families: signaling and cellular pr…	glutamyl-tRNA synthetase [EC:6.1.1.17]	EARS, gltX	K01885	1_CORE	95	200	HF290_05690;HF283_08945;HF668_00940;HF668_16345;HF918_01160;HF921_02000;HF923_10370;HF925_05770;fig|6666666.521345.peg.2282;fig|6666666.521345.peg.1986;HF290_02140;HF283_15700;HGE67432.1;fig|6666666.523682.peg.42;OYV80990.1;fig|6666666.523682.peg.293;HF281_02755;HF281_08925;AIA55065.1;AIA56135.1;HAP97_09805;HAP97_13330;HFV02_01385;HFV02_11980;HAQ03_07180;HAQ03_08670;HAQ00_01275;HAQ00_07125;OFC296…
Not Included in Pathway or Brite; Unclassified: genetic information processing; Transcription	nitrogen regulatory protein P-II 2	glnK	K04752	1_CORE	95	200	EGQ64213.1;HAP94_12050;CDQ09094.1;OFA16402.1;SMH63991.1;AEM46933.1;OCB03382.1;HF283_19020;HF561_14030;HF563_15720;HF639_00985;BBF64139.1;HAQ00_09870;HF561_05225;HF281_10555;AIA55550.1;AIA56618.1;HAP97_01670;HFV02_06020;HAQ03_13755;HAQ00_11760;OFC34821.1;HAP98_06380;HAP96_13160;HAP99_10495;HF288_12980;QER45286.1;AUW33093.1;OFC60679.1;AEK58509.1;HAQ02_07580;OFC30661.1;OFC42215.1;HFU97_12560;HFU84_0…
Metabolism; Metabolism of cofactors and vitamins; Ubiquinone and other terpenoid-quinone biosynthesis	2-octaprenyl-6-methoxyphenol hydroxylase [EC:1.14.13.-]	ubiH	K03185	1_CORE	94	200	HF563_03805;HAQ01_01665;HAP98_00150;HF568_16045;HAP98_05190;HF568_17800;HF673_13515;HAP93_12215;HGE68025.1;HGE68706.1;HF281_08155;HF281_08160;AIA55373.1;AIA55374.1;HAP97_02775;HAP97_02780;HFV02_02800;HFV02_02805;HAQ03_00840;HAQ03_00845;HAQ00_04015;HAQ00_04020;OFC29537.1;OFC29572.1;HAP98_05195;HAP96_06585;HAP96_06590;HAP99_01900;HAP99_01905;HF288_02295;HF288_02300;QER45938.1;QER45939.1;AUW32999.1;…
Brite Hierarchies; Protein families: genetic information processing; DNA replication proteins	DNA topoisomerase III [EC:5.99.1.2]	topB	K03169	2_FELXIBLE	84	200	HF283_00730;HF283_08150;HF283_15380;HF281_11315;AIA55648.1;HAP97_02375;HFV02_03640;HFV02_06335;HFV02_08230;HAQ03_03320;HAQ03_08265;HAQ00_05430;OFC36723.1;HAP98_00430;HAP96_05335;HAP99_09850;HAP99_11880;QER44724.1;QER44979.1;AEK56819.1;AEK57905.1;HAQ02_08435;HAQ02_09765;OFC40413.1;OFC37405.1;HFU97_08720;HFU84_06820;HFU87_09810;HFQ13_03090;HFQ13_09415;HFU75_09160;HFU75_12315;HFV00_10580;ACK80632.1;…
Metabolism; Metabolism of cofactors and vitamins; Biotin metabolism	biotin synthase [EC:2.8.1.6]	bioB	K01012	1_CORE	95	199	HF283_02770;HF283_02955;HF283_14775;HF283_15125;HF281_07940;AIA56037.1;HAP97_09660;HFV02_14820;HAQ03_05915;HAQ00_10510;OFC38059.1;HAP98_01145;HAP96_12550;HAP99_03805;HF288_10270;QER44141.1;AUW33388.1;AEK58988.1;HAQ02_12135;OFC29835.1;OFC42168.1;HFU97_13455;HFU84_04260;HFU87_08885;HFQ13_11230;HFU75_01480;HFV00_05810;RNF68346.1;ACK79526.1;PZD80587.1;ACH84375.1;WP_012537249.1;HF282_04015;fig|6666666…
Not Included in Pathway or Brite; Unclassified: metabolism; Enzymes with EC numbers	peptide deformylase [EC:3.5.1.88]	PDF, def	K01462	1_CORE	95	197	HF281_00570;AIA56118.1;HAP97_04640;HFV02_09430;HAQ03_08585;HAQ00_07040;OFC29635.1;HAP98_11910;HAP96_11665;HAP99_12485;HF288_11565;QER44358.1;AUW33467.1;OFC61838.1;AEK59074.1;HAQ02_06075;OFC30142.1;OFC37784.1;HFU97_01440;HFU84_14015;HFU87_04380;HFQ13_01200;HFU75_10410;HFV00_05445;RNF67642.1;ACK79594.1;PZD82566.1;ACH82854.1;WP_163056613.1;HF282_09055;fig|6666666.521345.peg.5284;HMI48_17200;EGQ62440…
Not Included in Pathway or Brite; Unclassified: metabolism; Enzymes with EC numbers	TatD DNase family protein [EC:3.1.21.-]	tatD	K03424	1_CORE	95	197	HF283_09540;HF563_19190;HF563_20095;HAP95_16580;HF639_02265;HGE68411.1;HF281_02505;HF281_08150;AIA55372.1;AIA55798.1;HAP97_01785;HAP97_02785;HFV02_02795;HFV02_09210;HAQ03_00835;HAQ03_09770;HAQ00_04025;HAQ00_11960;OFC29571.1;OFC36635.1;HAP98_04275;HAP98_05200;HAP96_02630;HAP96_06595;HAP99_01910;HAP99_02340;HF288_02290;HF288_10855;QER43794.1;QER45940.1;AUW33161.1;AUW34029.1;OFC52805.1;OFC61460.1;AE…
Metabolism; Energy metabolism; Methane metabolism	heterodisulfide reductase subunit C2 [EC:1.8.7.3 1.8.98.4 1.8.98.5 1.8.98.6]	hdrC2	K03390	1_CORE	94	197	HF281_07900;AIA56045.1;HAP97_09620;HFV02_05980;HAQ03_05955;HAQ00_10470;OFC37999.1;HAP98_01185;HAP96_12510;HAP99_03765;HF288_10230;QER44133.1;AUW33396.1;OFC60896.1;AEK58996.1;HAQ02_12095;OFC29842.1;OFC42161.1;HFU97_13415;HFU84_04300;HFU87_08925;HFQ13_11190;HFU75_01440;HFV00_05850;RNF68338.1;ACK79235.1;PZD80595.1;WP_163054055.1;HF282_15700;HMI48_06675;WP_012607468.1;HF290_04465;HF283_01405;RRN82168…
Not Included in Pathway or Brite; Poorly characterized; Function unknown	uncharacterized protein	K09822	K09822	1_CORE	93	197	HF290_00205;HF289_04270;HF290_02250;HF289_13255;HF290_02860;HF289_03160;HF290_07270;HF290_17235;HF289_13080;HF290_17285;HF920_11765;HF289_03795;HF289_12045;HF289_14790;HAQ01_14230;WP_035209840.1;HF281_12445;AIA54800.1;HAP97_01995;HFV02_11305;HAQ03_09430;HAQ00_08010;OFC38681.1;HAP98_03740;HAP96_11015;HAP99_08595;HF288_03900;QER43674.1;AUW32288.1;OFC59994.1;AEK57590.1;HAQ02_07370;OFC30352.1;OFC4112…
Metabolism; Carbohydrate metabolism; Glycolysis / Gluconeogenesis | Metabolism; Energy metabolism; Methane metabolism | Metabolism; Amino acid metabolism; Glycine, serine and threonine metabolism	2,3-bisphosphoglycerate-independent phosphoglycerate mutase [EC:5.4.2.12]	gpmI	K15633	1_CORE	95	196	HF563_07990;HJG40_08990;HF921_13175;HF925_12475;HF928_00845;HF281_02325;HF281_06770;AIA54963.1;AIA56359.1;HAP97_05965;HAP97_13580;HFV02_05325;HFV02_10925;HAQ03_03525;HAQ03_06685;HAQ00_02135;HAQ00_06545;OFC35298.1;OFC38179.1;HAP98_02765;HAP98_12840;HAP96_07725;HAP96_13805;HAP99_06800;HAP99_10195;HF288_06795;HF288_12235;QER43588.1;QER45022.1;AUW32643.1;AUW33695.1;OFC60988.1;AEK57978.1;AEK59315.1;HA…
Human Diseases; Drug resistance: Antimicrobial; beta-Lactam resistance | Human Diseases; Drug resistance: Antimicrobial; Cationic antimicrobial peptide (CAMP) resistance | Brite Hierarchies; Protein families: signaling and cellular processes; Transporters | Brite Hierarchies; Protein families: signaling and cellular processes; Antimicrobial resistance genes	multidrug efflux pump	acrB, mexB, adeJ, smeE, mtrD, cmeB	K18138	1_CORE	93	196	HER14_11970;HJG40_11345;HF281_00505;HF281_10305;AIA55216.1;AIA55828.1;HAP97_08295;HAP97_14120;HFV02_02615;HFV02_07800;HAQ03_09125;HAQ00_06880;HAQ00_12760;OFC32302.1;HAP98_14095;HAP98_14380;HAP96_06750;HAP96_08210;HAP99_07860;HF288_02560;HF288_08745;QER44098.1;QER45063.1;AUW32851.1;AUW33206.1;OFC60379.1;AEK58238.1;AEK58792.1;HAQ02_13105;OFC39433.1;HFU97_10085;HFU97_13310;HFU84_11430;HFU84_12010;HF…
Cellular Processes; Cellular community - prokaryotes; Quorum sensing | Brite Hierarchies; Protein families: signaling and cellular processes; Secretion system	type IV secretion system protein TrbJ	trbJ	K20266	2_FELXIBLE	81	196	EGQ64188.1;HF283_04530;HF283_06685;HF283_12125;HF283_19505;HF285_14360;HF563_17265;HF641_12135;OFC37977.1;OFC60488.1;AEK58679.1;OFC38418.1;OFC40014.1;WP_163056980.1;fig|6666666.521345.peg.6119;HF561_02035;HF568_06160;HF639_14565;TQN50376.1;QFX96155.1;HER14_19465;HF673_14305;WP_031572293.1;WP_155270497.1;CDQ12095.1;SMH64778.1;HF281_10225;HF281_11265;AIA55709.1;HAP97_00860;HFV02_01270;HFV02_03590;H…
Metabolism; Amino acid metabolism; Phenylalanine, tyrosine and tryptophan biosynthesis	3-deoxy-7-phosphoheptulonate synthase [EC:2.5.1.54]	AROA2, aroA	K03856	1_CORE	95	195	QFG78183.1;HF561_00545;HF568_01355;HF639_13280;BBF65988.1;OAP92646.1;OYV72166.1;HF281_03075;AIA55026.1;HAP97_07220;HFV02_08525;HAQ03_06990;HAQ00_00130;OFC36212.1;HAP98_05765;HAP96_04520;HAP99_07120;HF288_11350;QER45430.1;AUW32697.1;OFC61931.1;AEK58039.1;HAQ02_02895;OFC35581.1;OFC42352.1;HFU97_08215;HFU84_11710;HFU87_06235;HFQ13_02020;HFU75_06900;HFV00_11585;RNF59401.1;ACK80370.1;PZD81953.1;ACH832…
Metabolism; Carbohydrate metabolism; Inositol phosphate metabolism | Metabolism; Biosynthesis of other secondary metabolites; Streptomycin biosynthesis | Environmental Information Processing; Signal transduction; Phosphatidylinositol signaling system	myo-inositol-1(or 4)-monophosphatase [EC:3.1.3.25]	IMPA, suhB	K01092	1_CORE	95	195	HF568_08035;HF568_15755;HF281_10640;HAP94_01890;HF281_10110;HF281_10985;AIA53956.1;AIA54683.1;HAP97_02460;HAP97_10665;HFV02_11645;HFV02_12345;HAQ03_10475;HAQ03_12260;HAQ00_04570;HAQ00_13450;OFC28935.1;OFC29735.1;HAP98_06795;HAP98_11050;HAP96_04100;HAP96_14265;HAP99_05265;HAP99_08000;HF288_04770;HF288_09080;QER43477.1;QER45690.1;AUW31632.1;AUW32185.1;OFC60802.1;OFC61155.1;AEK56720.1;AEK57472.1;HAQ…
Environmental Information Processing; Membrane transport; ABC transporters | Brite Hierarchies; Protein families: signaling and cellular processes; Transporters	phospholipid/cholesterol/gamma-HCH transport system ATP-binding protein	mlaF, linL, mkl	K02065	1_CORE	95	195	EGQ64126.1;HF283_19975;HF285_05170;HF563_05025;OYV72319.1;HF281_09250;AIA55946.1;HAP97_04310;HFV02_05455;HAQ03_13285;HAQ00_15430;OFC29846.1;HAP98_09585;HAP96_00085;HAP99_11485;HF288_09555;QER44235.1;AUW33310.1;OFC59625.1;AEK58898.1;HAQ02_00815;OFC35133.1;OFC39303.1;HFU97_09605;HFU84_05765;HFU87_06435;HFQ13_03575;HFU75_11240;HFV00_10080;RNF60918.1;ACK78897.1;PZD82278.1;ACH83047.1;WP_012536261.1;HF…
Not Included in Pathway or Brite; Unclassified: metabolism; Enzymes with EC numbers	protein-L-isoaspartate(D-aspartate) O-methyltransferase [EC:2.1.1.77]	pcm	K00573	1_CORE	95	195	HF283_09860;HF283_17950;BBF65487.1;HF292_02715;BBF65486.1;HF281_01400;AIA54223.1;HAP97_13720;HFV02_11100;HAQ03_13985;HAQ00_02400;OFC37394.1;HAP98_07860;HAP96_13465;HAP99_06210;QER44521.1;AUW31751.1;AEK56957.1;HAQ02_11285;OFC37240.1;OFC40217.1;HFU97_04100;HFU84_09155;HFU87_10335;HFQ13_07020;HFU75_07210;HFV00_14480;RNF57842.1;ACK78171.1;PZD82539.1;ACH82883.1;WP_163056569.1;HF282_08645;fig|6666666.5…
Genetic Information Processing; Replication and repair; DNA replication | Genetic Information Processing; Replication and repair; Base excision repair | Genetic Information Processing; Replication and repair; Nucleotide excision repair | Genetic Information Processing; Replication and repair; Homologous recombination | Brite Hierarchies; Protein families: genetic information processing; DNA repli…	DNA polymerase I [EC:2.7.7.7]	polA	K02335	1_CORE	95	195	HF283_18275;HFV02_15080;QER43221.1;PZD82409.1;WP_163058124.1;HF282_01030;fig|6666666.521345.peg.5639;HMI48_01660;HMI48_11540;WP_054608669.1;HF290_14205;TQN51159.1;WP_024893783.1;WP_024894062.1;WP_158006051.1;OCX68236.1;OCX76245.1;OCX77475.1;OCX69655.1;OCX75832.1;OCX78344.1;OCX78503.1;OCX79529.1;OCX84718.1;OCX86298.1;OCX89284.1;OCX89688.1;OFC41986.1;OFC49106.1;OFC51197.1;WP_075323107.1;OCX75668.1;…
Organismal Systems; Digestive system; Mineral absorption	copper chaperone	ATOX1, ATX1, copZ, golB	K07213	1_CORE	94	195	HF290_11070;HF289_16160;RRN82454.1;QFG78048.1;HF561_04030;HF568_01010;HF639_15600;BBF65834.1;HF563_01285;HF568_15230;HF568_18170;HF568_18180;HF281_05235;AIA55576.1;AIA56504.1;HAP97_07695;HAP97_08595;HFV02_06765;HFV02_08010;HAQ03_02540;HAQ03_04905;HAQ00_07415;HAQ00_12440;OFC34107.1;OFC35730.1;HAP98_00020;HAP98_00620;HAP96_12035;HAP96_13015;HAP99_00800;HAP99_04455;HF288_06115;HF288_07555;QER45140.1…
Genetic Information Processing; Translation; RNA transport | Brite Hierarchies; Protein families: genetic information processing; Transfer RNA biogenesis	tRNA nucleotidyltransferase (CCA-adding enzyme) [EC:2.7.7.72 3.1.3.- 3.1.4.-]	cca	K00974	1_CORE	94	195	HF563_07790;HF563_13795;HF920_12105;HF288_03070;HF288_04185;HFU97_13755;HFU84_13045;HFU87_09650;HFQ13_04475;HFU75_12140;HFV00_01795;RNF57903.1;ACK78761.1;ACK79961.1;PZD81608.1;PZD82760.1;ACH82650.1;ACH83681.1;WP_163056239.1;WP_163058721.1;HF282_12035;fig|6666666.521345.peg.5163;fig|6666666.521345.peg.961;HMI48_01075;HMI48_18275;EGQ60679.1;EGQ64022.1;WP_012536024.1;WP_012536747.1;HF290_04900;HF290…
Metabolism; Carbohydrate metabolism; Starch and sucrose metabolism	glucoamylase [EC:3.2.1.3]	SGA1	K01178	1_CORE	94	194	HF290_00890;HF290_12875;HF289_16430;HF289_01350;HF289_06505;HF285_07840;HF292_10810;HF561_08050;HF568_10505;HF639_10425;HF641_06180;HF668_00930;HF563_18805;HAP98_13285;HAP96_12885;HF290_12090;HF289_01710;HF568_15255;OAP93086.1;HF921_07035;HF925_11645;fig|6666666.523682.peg.458;HF918_13700;HF929_08910;HF929_13800;CDQ11203.1;SMH67564.1;OCB01263.1;HF281_03375;HF281_09610;AIA55078.1;HAP97_11630;HFV02…
Brite Hierarchies; Protein families: genetic information processing; DNA replication proteins | Brite Hierarchies; Protein families: genetic information processing; DNA repair and recombination proteins	DNA topoisomerase I [EC:5.99.1.2]	topA	K03168	1_CORE	93	194	RRN84986.1;RRN85161.1;HF281_00735;AIA53902.1;HAP97_08075;HFV02_01820;HAQ03_07770;HAQ00_13180;OFC28984.1;HAP98_01325;HAP96_11155;HAP99_09100;HF288_14160;QER45220.1;AUW31585.1;OFC46456.1;OFC52980.1;AEK56661.1;OFC38161.1;OFC37161.1;HFU97_07555;HFU84_04875;HFU87_07740;HFQ13_02650;HFU75_05795;HFV00_07935;RNF64781.1;ACK78370.1;ACK80607.1;PZD80374.1;PZD81797.1;ACH82278.1;WP_163055525.1;HF282_07955;HF282…
Genetic Information Processing; Replication and repair; Base excision repair | Brite Hierarchies; Protein families: genetic information processing; DNA repair and recombination proteins	formamidopyrimidine-DNA glycosylase [EC:3.2.2.23 4.2.99.18]	mutM, fpg	K10563	1_CORE	95	193	HF283_10065;HF283_17780;OYV73505.1;OYV74074.1;HF281_04910;AIA54381.1;HAP97_04775;HFV02_13300;HAQ03_12635;HAQ00_03195;OFC29665.1;HAP98_02145;HAP96_02410;HAP99_07010;HF288_04595;QER43248.1;AUW31894.1;OFC61254.1;AEK57118.1;HAQ02_03595;OFC30181.1;OFC35604.1;HFU97_03690;HFU84_02910;HFU87_03635;HFQ13_08875;HFU75_00200;HFV00_06620;RNF58753.1;ACK78008.1;PZD80776.1;ACH84579.1;WP_163054298.1;HF282_15840;HM…
Environmental Information Processing; Signal transduction; Two-component system | Cellular Processes; Cellular community - prokaryotes; Quorum sensing | Brite Hierarchies; Protein families: metabolism; Protein kinases | Brite Hierarchies; Protein families: signaling and cellular processes; Two-component system	two-component system, NtrC family, sensor histidine kinase GlrK [EC:2.7.13.3]	glrK, qseE	K07711	1_CORE	94	193	OYV81063.1;HF281_01920;AIA54182.1;HAP97_13450;HFV02_14020;HAQ03_01300;HAQ00_14475;OFC33593.1;HAP98_01820;HAP96_09050;HAP99_08330;HF288_08385;QER44025.1;AUW31713.1;AEK56915.1;HAQ02_09325;OFC30100.1;OFC37499.1;HFU97_12425;HFU84_02310;HFU87_07595;HFQ13_04845;HFU75_12450;HFV00_14045;RNF65949.1;ACK80686.1;PZD80943.1;ACH84764.1;WP_163058504.1;HMI48_08590;EGQ61834.1;WP_012607578.1;HF290_01870;HF283_0715…
Metabolism; Glycan biosynthesis and metabolism; Lipopolysaccharide biosynthesis | Brite Hierarchies; Protein families: metabolism; Glycosyltransferases | Brite Hierarchies; Protein families: metabolism; Lipopolysaccharide biosynthesis proteins	3-deoxy-D-manno-octulosonic-acid transferase [EC:2.4.99.12 2.4.99.13 2.4.99.14 2.4.99.15]	kdtA, waaA	K02527	1_CORE	95	192	HF283_03335;HF283_07170;HF281_11875;AIA54302.1;HAP97_03620;HFV02_07030;HAQ03_12795;HAQ00_02785;OFC35196.1;HAP98_09455;HAP96_02025;HAP99_10905;HF288_14015;QER44442.1;AUW31824.1;OFC61865.1;AEK57036.1;HAQ02_10050;OFC38530.1;OFC41722.1;HFU97_12975;HFU84_11130;HFU87_03315;HFQ13_00360;HFU75_04665;HFV00_00550;RNF62298.1;ACK78949.1;PZD80706.1;ACH84503.1;WP_163054199.1;HF282_06965;fig|6666666.521345.peg.4…
Metabolism; Metabolism of cofactors and vitamins; Folate biosynthesis | Genetic Information Processing; Folding, sorting and degradation; Sulfur relay system	GTP 3',8-cyclase [EC:4.1.99.22]	moaA, CNX2	K03639	1_CORE	94	192	HF568_00320;TQN49259.1;HF281_00850;AIA55239.1;HAP97_10390;HFV02_12135;HAQ00_15820;HAP98_06975;HAP96_09510;HF288_01585;QER44865.1;AUW32872.1;OFC60731.1;AEK58262.1;OYV73473.1;TQN50198.1;QFX95838.1;WP_024895522.1;OCX74912.1;HER14_14550;OCX78922.1;OCX85333.1;OCX88660.1;HF671_08975;OFC47964.1;WP_065973772.1;HF673_07465;WP_081576666.1;OCX70770.1;OCX86989.1;WP_031573023.1;HAQ00_12555;HF281_08755;AIA5605…
Metabolism; Carbohydrate metabolism; Glyoxylate and dicarboxylate metabolism	glycolate oxidase [EC:1.1.3.15]	glcD	K00104	1_CORE	93	192	HF290_06620;HF561_16830;HF920_06680;HF918_13200;HF928_13630;HAP94_23320;HF929_13505;OYV82387.1;HF290_09635;HF289_14715;HF283_15455;HAP94_24595;HF668_07950;HF668_11790;HF281_10850;AIA55144.1;HAP97_08910;HFV02_12190;HAQ03_07565;HAQ00_00890;OFC30061.1;HAP98_08570;HAP96_03655;HAP99_06400;HF288_09875;QER44597.1;AUW32796.1;AEK58156.1;HAQ02_06915;OFC39139.1;ACK80057.1;PZD81613.1;ACH83676.1;WP_163056248.…
Brite Hierarchies; Protein families: genetic information processing; Transfer RNA biogenesis | Brite Hierarchies; Protein families: signaling and cellular processes; Prokaryotic defense system	tRNA(fMet)-specific endonuclease VapC [EC:3.1.-.-]	mvpA, vapC	K18828	2_FELXIBLE	72	192	QFX97351.1;HAP95_02630;HF925_11710;OCB04016.1;HAQ03_13530;HFU97_05430;HFU97_09270;HFU97_09840;HFU84_06100;HFU84_11045;HFU84_12600;HFU87_00465;HFU87_06770;HFU87_10925;HFQ13_02075;HFQ13_03950;HFQ13_11940;HFU75_03380;HFU75_10970;HFU75_11615;HFV00_08775;HFV00_09745;HFV00_10760;RNF58680.1;ACK79157.1;ACK80783.1;ACK80838.1;PZD79867.1;PZD81132.1;PZD82530.1;PZD82929.1;ACH82892.1;ACH84009.1;ACH84482.1;WP_1…
Not Included in Pathway or Brite; Poorly characterized; General function prediction only	putative membrane protein	yidH	K00389	2_FELXIBLE	54	192	HF281_00805;AIA55230.1;HAP97_10435;HFV02_05540;HAQ00_15775;HAP98_06105;HAP96_09465;HF288_01180;QER44874.1;AUW32864.1;OFC60737.1;AEK58253.1;RNF67318.1;TQN50206.1;TQN52551.1;QFX95846.1;WP_024894885.1;WP_051488169.1;OCX72423.1;OCX75786.1;HER14_14580;HAQ01_07425;HF670_04080;OCX77683.1;OCX78927.1;OCX78995.1;OCX81543.1;OCX80712.1;OCX89092.1;HF671_08935;HF671_10915;OFC40931.1;OFC43706.1;WP_065975086.1;W…
Brite Hierarchies; Protein families: signaling and cellular processes; Transporters	glycosyltransferase 2 family protein	K07027	K07027	1_CORE	95	191	HF281_09230;AIA55950.1;HAP97_04290;HFV02_05435;HAQ03_13305;HAQ00_15450;OFC34161.1;HAP98_09605;HAP96_00105;HAP99_03395;HF288_12340;QER44231.1;AUW33313.1;AEK58902.1;HAQ02_00795;OFC35129.1;OFC35653.1;HFU97_08445;HFU84_07140;HFU87_04070;HFQ13_13235;HFU75_05565;HFV00_02745;RNF59247.1;ACK80343.1;PZD82935.1;ACH82982.1;WP_163058000.1;HF282_06775;HMI48_16565;WP_041646803.1;HF290_07605;HF283_18780;RRN87086…
Metabolism; Energy metabolism; Sulfur metabolism | Metabolism; Amino acid metabolism; Cysteine and methionine metabolism	homoserine O-acetyltransferase/O-succinyltransferase [EC:2.3.1.31 2.3.1.46]	metX	K00641	1_CORE	95	191	HF563_09770;HF563_15590;HF281_02365;AIA56367.1;HAP97_05925;HFV02_10965;HAQ03_03485;HAQ00_06585;OFC35314.1;HAP98_06555;HAP96_07685;HAP99_10235;HF288_12275;QER43580.1;AUW33703.1;OFC61258.1;AEK59323.1;HAQ02_13575;OFC35949.1;OFC37929.1;HFU97_00140;HFU84_03325;HFU87_05155;HFQ13_10195;HFU75_08265;HFV00_03620;RNF59898.1;ACK79419.1;PZD82692.1;ACH82722.1;WP_009567240.1;HF282_16195;fig|6666666.521345.peg.4…
Not Included in Pathway or Brite; Unclassified: signaling and cellular processes; Structural proteins	rare lipoprotein A	rlpA	K03642	1_CORE	95	191	HF290_16495;HF568_12380;HF921_05180;HF925_10615;HF921_12765;HF925_00385;HF288_00925;HF281_02415;AIA56377.1;HAP97_07995;HFV02_15200;HAQ03_09200;HAQ00_06635;OFC34139.1;HAP98_13490;HAP96_14700;HAP99_01640;HF288_00740;QER43570.1;AUW33712.1;AEK59333.1;HAQ02_05475;OFC30378.1;OFC39643.1;HFU97_00090;HFU84_03375;HFU87_05205;HFQ13_00685;HFU75_13370;HFV00_03570;RNF59980.1;ACK80814.1;PZD80913.1;ACH84729.1;WP…
Brite Hierarchies; Protein families: genetic information processing; Ribosome biogenesis	23S rRNA pseudouridine2605 synthase [EC:5.4.99.22]	rluB	K06178	1_CORE	95	191	HF283_06220;HF563_09385;HF281_07340;AIA55320.1;HAP97_06795;HFV02_12740;HAQ03_00575;HAQ00_04285;OFC29596.1;HAP98_14150;HAP96_01230;HAP99_05520;HF288_00205;QER45770.1;AUW32954.1;OFC57812.1;AEK58352.1;HAQ02_04875;OFC36108.1;OFC39834.1;HFU97_06360;HFU84_13700;HFU87_13805;HFQ13_14195;HFU75_01215;HFV00_01225;RNF68740.1;ACK79727.1;PZD81590.1;ACH83701.1;WP_163056206.1;HF282_16655;HMI48_01175;WP_012536762…
Brite Hierarchies; Protein families: genetic information processing; Transcription factors	Rrf2 family transcriptional regulator, iron-sulfur cluster assembly transcription factor	iscR	K13643	1_CORE	95	190	TQN49562.1;QFX95337.1;WP_010636841.1;OCX75481.1;HF669_14785;HAQ01_05440;HF670_07280;OCX75093.1;OCX82899.1;OCX88269.1;HF671_10650;OFC46649.1;WP_075322373.1;HAP67_15715;HF673_19545;OCX69559.1;OCX87375.1;HJG40_10700;HAP95_10285;HF281_11000;AIA54686.1;HAP97_15030;HFV02_12360;HAQ03_10460;HAQ00_04585;OFC29732.1;HAP96_14280;HAP99_05280;HF288_09095;QER43474.1;AUW32188.1;OFC61135.1;AEK57475.1;HAQ02_05845;…
Environmental Information Processing; Membrane transport; ABC transporters | Brite Hierarchies; Protein families: signaling and cellular processes; Transporters	phospholipid/cholesterol/gamma-HCH transport system substrate-binding protein	mlaD, linM	K02067	1_CORE	95	190	HF281_05340;AIA56525.1;HAP97_07050;HFV02_10655;HAQ03_05010;HAQ00_07520;OFC29809.1;HAP98_04165;HAP96_05515;HAP99_04350;HF288_00800;QER45162.1;AUW33844.1;OFC55807.1;AEK59482.1;HAQ02_13735;OFC38823.1;OFC35814.1;HFU97_10655;HFU84_04005;HFU87_12130;HFQ13_04985;HFU75_12630;HFV00_04025;RNF65940.1;ACK77854.1;PZD82814.1;ACH82593.1;WP_012535992.1;HF282_08570;fig|6666666.521345.peg.2196;HMI48_18565;EGQ61502…
Organismal Systems; Immune system; NOD-like receptor signaling pathway | Human Diseases; Cardiovascular diseases; Fluid shear stress and atherosclerosis | Brite Hierarchies; Protein families: genetic information processing; Chaperones and folding catalysts	thioredoxin 1	trxA	K03671	1_CORE	95	190	HF668_13990;HF281_10930;AIA54671.1;HAP97_02515;HFV02_12290;HAQ03_04710;HAQ00_04515;OFC29903.1;HAP98_06850;HAP96_14210;HAP99_05210;HF288_09025;QER43489.1;AUW32175.1;OFC54764.1;AEK57460.1;HAQ02_05775;OFC39209.1;OFC35875.1;HFU97_06525;HFU84_00200;HFU87_02020;HFQ13_09730;HFU75_03565;HFV00_12915;ACK80888.1;PZD82269.1;ACH83056.1;WP_012536267.1;fig|6666666.521345.peg.4604;HMI48_16185;EGQ60508.1;HF290_06…
Brite Hierarchies; Protein families: signaling and cellular processes; Transporters	potassium-dependent mechanosensitive channel	mscK, kefA, aefA	K05802	1_CORE	94	190	HF283_05245;HF281_07385;AIA55330.1;HAP97_06750;HFV02_14455;HAQ03_00620;HAQ00_04240;OFC29604.1;HAP98_00475;HAP96_01275;HAP99_00065;HF288_01725;QER45760.1;AUW32963.1;OFC61322.1;AEK58362.1;OFC36076.1;RNF68731.1;ACK80725.1;PZD82868.1;ACH83692.1;WP_163056223.1;HF282_03645;HMI48_01130;EGQ60673.1;WP_111122547.1;HF290_01225;HF283_14815;RRN83342.1;HF289_02275;HF285_14440;NDU43438.1;QFG78484.1;HF561_01075;…
Not Included in Pathway or Brite; Unclassified: metabolism; Enzymes with EC numbers	D-inositol-3-phosphate glycosyltransferase [EC:2.4.1.250]	mshA	K15521	1_CORE	94	190	HF283_12000;fig|6666666.523682.peg.864;HFQ13_06190;HFU75_13265;NDU41892.1;QFX97125.1;WP_010642299.1;WP_077273085.1;OCX71732.1;HER14_07800;HAQ01_15150;OCX70065.1;OCX80999.1;OCX85257.1;HF671_15300;OFC42147.1;WP_077218374.1;HAP67_03810;HF673_07270;WP_081577461.1;OCX67987.1;OCX82833.1;WP_080707710.1;HAP95_11560;HHS34_00850;PKY11410.1;HF929_04765;WP_028990320.1;WP_051181507.1;WP_077218361.1;HHS34_0088…
Brite Hierarchies; Protein families: genetic information processing; DNA replication proteins | Brite Hierarchies; Protein families: genetic information processing; Chromosome and associated proteins | Brite Hierarchies; Protein families: genetic information processing; DNA repair and recombination proteins	integration host factor subunit beta	ihfB, himD	K05788	1_CORE	95	189	HF289_10470;HER14_16575;OFC36768.1;OFC40029.1;OFC39919.1;WP_075323778.1;WP_077218477.1;WP_080707764.1;WP_031570796.1;PKY09674.1;WP_031572036.1;HHS34_08495;HAP94_01990;HAP94_05625;CDQ10446.1;OFA14966.1;SMH64473.1;HHS34_13760;HAP94_15200;HAP94_20925;HAP94_21525;HMI48_04905;HF561_01990;HF568_01210;HF639_10120;HF641_07345;RBL98373.1;TQN49241.1;QFX96491.1;WP_010637505.1;WP_024894649.1;WP_024895316.1;O…
Not Included in Pathway or Brite; Unclassified: signaling and cellular processes; Cell growth	septum formation protein	maf	K06287	1_CORE	95	189	HF563_12250;HF281_05255;HF281_08330;AIA55408.1;AIA56508.1;HAP97_02605;HAP97_08615;HFV02_08030;HFV02_12665;HAQ03_01015;HAQ03_04925;HAQ00_03845;HAQ00_07435;OFC29567.1;OFC35734.1;HAP98_00600;HAP98_01680;HAP96_06415;HAP96_12015;HAP99_04435;HAP99_10710;HF288_02470;HF288_07575;QER45144.1;QER45904.1;AUW33030.1;AUW33828.1;OFC41837.1;OFC55749.1;AEK58440.1;AEK59465.1;HAQ02_08520;HAQ02_13650;OFC29985.1;OFC3…
Brite Hierarchies; Protein families: genetic information processing; Chromosome and associated proteins | Brite Hierarchies; Protein families: genetic information processing; Mitochondrial biogenesis	ATP-binding protein involved in chromosome partitioning	mrp, NUBPL	K03593	1_CORE	95	189	HF283_13085;HF563_15330;HF563_10675;HF563_11080;HF281_07495;AIA55513.1;HAP97_05575;HFV02_01135;HAQ03_13925;HAQ00_01375;OFC35407.1;HAP98_02490;HAP96_15130;HAP99_10745;HF288_10700;QER44922.1;AUW33054.1;OFC47703.1;AEK58471.1;HAQ02_00690;OFC37311.1;OFC39591.1;HFU97_09305;HFU84_06065;HFU87_06735;HFQ13_03915;HFU75_11580;HFV00_09780;RNF68131.1;ACK79439.1;PZD81990.1;ACH83224.1;WP_012536395.1;HF282_16745;…
Metabolism; Energy metabolism; Oxidative phosphorylation	cytochrome o ubiquinol oxidase subunit I [EC:7.1.1.3]	cyoB	K02298	1_CORE	92	189	HF283_02415;HF283_20000;HF283_04765;HF283_12045;HF283_20510;HF283_20615;OYV71805.1;HAQ03_11410;HAP93_05245;fig|6666666.523682.peg.1091;fig|6666666.523682.peg.1964;fig|6666666.523682.peg.1965;HF288_09870;HF281_04515;HF281_09340;AIA54558.1;AIA55919.1;AIA56805.1;HAP97_04445;HAP97_08195;HAP97_14515;HFV02_04060;HFV02_08670;HFV02_12720;HAQ03_02505;HAQ03_08875;HAQ03_13150;HAQ00_01495;HAQ00_08685;HAQ00_1…
Not Included in Pathway or Brite; Unclassified: metabolism; Enzymes with EC numbers	Au+-exporting ATPase [EC:3.6.1.-]	golT	K19597	2_FELXIBLE	87	189	RRN82454.1;HF289_01810;HF289_12035;HF563_18275;HF568_18175;HF568_08100;HAP99_04460;HF281_05235;AIA55576.1;AIA56504.1;HAP97_07695;HAP97_08595;HFV02_06765;HFV02_08010;HAQ03_02540;HAQ03_04905;HAQ00_07415;HAQ00_12440;OFC34107.1;OFC35730.1;HAP98_00020;HAP98_00620;HAP96_12035;HAP96_13015;HAP99_00800;HAP99_04455;HF288_06115;HF288_07555;QER45140.1;QER45365.1;QER45452.1;AUW33115.1;AUW33824.1;OFC41462.1;OF…
Brite Hierarchies; Protein families: signaling and cellular processes; Prokaryotic defense system	antitoxin HigA-1	higA-1	K21498	2_FELXIBLE	83	189	HF292_06755;NDU41852.1;HAP94_19250;HF563_12615;OCX71984.1;OCX70617.1;OCX84882.1;OCX82911.1;WP_081577470.1;HHS34_10475;PKY10135.1;PKY11562.1;AIA54110.1;CDQ09664.1;SMH67090.1;HF281_00015;HAP97_15100;HFV02_03705;HAQ00_02990;OFC35082.1;OFC37698.1;OFC37867.1;HAP98_12620;HAP96_00630;HF288_03020;HF288_05555;OFC61533.1;AEK57902.1;OFC36304.1;OFC36551.1;OFC37747.1;OFC37637.1;OFC39680.1;OFC40592.1;RNF63515.…
Genetic Information Processing; Replication and repair; Base excision repair | Brite Hierarchies; Protein families: genetic information processing; DNA repair and recombination proteins	exodeoxyribonuclease III [EC:3.1.11.2]	xthA	K01142	1_CORE	95	188	HF563_11680;BBF65014.1;OYV81995.1;HGE68543.1;HF281_05415;HF281_05435;AIA56539.1;AIA56543.1;HAP97_10000;HAP97_10020;HFV02_13610;HFV02_13630;HAQ03_05085;HAQ03_05105;HAQ00_07595;HAQ00_07615;OFC29822.1;OFC29826.1;HAP98_14555;HAP98_14575;HAP96_05895;HAP96_05915;HAP99_04255;HAP99_04275;HF288_08815;HF288_08835;QER45176.1;QER45180.1;AUW33857.1;AUW33861.1;OFC53883.1;OFC53891.1;AEK59496.1;AEK59500.1;HAQ02_…
Brite Hierarchies; Protein families: signaling and cellular processes; Transporters	zinc/manganese transport system permease protein	ABC.ZM.P	K02075	1_CORE	94	188	HF289_04450;HF289_09770;HF292_09620;HF563_08700;HF568_11300;HGE68792.1;HF281_12715;HF281_12720;AIA54743.1;AIA54744.1;HAP97_14735;HAP97_14740;HFV02_00150;HFV02_00155;HAQ03_12090;HAQ03_12095;HAQ00_04875;HAQ00_04880;OFC32531.1;OFC32540.1;HAP98_03280;HAP98_03285;HAP96_14570;HAP96_14575;HAP99_05985;HAP99_05990;HF288_12665;HF288_12670;QER43413.1;QER43414.1;AUW32240.1;AUW33945.1;OFC58365.1;OFC58367.1;AE…
Metabolism; Energy metabolism; Oxidative phosphorylation	cytochrome o ubiquinol oxidase subunit III	cyoC	K02299	1_CORE	94	188	HFV02_12715;HF283_19670;HF283_12040;HF283_17750;HAP99_00140;HAP99_13405;EGQ63335.1;HFV02_08990;fig|6666666.521345.peg.1841;EGQ64246.1;HGE67688.1;HF281_04520;HF281_09345;AIA54559.1;AIA55918.1;HAP97_04450;HAP97_08200;HFV02_04065;HFV02_08665;HAQ03_02510;HAQ03_13145;HAQ00_08690;HAQ00_15290;OFC33856.1;OFC35057.1;HAP98_03225;HAP98_10065;HAP96_04435;HAP96_07550;HAP99_09500;HF288_06225;HF288_09745;QER448…
Not Included in Pathway or Brite; Unclassified: metabolism; Amino acid metabolism	ethanolamine utilization protein EutN	eutN	K04028	1_CORE	94	188	HF281_12500;AIA54789.1;HAP97_00015;HFV02_01070;HAQ03_08870;HAQ00_08065;OFC32353.1;HAP98_09775;HAP96_04370;HAP99_12145;HF288_10800;QER43685.1;AUW32277.1;OFC40508.1;AEK57580.1;HAQ02_07315;OFC36450.1;OFC41178.1;HFU97_06080;HFU84_10000;HFU87_05440;HFQ13_12230;HFU75_02190;HFV00_04690;RNF59198.1;ACK79436.1;PZD81181.1;ACH83617.1;WP_009567525.1;HF282_17210;HMI48_11125;EGQ63437.1;HF290_06900;HF283_19225;R…
Metabolism; Carbohydrate metabolism; Glyoxylate and dicarboxylate metabolism | Metabolism; Energy metabolism; Nitrogen metabolism | Metabolism; Amino acid metabolism; Alanine, aspartate and glutamate metabolism | Metabolism; Amino acid metabolism; Arginine biosynthesis | Environmental Information Processing; Signal transduction; Two-component system | Cellular Processes; Cell growth and death; Ne…	glutamine synthetase [EC:6.3.1.2]	glnA, GLUL	K01915	1_CORE	90	188	HFV02_12060;HAQ03_12940;HAP99_02165;HF288_11475;HAQ03_01495;HAQ02_01880;NDU42815.1;WP_075323865.1;HAQ03_11235;HAP99_11645;HAQ03_11385;HAQ03_13745;HAQ02_07590;HAQ00_02385;HAQ00_14880;HF641_07675;WP_075322488.1;HF281_01030;HFV02_14835;HF281_10215;HAP97_11040;HFV02_14850;HAP98_13305;HAP96_04700;HAP99_10470;HF288_10215;OYV71660.1;WP_075322485.1;HF281_01415;HF281_10005;OFC30667.1;OFC37244.1;OFC41772.1…
Brite Hierarchies; Protein families: signaling and cellular processes; Prokaryotic defense system	mRNA interferase MazF [EC:3.1.-.-]	mazF, ndoA, chpA	K07171	2_FELXIBLE	78	188	HF292_05855;HFU97_00840;HFU97_03550;HFU84_02770;HFU84_07045;HFU87_03775;HFU87_10035;HFQ13_02315;HFQ13_08140;HFU75_06130;HFU75_09690;HFV00_06480;HFV00_10355;RNF60905.1;RNF61705.1;ACK78771.1;ACK79722.1;PZD80885.1;ACH84699.1;WP_064218524.1;WP_163058211.1;WP_163059228.1;WP_163059627.1;HF282_19325;fig|6666666.521345.peg.6014;fig|6666666.521345.peg.2770;fig|6666666.521345.peg.2433;fig|6666666.521345.pe…
Brite Hierarchies; Protein families: genetic information processing; Transcription factors	BolA family transcriptional regulator, general stress-responsive regulator	bolA	K05527	1_CORE	94	187	HF281_10965;AIA54679.1;HAP97_02480;HFV02_12325;HAQ03_10495;HAQ00_04550;OFC29898.1;HAP98_06815;HAP96_14245;HAP99_05245;HF288_09060;QER43481.1;AUW32181.1;OFC61151.1;AEK57468.1;HAQ02_05810;OFC39204.1;OFC35870.1;HFU97_06565;HFU84_00240;HFU87_02060;HFQ13_09770;HFU75_03605;HFV00_12875;RNF60561.1;ACK80368.1;PZD82261.1;ACH83064.1;WP_163054893.1;HF282_06150;HMI48_16145;EGQ60513.1;WP_009560822.1;HF290_0626…
Metabolism; Metabolism of cofactors and vitamins; Porphyrin and chlorophyll metabolism	uroporphyrinogen III methyltransferase / synthase [EC:2.1.1.107 4.2.1.75]	cobA-hemD	K13542	1_CORE	95	186	HF290_02395;HF281_00915;HFV02_08160;OFC36714.1;HAP99_11205;HF288_12460;QER45871.1;AUW32457.1;AEK57772.1;OFC40422.1;OFC37383.1;RNF61039.1;ACK79647.1;PZD81085.1;ACH84917.1;WP_163059573.1;HF282_18620;fig|6666666.521345.peg.3502;HMI48_09400;EGQ63425.1;WP_009567513.1;HF290_16300;HF283_13580;RRN81651.1;HF289_08750;HF285_08230;HF285_09170;HF292_01660;NDU41673.1;NDU43953.1;QFG77236.1;QFG78080.1;HF561_042…
Environmental Information Processing; Signal transduction; Two-component system | Brite Hierarchies; Protein families: signaling and cellular processes; Transporters	membrane fusion protein, multidrug efflux system	mdtA	K07799	1_CORE	95	186	HF561_08770;HF563_15310;HAP93_11340;HAP98_07615;RNF68401.1;HF668_02975;TQN51261.1;HER14_03565;HAQ01_11080;HJG40_07635;PKY10693.1;HF920_01090;OAP88492.1;HF918_02850;HF921_07125;HAP93_12260;HF923_12070;HF925_05605;HF928_07310;OYV82338.1;HF281_07260;HF281_10145;AIA53949.1;AIA55251.1;HAP97_01460;HAP97_15270;HFV02_03075;HFV02_11610;HAQ03_06630;HAQ03_12295;HAQ00_09520;HAQ00_13415;OFC28941.1;OFC29687.1;…
Brite Hierarchies; Protein families: metabolism; Glycosyltransferases	phosphatidylinositol alpha 1,6-mannosyltransferase [EC:2.4.1.-]	mgtA	K12583	1_CORE	94	186	HF290_17240;HF283_09725;HF289_01575;HF563_12180;OYV74386.1;fig|6666666.523682.peg.954;HF281_10810;AIA54129.1;HAP97_13965;HFV02_14210;HAQ03_09990;HAQ00_14220;OFC29952.1;HAP98_05665;HAP96_03930;HF288_05845;QER44081.1;AUW31670.1;OFC62959.1;AEK56860.1;HAQ02_04015;OFC30702.1;OFC35973.1;ACK78824.1;WP_163056283.1;HMI48_10580;HF290_11475;HF289_09175;HF285_09870;NDU41908.1;HF668_11980;TQN51190.1;QFX97112.…
Metabolism; Metabolism of cofactors and vitamins; Vitamin B6 metabolism	pyridoxamine 5'-phosphate oxidase [EC:1.4.3.5]	pdxH, PNPO	K00275	1_CORE	95	184	HF563_13435;HF669_03130;HF921_12225;HF281_11400;AIA55617.1;HAP97_07590;HFV02_06230;HAQ03_06285;HAQ00_05250;OFC33363.1;HAP98_14855;HAP96_06170;HAP99_03700;HF288_05500;QER43198.1;AUW33141.1;OFC62093.1;AEK58582.1;HAQ02_02365;OFC33848.1;OFC40689.1;HFU97_12205;HFU84_13125;HFU87_01870;HFQ13_00250;HFU75_04775;HFV00_10730;RNF59311.1;WP_031571069.1;fig|6666666.521345.peg.4415;HMI48_18795;HF285_07770;NDU41…
Brite Hierarchies; Protein families: metabolism; Lipopolysaccharide biosynthesis proteins	rhamnosyltransferase	wbbL	K07011	2_FELXIBLE	83	184	HF283_01625;HF283_10935;HF283_12775;HF283_20590;HF289_07835;HF281_06425;HF288_12070;HF290_13040;HF290_13335;HF289_03315;TQN49397.1;QFX95297.1;WP_010636899.1;WP_024894097.1;OCX77060.1;HER14_09215;HF669_03360;HAQ01_10780;HF670_10215;OCX78269.1;OCX85484.1;OCX88179.1;HF671_01685;OFC46049.1;WP_075322341.1;HAP67_09675;HF673_12590;WP_081577163.1;OCX69406.1;OCX80096.1;WP_031569136.1;HAP95_13465;HHS34_117…
Cellular Processes; Cellular community - prokaryotes; Biofilm formation - Pseudomonas aeruginosa	diguanylate cyclase [EC:2.7.7.65]	tpbB	K21021	2_FELXIBLE	66	184	HF283_02405;NDU43192.1;TQN50654.1;WP_029316485.1;WP_024894863.1;OCX75289.1;HER14_13440;HF669_08985;HAQ01_02620;HF670_04265;OCX77821.1;OCX80568.1;OCX84377.1;HF671_02880;OFC42459.1;WP_075322885.1;HAP67_04175;HF673_07250;WP_081577398.1;OCX67731.1;OCX81375.1;WP_031575320.1;HJG40_05880;HAP95_03010;HHS34_12435;PKY10161.1;HAQ01_11555;HAP67_17455;HAP67_17430;HAP67_17460;HAP67_17790;HF673_04755;HF673_1895…
Metabolism; Amino acid metabolism; Cysteine and methionine metabolism	methylthioribose-1-phosphate isomerase [EC:5.3.1.23]	mtnA	K08963	1_CORE	95	183	HF668_02265;HF563_19450;HF668_08710;HF921_12770;HF281_00560;HAP97_04650;HFV02_09440;HAQ03_08595;HAQ00_07050;OFC29633.1;HAP98_11920;HAP96_11655;HAP99_12475;HF288_11555;AUW33469.1;OFC61836.1;AEK59076.1;HAQ02_06085;OFC30140.1;OFC37786.1;HFU97_01690;HFU84_14025;HFU87_04390;HFQ13_01210;HFU75_10420;HFV00_05435;ACK79225.1;PZD82568.1;ACH82852.1;WP_012536138.1;HF282_14020;fig|6666666.521345.peg.5281;HMI48…
Brite Hierarchies; Protein families: genetic information processing; Transcription factors	Fur family transcriptional regulator, ferric uptake regulator	fur, zur, furB	K03711	1_CORE	95	182	HF283_06920;HF563_02875;HF283_07615;HF283_12780;HF563_09100;HF563_00335;HF563_01480;HF918_05705;HF918_05950;HF281_07100;HAP97_01610;HFV02_00410;HAQ03_00335;HAQ00_09425;HAP98_11330;HAP96_11305;HAP99_08900;HF288_14100;AUW34020.1;HAQ02_07965;HFU84_13645;HFU87_13750;HFQ13_14140;HFU75_01270;HFV00_01170;RNF61480.1;ACK79386.1;PZD81703.1;ACH83421.1;WP_163054632.1;HF282_01725;fig|6666666.521345.peg.4027;H…
Metabolism; Carbohydrate metabolism; Pyruvate metabolism | Metabolism; Amino acid metabolism; Valine, leucine and isoleucine biosynthesis	2-isopropylmalate synthase [EC:2.3.3.13]	leuA, IMS	K01649	1_CORE	95	182	HF563_08815;HHS34_14030;HF563_12960;WP_024895089.1;OCX68044.1;HF670_07330;OCX68302.1;OCX80160.1;OCX85440.1;OFC49035.1;OCX73686.1;OCX86419.1;HF925_05070;HAP98_05885;HF283_10900;OYV79223.1;HF281_04195;AIA56099.1;HAP97_03975;HFV02_09905;HAQ03_06055;HAQ00_06935;OFC38908.1;HAP98_13730;HAP96_00400;HAP99_03020;HF288_08610;QER45990.1;AUW33448.1;OFC42796.1;AEK59051.1;HAQ02_07815;OFC30491.1;OFC42010.1;HFU9…
Metabolism; Energy metabolism; Oxidative phosphorylation	cytochrome o ubiquinol oxidase subunit II [EC:7.1.1.3]	cyoA	K02297	1_CORE	92	182	HF563_07720;HF281_09335;AIA55920.1;HAP97_04440;HFV02_04055;HAQ03_13155;HAQ00_15300;OFC33854.1;HAP98_10055;HAP96_04445;HAP99_09510;HF288_09755;QER45605.1;AUW33278.1;OFC42495.1;AEK58870.1;HAQ02_00945;OFC34975.1;OFC37482.1;HFU97_11735;HFU84_08100;HFU87_10260;HFQ13_12800;HFU75_05130;HFV00_13905;NDU41966.1;TQN49460.1;QFX95331.1;WP_010643017.1;WP_051488094.1;OCX74672.1;HER14_02585;HF669_12560;HAQ01_097…
Genetic Information Processing; Replication and repair; Base excision repair | Genetic Information Processing; Replication and repair; Mismatch repair | Genetic Information Processing; Replication and repair; Homologous recombination | Brite Hierarchies; Protein families: genetic information processing; DNA repair and recombination proteins	single-stranded-DNA-specific exonuclease [EC:3.1.-.-]	recJ	K07462	1_CORE	91	182	HF283_04370;HF283_05115;HF283_06195;HF561_13375;HF568_11380;HF639_00110;QFX96026.1;HF563_04820;HF563_15855;HF563_19200;HAP98_13815;HAP96_04900;HF561_01265;HAP94_21225;HAP94_25165;HF281_01365;AIA54230.1;AIA55434.1;HAP97_13755;HAP97_13905;HFV02_05120;HFV02_11065;HAQ03_13390;HAQ03_14020;HAQ00_02435;HAQ00_08395;HAQ00_09780;OFC35338.1;OFC36406.1;OFC37345.1;OFC39004.1;HAP98_02325;HAP98_07825;HAP96_0561…
Not Included in Pathway or Brite; Unclassified: metabolism; Enzymes with EC numbers	RNA-directed DNA polymerase [EC:2.7.7.49]	ltrA	K00986	2_FELXIBLE	65	182	HF283_19555;HF668_02415;HF289_10930;HF281_06360;HFV02_10670;OFC36390.1;OFC38494.1;HAP99_01270;HF288_01095;OFC54755.1;AEK59739.1;OFC39652.1;OFC40456.1;OFC35541.1;OFC41747.1;HFU97_11690;HFU84_08145;HFU87_10305;HFV00_13950;RNF62994.1;PZD82909.1;WP_163057017.1;fig|6666666.521345.peg.6105;fig|6666666.521345.peg.1862;HMI48_18950;EGQ63026.1;HF290_01620;RRN85711.1;HF285_12975;HF292_03090;QFG79985.1;RBM00…
Metabolism; Carbohydrate metabolism; Glycolysis / Gluconeogenesis | Metabolism; Carbohydrate metabolism; Citrate cycle (TCA cycle) | Metabolism; Carbohydrate metabolism; Pyruvate metabolism | Environmental Information Processing; Signal transduction; HIF-1 signaling pathway | Organismal Systems; Endocrine system; Glucagon signaling pathway | Human Diseases; Cancers: Overview; Central carbon metab…	pyruvate dehydrogenase E1 component alpha subunit [EC:1.2.4.1]	PDHA, pdhA	K00161	1_CORE	94	181	HF563_02665;HF921_09230;HAP94_21015;HF929_08905;EGQ63155.1;HGE67509.1;HGE67769.1;HF281_02000;HF281_06760;AIA54198.1;AIA54961.1;HAP97_13590;HAP97_14380;HFV02_05315;HFV02_13585;HAQ03_01380;HAQ03_06675;HAQ00_02125;HAQ00_14555;OFC29963.1;OFC38181.1;HAP98_08760;HAP98_12850;HAP96_02825;HAP96_13815;HAP99_06810;HAP99_08250;HF288_00550;HF288_06805;QER44009.1;QER45020.1;AUW31728.1;AUW32641.1;OFC52743.1;OFC…
Metabolism; Amino acid metabolism; Phenylalanine, tyrosine and tryptophan biosynthesis	3-phosphoshikimate 1-carboxyvinyltransferase [EC:2.5.1.19]	aroA	K00800	1_CORE	93	181	HF563_05490;HF563_10160;HF668_06045;OYV72879.1;OCX87752.1;HHS34_12075;HHS34_13870;OFC46948.1;HF568_13040;HAP94_09315;HF929_06130;OFA15026.1;AEM47544.1;HGE67727.1;HGE68080.1;HF281_03080;AIA55027.1;HAP97_07215;HFV02_08520;HAQ03_06995;HAQ00_00135;OFC36211.1;HAP98_05770;HAP96_04525;HAP99_07125;HF288_11355;QER45429.1;AUW32698.1;OFC61930.1;AEK58040.1;HAQ02_02890;OFC35580.1;OFC42351.1;HFU97_08220;HFU84_…
Cellular Processes; Cellular community - prokaryotes; Quorum sensing | Brite Hierarchies; Protein families: signaling and cellular processes; Secretion system	type IV secretion system protein TrbF	trbF	K20531	2_FELXIBLE	76	181	HF283_06205;HF283_12700;HF285_02255;HF285_13090;HF285_13705;HF561_11095;HF568_13600;HF639_00420;BBF66442.1;HF563_04000;HF563_13465;HF668_08570;HF281_11290;HF281_11960;AIA55692.1;HAP97_01170;HFV02_03675;HFV02_03880;HAQ03_02810;HAQ03_08230;HAQ00_10240;OFC38462.1;HAP98_15080;HAP96_07465;HAP99_09825;HAP99_11670;HF288_13675;QER44786.1;QER45260.1;AUW32541.1;AEK56813.1;AEK57850.1;HAQ02_02655;HAQ02_08405…
Brite Hierarchies; Protein families: genetic information processing; Transfer RNA biogenesis	iron-sulfur cluster assembly protein	iscA	K13628	1_CORE	95	180	EGQ61828.1;HF281_11015;AIA54689.1;HAP97_15015;HFV02_12375;HAQ03_10445;HAQ00_04600;OFC29729.1;HAP98_13375;HAP96_14295;HAP99_05295;HF288_09110;QER43471.1;AUW32190.1;OFC61138.1;AEK57478.1;HAQ02_05860;OFC36792.1;OFC37709.1;HFU97_06615;HFU84_00290;HFU87_02110;HFQ13_09820;HFU75_03655;HFV00_12825;RNF60570.1;ACK78248.1;PZD82253.1;ACH83074.1;WP_009566456.1;HF282_04805;fig|6666666.521345.peg.2854;HMI48_160…
Metabolism; Carbohydrate metabolism; Glycolysis / Gluconeogenesis | Metabolism; Carbohydrate metabolism; Citrate cycle (TCA cycle) | Metabolism; Carbohydrate metabolism; Pyruvate metabolism	pyruvate dehydrogenase E2 component (dihydrolipoamide acetyltransferase) [EC:2.3.1.12]	DLAT, aceF, pdhC	K00627	1_CORE	94	180	HF290_01155;HF289_17700;NDU42388.1;QFG79926.1;HF561_13660;HF568_03960;HF639_07005;BBF66597.1;HF283_08690;HFV02_13575;HAP98_08770;HF288_00540;RNF76712.1;HAP95_12310;HF925_07105;HF283_13060;HF283_14470;HF283_17765;HF285_14650;HF292_06410;HF563_17565;HAQ01_09480;HAP93_02235;HAP93_08475;CDQ11811.1;SMH65369.1;OCB03978.1;HF288_04160;HF563_11150;HF281_06750;AIA54959.1;HAP97_13600;HFV02_05305;HAQ03_06665…
Brite Hierarchies; Protein families: signaling and cellular processes; Prokaryotic defense system	toxin FitB [EC:3.1.-.-]	fitB	K07062	2_FELXIBLE	78	180	HF285_09115;QFX96570.1;HER14_11700;HF669_08150;HAQ01_06170;HF670_03255;HAP67_10780;HF673_15200;WP_031575126.1;HF669_15415;HAP98_14240;fig|6666666.521345.peg.742;EGQ62445.1;TQN50178.1;HF928_13710;HJG40_11465;CDQ09099.1;OCB04016.1;HF281_01655;AIA55743.1;HAP97_12890;HFV02_10050;HFV02_11160;HAQ00_00560;HAP96_06890;HF288_13550;OFC63519.1;HFU97_14545;HFU84_01830;HFU87_01925;HFV00_14020;RNF62987.1;RNF71…
Environmental Information Processing; Signal transduction; Two-component system	nitrogen regulatory protein P-II 1	glnB	K04751	1_CORE	95	179	EGQ64213.1;HAP94_12050;CDQ09094.1;OFA16402.1;SMH63991.1;AEM46933.1;OCB03382.1;HF563_15720;HF639_00985;HAQ00_09870;HAQ00_12545;HF281_10555;AIA55550.1;AIA56618.1;HAP97_01670;HFV02_06020;HAQ03_13755;HAQ00_11760;OFC34821.1;HAP98_06380;HAP96_13160;HAP99_10495;HF288_12980;QER45286.1;AUW33093.1;OFC60679.1;AEK58509.1;HAQ02_07580;OFC30661.1;OFC42215.1;fig|6666666.521345.peg.780;WP_028988731.1;HAP94_18540;…
Metabolism; Carbohydrate metabolism; Pentose and glucuronate interconversions | Metabolism; Carbohydrate metabolism; Galactose metabolism | Metabolism; Carbohydrate metabolism; Starch and sucrose metabolism | Metabolism; Carbohydrate metabolism; Amino sugar and nucleotide sugar metabolism	UTP--glucose-1-phosphate uridylyltransferase [EC:2.7.7.9]	UGP2, galU, galF	K00963	1_CORE	95	178	QFX96350.1;HF673_16870;QFX96351.1;OCX70575.1;OCX70728.1;OCX77206.1;OCX85273.1;OFC49707.1;HF673_19155;OCX79382.1;OFC40872.1;HF281_11840;AIA54309.1;AIA56629.1;HAP97_03325;HAP97_03585;HFV02_07065;HAQ03_12830;HAQ00_02820;OFC35203.1;HAP98_09490;HAP98_13875;HAP96_02060;HAP96_04960;HAP99_10870;HF288_14050;QER44435.1;AUW31831.1;OFC48456.1;AEK57043.1;HAQ02_10015;OFC36335.1;OFC40537.1;HFU97_12960;HFU84_111…
Environmental Information Processing; Membrane transport; Bacterial secretion system | Brite Hierarchies; Protein families: signaling and cellular processes; Secretion system	type IV secretion system protein VirB1	virB1	K03194	2_FELXIBLE	78	178	HF283_01500;HF283_14105;HF283_15260;HF283_15825;OAP93326.1;HAP94_08300;HF281_01640;HF281_11320;AIA55674.1;HAP97_01085;HFV02_03630;HFV02_08315;HFV02_10065;HAQ03_02735;HAQ03_08275;HAQ00_10155;OFC38448.1;HAP98_14995;HAP96_07380;HAP99_09855;HAP99_11755;HF288_02865;HF288_06590;HF288_13535;QER45359.1;QER45444.1;AUW32552.1;AUW32847.1;OFC55033.1;OFC60509.1;AEK56820.1;AEK57864.1;HAQ02_02680;HAQ02_08440;HA…
Environmental Information Processing; Signal transduction; Two-component system	K+-transporting ATPase ATPase A chain [EC:3.6.3.12]	kdpA	K01546	2_FELXIBLE	74	178	EGQ64032.1;EGQ64131.1;HF283_03170;HAP94_26205;EGQ64327.1;HF283_06700;HF283_08335;HF283_14165;HF285_13115;HF292_09960;HF641_05770;HF285_04205;HF563_03335;HF563_06875;HF563_19030;OFC38314.1;HF923_14450;HAP94_19265;HAP94_21740;HAP94_24495;HAP94_21745;HAP94_22680;HAP94_25190;HF929_13500;OFA15977.1;HF281_02030;AIA54095.1;AIA54105.1;AIA54204.1;AIA56679.1;HAP97_01025;HAP97_04095;HAP97_14410;HFV02_04180;…
Brite Hierarchies; Protein families: genetic information processing; Transcription machinery	RNA polymerase primary sigma factor	rpoD	K03086	1_CORE	95	177	HF283_00865;HF283_01520;HF283_07635;HF283_20185;HF283_13980;HF283_15230;fig|6666666.523682.peg.855;NDU43120.1;HAQ03_11140;HAQ02_04770;WP_051180808.1;HF563_10610;HF563_13770;HF563_15415;TQN51838.1;QFX97645.1;WP_075323452.1;OCX77273.1;HER14_05270;HF669_14685;HAQ01_13500;HF670_16020;OCX80074.1;OCX81624.1;OCX85833.1;HF671_07530;OFC48669.1;HAP67_05040;HF673_02035;WP_031571458.1;OCX74569.1;OCX86777.1;W…
Genetic Information Processing; Folding, sorting and degradation; RNA degradation | Brite Hierarchies; Protein families: genetic information processing; Messenger RNA biogenesis	poly(A) polymerase [EC:2.7.7.19]	pcnB	K00970	1_CORE	94	177	HF561_16060;HF563_13800;HF281_11365;AIA55149.1;HAP97_13140;HFV02_03335;HAQ03_07590;HAQ00_00865;OFC30057.1;HAP98_12195;HAP96_01830;HAP99_06040;HF288_02940;QER44602.1;AUW32800.1;OFC41071.1;AEK58161.1;HAQ02_06940;OFC39132.1;OFC41950.1;HFU97_13750;HFU84_13040;HFU87_09645;HFQ13_04470;HFU75_12135;HFV00_01800;RNF67639.1;ACK80249.1;PZD82869.1;ACH83682.1;WP_163056237.1;HF282_12030;HMI48_01080;EGQ60678.1;W…
Metabolism; Energy metabolism; Sulfur metabolism | Metabolism; Nucleotide metabolism; Purine metabolism | Metabolism; Metabolism of other amino acids; Selenocompound metabolism | Metabolism; Biosynthesis of other secondary metabolites; Monobactam biosynthesis	sulfate adenylyltransferase [EC:2.7.7.4]	sat, met3	K00958	1_CORE	92	177	HF283_01505;HF283_06940;HAQ03_00045;HAP99_10505;AEK57416.1;HAQ02_00240;WP_035217704.1;OCX76285.1;OCX72544.1;OCX84942.1;OCX89322.1;OFC40842.1;HF281_09405;AIA55906.1;HAP97_04510;HFV02_14770;HAQ03_13085;HAQ00_15230;OFC33867.1;HAP98_10125;HAP99_09440;HF288_09685;QER45619.1;AUW33266.1;OFC42482.1;AEK58855.1;HAQ02_01015;OFC34962.1;OFC37463.1;HFU97_06230;HFU84_09850;HFU87_05590;HFQ13_12080;HFU75_02040;HF…
Brite Hierarchies; Protein families: signaling and cellular processes; Transporters	MFS transporter, DHA1 family, multidrug resistance protein	bcr, tcaB	K07552	2_FELXIBLE	89	177	HF283_02495;HF283_08180;WP_157293212.1;NDU43204.1;OFA15609.1;AEM47117.1;HF639_14910;TQN49534.1;HAP95_11030;HF290_03830;WP_028989430.1;HFU97_14590;HFU84_02600;HFU87_08320;HFQ13_03440;HFU75_11105;HFV00_06925;TQN49739.1;QFX94682.1;WP_031570981.1;OCX70370.1;HER14_18410;HF669_02055;HAQ01_09610;HF670_01705;OCX78649.1;OCX84064.1;OCX88878.1;HF671_07575;OFC42839.1;WP_075323522.1;HAP67_02585;HF673_06610;WP…
Metabolism; Energy metabolism; Oxidative phosphorylation	NADH-quinone oxidoreductase subunit D [EC:7.1.1.2]	nuoD	K00333	1_CORE	94	176	HF283_13555;HF283_19180;HF292_04900;HF563_10660;HF568_10780;HF668_15050;HF568_00225;OYV81468.1;AIA55502.1;HAP97_09085;HAQ03_02135;HAQ00_10370;OFC30120.1;HAP98_08175;HAP96_13710;HAQ02_04545;OFC30547.1;OFC36165.1;HFU97_01540;HFU97_10230;HFU84_10210;HFU84_10595;HFU87_00665;HFU87_12890;HFQ13_06090;HFU75_14100;HFV00_00825;HFV00_07220;RNF68546.1;WP_064219004.1;WP_081258258.1;HF285_15225;HF292_11120;HF2…
Metabolism; Lipid metabolism; Sphingolipid metabolism	3-dehydrosphinganine reductase [EC:1.1.1.102]		K04708	2_FELXIBLE	89	176	HF281_03380;AIA55079.1;HAP97_11625;HFV02_06290;HAQ03_07240;HAQ00_01215;OFC36968.1;HAP98_05430;HAP96_10500;HAP99_03200;HF288_05750;QER44530.1;AUW32736.1;OFC60595.1;AEK58089.1;HAQ02_06590;OFC35891.1;OFC42278.1;HFU97_02645;HFU97_05610;HFU84_01020;HFU84_10870;HFU87_01150;HFU87_11100;HFQ13_11525;HFU75_02955;HFV00_04270;HFV00_08950;RNF72465.1;ACK78702.1;ACK78877.1;PZD79785.1;PZD81539.1;ACH83757.1;ACH84…
Cellular Processes; Cellular community - prokaryotes; Quorum sensing | Brite Hierarchies; Protein families: signaling and cellular processes; Secretion system	type IV secretion system protein TrbL	trbL	K07344	2_FELXIBLE	76	174	EGQ64258.1;HF283_01695;HF283_11000;WP_075324074.1;HF283_18955;HF283_19945;HF289_00515;HF285_16355;HF292_00040;HAQ03_08225;HAQ02_08400;HFQ13_03130;HFU75_12350;HF563_17275;BBF66213.1;BBF66434.1;HF673_03285;OFA15490.1;QFX95135.1;QFX96645.1;HAP67_11470;HF673_14915;WP_065974895.1;OCX68124.1;OCX80034.1;WP_155270436.1;HAP95_13225;WP_010641801.1;OCX75518.1;HER14_16395;HF669_04240;OCX78293.1;OCX82870.1;OF…
Cellular Processes; Cellular community - prokaryotes; Quorum sensing | Brite Hierarchies; Protein families: signaling and cellular processes; Secretion system	type IV secretion system protein TrbB	trbB	K20527	2_FELXIBLE	75	174	HF289_00455;HF285_16295;OCX70630.1;OCX84895.1;OCX83424.1;OFC40950.1;HF285_04445;HF285_05520;HF285_10395;HF281_10260;HF281_11240;AIA55739.1;HAP97_12910;HFV02_01250;HFV02_04395;HFV02_11180;HAQ03_08185;HAQ00_00580;HAP98_14260;HAP96_06870;HAP99_09765;HF288_06545;HF288_08000;HF288_13825;QER44942.1;AUW33966.1;AEK57814.1;HAQ02_02595;HAQ02_08360;HFU97_08685;HFU84_06855;HFU87_09845;HFQ13_03175;HFQ13_08505…
Brite Hierarchies; Protein families: genetic information processing; Transcription factors	LysR family transcriptional regulator, transcriptional activator of the cysJI operon	cysL	K21900	1_CORE	95	173	HF281_08000;AIA56025.1;HAP97_09720;HFV02_09015;HAQ03_05855;HAQ00_10570;OFC38095.1;HAP98_01460;HAP96_12610;HAP99_03865;HF288_10330;QER44153.1;AUW33377.1;OFC58379.1;AEK58976.1;HAQ02_12195;OFC39692.1;OFC42178.1;HFU97_13515;HFU84_04200;HFU87_08825;HFQ13_11290;HFU75_02720;HFV00_05750;RNF63533.1;ACK77990.1;PZD80577.1;ACH84363.1;WP_163054083.1;HF282_04990;fig|6666666.521345.peg.4244;HMI48_06575;EGQ61989…
Not Included in Pathway or Brite; Poorly characterized; General function prediction only	putative hydrolase of the HAD superfamily	K07025	K07025	1_CORE	95	173	OYV81219.1;HF281_00150;AIA56303.1;HAP97_14185;HFV02_13870;HAQ03_03805;HAQ00_06260;OFC27805.1;HAP98_11110;HAP96_03000;HAP99_06520;HF288_02105;QER43894.1;AUW33642.1;OFC60981.1;AEK59260.1;HAQ02_10760;OFC38618.1;OFC40905.1;HFU97_09890;HFU84_07405;HFU87_11925;HFQ13_00965;HFU75_13650;HFV00_03320;RNF69430.1;NDU41177.1;TQN49927.1;QFX94877.1;WP_139110776.1;OCX72228.1;HER14_07870;HF669_10950;HAQ01_11670;HF…
Metabolism; Carbohydrate metabolism; Glycolysis / Gluconeogenesis | Metabolism; Carbohydrate metabolism; Pentose phosphate pathway | Metabolism; Carbohydrate metabolism; Fructose and mannose metabolism | Metabolism; Energy metabolism; Carbon fixation in photosynthetic organisms | Metabolism; Energy metabolism; Methane metabolism	fructose-bisphosphate aldolase, class II [EC:4.1.2.13]	FBA, fbaA	K01624	1_CORE	93	173	HF563_07690;HF563_10440;HF281_10670;AIA53963.1;HAP97_10635;HFV02_11675;HAQ03_12230;HAQ00_13480;OFC28929.1;HAP98_11020;HAP96_04130;HAP99_08030;HF288_01195;QER45697.1;AUW31638.1;AEK56726.1;HAQ02_12675;OFC38029.1;OFC37191.1;HFU97_03475;HFU84_02695;HFU87_03850;HFQ13_02390;HFU75_06055;HFV00_06405;RNF63782.1;ACK79923.1;PZD80308.1;ACH85034.1;WP_009561009.1;HF282_07265;fig|6666666.521345.peg.2424;HMI48_1…
Brite Hierarchies; Protein families: metabolism; Peptidases | Brite Hierarchies; Protein families: metabolism; Peptidoglycan biosynthesis and degradation proteins	peptidoglycan DL-endopeptidase LytF [EC:3.4.-.-]	lytF, cwlE	K19223	1_CORE	93	173	HF281_07835;AIA56016.1;HAP97_09760;HFV02_09055;HAQ03_05810;HAQ00_10610;OFC38088.1;HAP98_15115;HAP96_02490;HAP99_13385;HF288_10375;QER44162.1;AUW33369.2;AEK58967.1;HAQ02_12240;OFC36863.1;OFC42184.1;HFU97_13550;HFU84_04165;HFU87_08790;HFQ13_11325;HFU75_02755;HFV00_05715;RNF63524.1;ACK80098.1;PZD80568.1;ACH84353.1;WP_163054100.1;HF282_09655;HMI48_06525;WP_012537237.1;HF290_04615;RRN82140.1;HF289_185…
Not Included in Pathway or Brite; Unclassified: genetic information processing; Protein processing	cytochrome c biogenesis protein	resB, ccs1	K07399	1_CORE	93	173	HF283_16405;HF668_03055;HF920_05030;HF923_13865;HF920_06925;HF923_09935;HF928_14975;HAP94_22380;HF929_11695;HF918_12570;HF918_14050;HF921_01300;HF921_11895;HF921_12520;HAP94_24685;HF928_13145;HAP94_22900;HF928_13640;HF928_13810;HF928_14065;HF928_14500;HAP94_16335;HAP94_24325;HAP94_26335;HAP94_24330;HAP94_26570;HF929_09245;HF281_09380;AIA55911.1;HAP97_04485;HFV02_04100;HAQ03_13110;HAQ00_15255;OFC3…
Not Included in Pathway or Brite; Unclassified: metabolism; Enzymes with EC numbers	hydrogenase-4 component B [EC:1.-.-.-]	hyfB	K12137	2_FELXIBLE	87	173	HF283_09185;HF283_10590;HF285_10110;HF285_15215;TQN51770.1;PKY10920.1;HF921_12045;HF925_02580;HAP94_13855;OCB02326.1;HGE67390.1;HF281_07050;AIA55279.1;AIA55500.1;HAP97_09095;HAP97_11135;HFV02_09785;HAQ03_00385;HAQ03_02125;HAQ00_09375;HAQ00_10380;OFC28677.1;OFC30118.1;HAP98_08185;HAP98_11380;HAP96_11355;HAP96_13700;HAP99_02650;HF288_02510;QER45751.1;AUW32919.1;AEK58313.1;HAQ02_04555;HAQ02_07915;OF…
Brite Hierarchies; Protein families: genetic information processing; Chaperones and folding catalysts | Brite Hierarchies; Protein families: genetic information processing; Mitochondrial biogenesis	monothiol glutaredoxin	grxD, GLRX5	K07390	1_CORE	93	172	HF281_08760;AIA56052.1;HAP97_05020;HFV02_02210;HAQ03_14295;HAQ00_11100;OFC38896.1;HAP98_01215;HAP96_12680;HF288_03730;QER45565.1;AUW33402.1;OFC60610.1;AEK59003.1;HAQ02_07760;OFC40222.1;OFC41498.1;HFU97_05190;HFU84_13570;HFU87_08415;HFQ13_08715;HFU75_00780;HFV00_00925;RNF67889.1;ACK77889.1;PZD80601.1;ACH84391.1;WP_163054049.1;HF282_03235;HMI48_06710;WP_012537258.1;HF290_04430;RRN82174.1;HF289_1874…
Brite Hierarchies; Protein families: metabolism; Lipopolysaccharide biosynthesis proteins | Brite Hierarchies; Protein families: signaling and cellular processes; Transporters	polyisoprenyl-phosphate glycosyltransferase [EC:2.4.-.-]	gtrB, csbB	K20534	1_CORE	93	172	HAQ03_10190;HAQ02_10410;HAQ03_11250;HAQ02_05330;HAP98_01760;HAP98_01875;HF921_11050;RNF62184.1;HF292_10750;NDU41456.1;HF563_18620;HF641_08370;RBL99805.1;HF668_05745;QFX94802.1;WP_024895476.1;OCX70172.1;HER14_11810;HAQ01_08845;OCX73391.1;OCX80512.1;OCX86241.1;OFC43181.1;WP_075322074.1;HAP67_10225;HF673_02875;HAP95_04530;HF920_07840;OAP87210.1;HF918_11330;HAP93_07135;HF923_11595;HF925_07920;HF928_0…
Environmental Information Processing; Signal transduction; Two-component system | Brite Hierarchies; Protein families: metabolism; Protein kinases | Brite Hierarchies; Protein families: signaling and cellular processes; Two-component system	two-component system, OmpR family, phosphate regulon sensor histidine kinase PhoR [EC:2.7.13.3]	phoR	K07636	1_CORE	94	171	OYV75006.1;WP_051181682.1;HF281_11050;AIA54696.1;HAP97_14980;HFV02_12410;HAQ03_10410;HAQ00_04635;OFC29723.1;HAP98_08275;HAP96_14330;HAP99_05745;HF288_09145;QER43464.1;AUW32195.1;AEK57485.1;HAQ02_05895;OFC36787.1;OFC37678.1;HFU97_06650;HFU84_00325;HFU87_02145;HFQ13_09855;HFU75_03690;HFV00_12790;RNF59602.1;ACK78036.1;PZD81731.1;ACH83390.1;WP_163054673.1;HF282_01080;fig|6666666.521345.peg.4334;HMI48…
Metabolism; Carbohydrate metabolism; Glycolysis / Gluconeogenesis | Metabolism; Energy metabolism; Methane metabolism | Genetic Information Processing; Folding, sorting and degradation; RNA degradation | Environmental Information Processing; Signal transduction; HIF-1 signaling pathway | Brite Hierarchies; Protein families: genetic information processing; Messenger RNA biogenesis | Brite Hierarch…	enolase [EC:4.2.1.11]	ENO, eno	K01689	1_CORE	95	170	HF281_07515;AIA55517.1;HAP97_05595;HFV02_01115;HAQ03_13905;HAQ00_01395;OFC35404.1;HAP98_02470;HAP96_15110;HAP99_10765;HF288_10680;QER44918.1;AUW33057.1;OFC47753.1;AEK58475.1;HAQ02_00670;OFC37313.1;OFC39593.1;HFU97_09290;HFU97_10120;HFU84_06080;HFU84_11395;HFU87_00950;HFU87_06750;HFQ13_03395;HFQ13_03930;HFU75_11060;HFU75_11595;HFV00_01655;HFV00_09765;RNF58265.1;RNF68126.1;ACK80382.1;PZD81993.1;ACH…
Metabolism; Glycan biosynthesis and metabolism; Peptidoglycan biosynthesis | Human Diseases; Drug resistance: Antimicrobial; beta-Lactam resistance | Brite Hierarchies; Protein families: metabolism; Glycosyltransferases | Brite Hierarchies; Protein families: metabolism; Peptidoglycan biosynthesis and degradation proteins	penicillin-binding protein 1A [EC:2.4.1.129 3.4.16.4]	mrcA	K05366	1_CORE	95	170	HF563_04150;HF563_06025;HF563_16035;BBF64122.1;HF292_04535;HF563_12435;HF641_04595;HF929_15185;CDQ12032.1;SMH66582.1;OCB03222.1;OYV74581.1;HF288_04510;HF281_04995;HF281_08930;AIA54365.1;AIA55064.1;HAP97_04690;HAP97_09800;HFV02_01390;HFV02_06695;HAQ03_07175;HAQ03_12720;HAQ00_01280;HAQ00_03280;OFC29651.1;OFC36979.1;HAP98_06130;HAP98_06880;HAP96_03585;HAP96_07340;HAP99_06925;HAP99_07305;HF288_07870;…
Environmental Information Processing; Membrane transport; ABC transporters | Brite Hierarchies; Protein families: signaling and cellular processes; Transporters	phosphonate transport system substrate-binding protein	phnD	K02044	1_CORE	95	170	HAQ03_10700;HAP96_12330;HJG40_13845;HAQ03_14330;HF281_08135;AIA55369.1;HAP97_02800;HFV02_02780;HAQ03_00820;HAQ00_04040;OFC29534.1;HAP98_05215;HAP96_06610;HAP99_01925;HF288_02275;QER45943.1;AUW32996.1;OFC52801.1;AEK58401.1;HAQ02_08715;OFC30018.1;OFC35459.1;HFU97_13665;HFU84_12955;HFU87_09560;HFQ13_04385;HFU75_12050;HFV00_01885;RNF68405.1;ACK80222.1;PZD81299.1;ACH84231.1;WP_163054133.1;HF282_03595;…
Brite Hierarchies; Protein families: signaling and cellular processes; Secretion system	conjugal transfer mating pair stabilization protein TraG	traG	K12056	1_CORE	92	170	WP_024892384.1;OCX81057.1;OCX83781.1;OFC50267.1;WP_031570522.1;HAP67_15575;HAP94_10955;HAP94_10960;HF281_04295;HF281_05505;AIA55735.1;AIA56557.1;HAP97_10090;HAP97_12930;HAP97_13110;HFV02_02590;HFV02_11200;HFV02_13700;HAQ03_03120;HAQ03_11880;HAQ00_00600;HAQ00_07685;HAQ00_11475;OFC30393.1;OFC36049.1;OFC36900.1;OFC38392.1;HAP98_04405;HAP98_14280;HAP98_14645;HAP96_05000;HAP96_05985;HAP96_06850;HAP99_…
Brite Hierarchies; Protein families: genetic information processing; Transcription factors	CRP/FNR family transcriptional regulator, anaerobic regulatory protein	fnr	K01420	2_FELXIBLE	78	170	HF283_05120;HF283_05940;HF283_16925;HF283_20490;NDU41507.1;TQN50507.1;QFX96311.1;WP_010638924.1;WP_139110810.1;OCX70667.1;HER14_10445;HF669_12940;HAQ01_00665;HF670_08945;OCX72131.1;OCX83048.1;OCX86544.1;HF671_05025;OFC49396.1;WP_075322801.1;HAP67_18050;HF673_12015;OCX68914.1;OCX80396.1;WP_140391070.1;HAP95_13725;QFX94648.1;HF281_04175;HF281_09805;AIA55210.1;AIA56288.1;HAP97_07615;HAP97_14255;HFV0…
Metabolism; Energy metabolism; Oxidative phosphorylation	NADH-quinone oxidoreductase subunit G [EC:7.1.1.2]	nuoG	K00336	1_CORE	95	169	HF283_14150;HF283_14255;HF563_16800;OYV73566.1;HF563_13425;HF925_07490;HF929_09120;OCB01404.1;HF929_13750;OCB01441.1;HF281_03705;AIA56234.1;HAP97_06545;HFV02_10015;HAQ03_04150;HAQ00_05915;OFC39265.1;HAP98_08880;HAP96_08625;HAP99_00390;HF288_09970;QER43824.1;AUW33577.1;OFC54341.1;AEK59191.1;HAQ02_06275;OFC40289.1;OFC41042.1;HFU97_00230;HFU84_03235;HFU87_05065;HFQ13_10285;HFU75_08175;HFV00_03710;RN…
Metabolism; Carbohydrate metabolism; Pentose phosphate pathway | Metabolism; Metabolism of other amino acids; Glutathione metabolism | Human Diseases; Cancers: Overview; Central carbon metabolism in cancer | Brite Hierarchies; Protein families: signaling and cellular processes; Exosome	glucose-6-phosphate 1-dehydrogenase [EC:1.1.1.49 1.1.1.363]	G6PD, zwf	K00036	1_CORE	94	169	HF568_01940;HF568_01990;HF568_05065;HF568_06425;HF568_10935;HF568_13345;HF568_13745;HF639_07875;HF639_12700;OFA14824.1;HF281_12385;AIA54811.1;HAP97_10965;HFV02_00725;HFV02_11365;HAQ03_00175;HAQ03_09490;HAQ00_07950;OFC38692.1;HAP98_03800;HAP96_10955;HAP99_08535;HF288_03960;QER43663.1;AUW32299.1;OFC56226.1;AEK57601.1;HAQ02_03345;OFC30363.1;OFC41137.1;HFU97_01235;HFU97_14385;HFU84_05115;HFU84_13200;…
Not Included in Pathway or Brite; Unclassified: genetic information processing; Replication and repair	putative transposase	K07496	K07496	2_FELXIBLE	60	169	HFV02_11145;TQN50316.1;HAP94_24870;TQN49101.1;QFX95910.1;WP_035210574.1;OCX73897.1;OCX78896.1;OCX82106.1;OCX85921.1;OFC45184.1;OCX72772.1;OCX83638.1;HAQ01_04080;HAQ01_05110;OFC37973.1;OFC39753.1;OFC38414.1;OFC40010.1;HF289_14220;HAP94_21920;WP_031570632.1;WP_031570925.1;WP_031574049.1;WP_031574331.1;WP_035210033.1;WP_155270465.1;WP_162175892.1;HAQ03_10045;OFC36400.1;OFC62167.1;HAQ02_05170;OFC4046…
Metabolism; Energy metabolism; Oxidative phosphorylation | Metabolism; Metabolism of cofactors and vitamins; Porphyrin and chlorophyll metabolism | Organismal Systems; Environmental adaptation; Thermogenesis | Brite Hierarchies; Protein families: metabolism; Prenyltransferases | Brite Hierarchies; Protein families: genetic information processing; Mitochondrial biogenesis	heme o synthase [EC:2.5.1.141]	COX10, ctaB, cyoE	K02257	2_FELXIBLE	88	168	HF283_04855;HF283_15105;HF561_15780;HHS34_11655;HF292_03265;HF292_05995;HF920_10260;HF920_11120;HF923_13335;HF561_06340;HF639_13555;HF921_06215;HF921_12265;HER14_09500;HAQ01_08055;HAP67_14980;HF673_18905;HAQ01_05445;HF670_13365;HF671_10645;HAP67_15710;HF673_19550;HJG40_10695;HF920_06880;HF923_10695;HF288_05075;HF288_13695;HAQ01_02910;HAP95_15865;HF281_04535;AIA54562.1;AIA56801.1;HAP97_08215;HAP97…
Metabolism; Energy metabolism; Oxidative phosphorylation	cytochrome o ubiquinol oxidase subunit IV	cyoD	K02300	1_CORE	94	167	HFV02_08985;HAQ03_08885;HF288_12815;AEK56838.1;RNF69108.1;NDU43574.1;HAP93_04580;HAP94_02765;EGQ64247.1;HAP93_06265;HF925_02210;HF281_04525;HF281_09350;AIA54560.1;AIA55917.1;HAP97_04455;HAP97_08205;HFV02_04070;HFV02_08660;HAQ03_02515;HAQ03_13140;HAQ00_08695;HAQ00_15285;OFC33857.1;OFC35056.1;HAP98_03230;HAP98_10070;HAP96_04430;HAP96_07555;HAP99_00145;HAP99_09495;HF288_06230;HF288_09740;QER44852.1;…
Human Diseases; Infectious diseases: Bacterial; Salmonella infection | Brite Hierarchies; Protein families: genetic information processing; Transcription factors	Rrf2 family transcriptional regulator, nitric oxide-sensitive transcriptional repressor	nsrR	K13771	1_CORE	94	167	TQN49562.1;QFX95337.1;WP_010636841.1;OCX75481.1;HF669_14785;HAQ01_05440;HF670_07280;OCX75093.1;OCX82899.1;OCX88269.1;HF671_10650;OFC46649.1;WP_075322373.1;HAP67_15715;HF673_19545;OCX69559.1;OCX87375.1;HJG40_10700;HAP95_10285;HF929_05310;CDQ10305.1;OFA16594.1;SMH64332.1;AEM47803.1;OCB02234.1;OYV72241.1;HF281_10710;AIA53971.1;HAP97_10595;HFV02_11715;HAQ03_12190;HAQ00_13520;OFC28921.1;HAP98_10980;HA…
Brite Hierarchies; Protein families: metabolism; Peptidases | Brite Hierarchies; Protein families: metabolism; Peptidoglycan biosynthesis and degradation proteins	murein DD-endopeptidase [EC:3.4.-.-]	mepH	K19303	1_CORE	93	167	HF281_07835;AIA56016.1;HAP97_09760;HFV02_09055;HAQ03_05810;HAQ00_10610;OFC38088.1;HAP98_15115;HAP96_02490;HAP99_13385;HF288_10375;QER44162.1;AUW33369.2;AEK58967.1;HAQ02_12240;OFC36863.1;OFC42184.1;HFU97_13550;HFU84_04165;HFU87_08790;HFQ13_11325;HFU75_02755;HFV00_05715;RNF63524.1;ACK80098.1;PZD80568.1;ACH84353.1;WP_163054100.1;HF282_09655;HMI48_06525;WP_012537237.1;HF290_04615;RRN82140.1;HF289_185…
Metabolism; Metabolism of cofactors and vitamins; Porphyrin and chlorophyll metabolism	oxygen-independent coproporphyrinogen III oxidase [EC:1.3.98.3]	hemN, hemZ	K02495	1_CORE	95	166	HF568_16160;OYV74748.1;HF281_05635;AIA56459.1;HAP97_05750;HFV02_01940;HAQ03_12440;HAQ00_01665;OFC38262.1;HAP98_02920;HAP96_03800;HAP99_13100;HF288_07955;QER44254.1;AUW33786.1;OFC60626.1;AEK59417.1;HAQ02_09045;OFC39344.1;OFC41400.1;HFU97_07150;HFU84_04470;HFU87_08145;HFQ13_09115;HFU75_01585;HFV00_08340;ACK78788.1;PZD82836.1;ACH82559.1;WP_163055680.1;HF282_14370;HMI48_13165;EGQ61975.1;WP_009564895.…
Metabolism; Metabolism of cofactors and vitamins; Biotin metabolism | Brite Hierarchies; Protein families: metabolism; Amino acid related enzymes	8-amino-7-oxononanoate synthase [EC:2.3.1.47]	bioF	K00652	1_CORE	94	166	HF283_20180;HF292_07270;HF561_07775;HF563_03295;HF568_14755;HF920_05480;HF563_15570;HJG40_08545;HF281_00075;AIA54921.1;AIA56318.1;HAP97_00290;HAP97_09345;HFV02_13945;HAQ03_03730;HAQ00_01920;HAQ00_06335;OFC35392.1;HAP98_07755;HAP98_13430;HAP96_01645;HAP96_04785;HAP99_06595;HF288_09315;QER43910.1;AUW33657.1;AEK59275.1;HAQ02_10685;OFC37325.1;OFC39287.1;OFC39604.1;OFC40919.1;HFU97_02950;HFU97_10555;H…
Metabolism; Glycan biosynthesis and metabolism; Peptidoglycan biosynthesis | Brite Hierarchies; Protein families: metabolism; Peptidoglycan biosynthesis and degradation proteins	undecaprenyl-diphosphatase [EC:3.6.1.27]	bcrC	K19302	2_FELXIBLE	68	166	HF289_15235;WP_028990711.1;HF563_04290;OFC38233.1;OFC30432.1;OFC41326.1;WP_031574672.1;HAP94_17780;SMH65722.1;OYV73921.1;HF281_11070;AIA54700.1;HAP97_14960;HFV02_12430;HAQ03_10390;HAQ00_04655;OFC29719.1;HAP96_14350;HAP99_05765;HF288_09165;QER43460.1;AUW32199.1;OFC62340.1;AEK57489.1;HAQ02_05915;OFC39502.1;OFC37682.1;WP_155989717.1;WP_051180832.1;WP_051181352.1;WP_051181354.1;WP_162142999.1;HF281_0…
Metabolism; Energy metabolism; Oxidative phosphorylation	NADH-quinone oxidoreductase subunit H [EC:7.1.1.2]	nuoH	K00337	1_CORE	95	165	HAQ03_02150;HAQ02_04530;NDU43171.1;OYV81418.1;HF281_03710;HF281_09690;AIA56235.1;AIA56265.1;HAP97_04925;HAP97_06540;HFV02_03180;HFV02_04130;HAQ03_03990;HAQ03_04145;HAQ00_05920;HAQ00_06075;OFC39236.1;OFC39264.1;HAP98_08885;HAP98_14435;HAP96_08620;HAP96_10750;HAP99_00385;HAP99_04665;HF288_02660;HF288_09975;QER43825.1;QER43856.1;AUW33578.1;AUW33607.1;OFC61055.1;OFC61737.1;AEK59192.1;AEK59221.1;HAQ02…
Not Included in Pathway or Brite; Unclassified: signaling and cellular processes; Signaling proteins	universal stress protein A	uspA	K06149	1_CORE	95	165	HF281_07010;AIA54619.1;HAP97_12320;HFV02_06655;HAQ03_01860;HAQ00_09005;OFC37807.1;HAP98_13040;HAP96_03295;HAP99_03525;HF288_01405;QER44338.1;AUW32106.1;OFC63147.1;AEK57360.1;HAQ02_13295;OFC35423.1;OFC37223.1;HFU97_02615;HFU84_00990;HFU87_01120;HFQ13_11495;HFU75_02925;HFV00_04240;RNF63518.1;ACK79894.1;PZD79863.1;ACH84013.1;WP_163056056.1;HF282_05975;fig|6666666.521345.peg.3468;HMI48_03225;EGQ62433…
Environmental Information Processing; Membrane transport; ABC transporters | Brite Hierarchies; Protein families: signaling and cellular processes; Transporters	phosphate transport system permease protein	pstA	K02038	1_CORE	94	165	HF283_17755;HF563_12510;HAP94_07360;HF568_10870;OCX70282.1;OCX79744.1;OCX84328.1;OCX88949.1;OFC50546.1;HF288_00120;HFU97_06875;HF563_13520;OYV78870.1;HF281_03035;HF281_08020;AIA55018.1;AIA55347.1;HAP97_02915;HAP97_07260;HFV02_02665;HFV02_08565;HAQ03_00705;HAQ03_06950;HAQ00_00090;HAQ00_04155;OFC29514.1;OFC32730.1;HAP98_10260;HAP98_12035;HAP96_01025;HAP96_06725;HAP99_02990;HAP99_12250;HF288_10490;Q…
Genetic Information Processing; Translation; Aminoacyl-tRNA biosynthesis | Brite Hierarchies; Protein families: genetic information processing; Mitochondrial biogenesis	aspartyl-tRNA(Asn)/glutamyl-tRNA(Gln) amidotransferase subunit A [EC:6.3.5.6 6.3.5.7]	gatA, QRSL1	K02433	1_CORE	93	165	HF283_16655;HF563_04750;HF563_14890;HER14_13850;HF281_09320;AIA55923.1;HAP97_04425;HFV02_04040;HAQ03_13170;HAQ00_15315;OFC33876.1;HAP96_04460;HAP99_09525;HF288_09770;QER43927.1;QER46033.1;AUW33285.1;AUW34250.1;OFC42498.1;AEK58875.1;AEK59558.1;HAQ02_00930;OFC34978.1;OFC37479.1;HFU97_04585;HFU97_04790;HFU84_03555;HFU84_06470;HFU87_00355;HFU87_09330;HFQ13_07860;HFQ13_12415;HFU75_02375;HFU75_09410;HF…
Environmental Information Processing; Signal transduction; Two-component system | Cellular Processes; Cellular community - prokaryotes; Biofilm formation - Vibrio cholerae | Cellular Processes; Cellular community - prokaryotes; Biofilm formation - Pseudomonas aeruginosa | Brite Hierarchies; Protein families: genetic information processing; Transcription factors	sigma-54 dependent transcriptional regulator, flagellar regulatory protein	fleQ, flrA	K10941	1_CORE	91	165	OFC42560.1;HAP99_12515;HF281_00600;AIA56113.1;HAP97_04610;HFV02_06855;HAQ03_05980;HAQ00_07010;OFC29641.1;HAP98_11880;HAP96_11695;HF288_07670;QER44093.1;AUW33461.1;OFC61830.1;AEK59068.1;HAQ02_06045;OFC30148.1;OFC37778.1;HFU97_11025;HFU84_12550;HFU87_12250;HFQ13_01160;HFU75_10370;HFV00_03450;ACK80727.1;PZD81907.1;ACH83314.1;WP_163058282.1;HF282_02340;HF282_05220;HMI48_14820;EGQ63282.1;WP_009567366.…
Genetic Information Processing; Folding, sorting and degradation; Protein processing in endoplasmic reticulum | Brite Hierarchies; Protein families: genetic information processing; Chaperones and folding catalysts	HSP20 family protein	HSP20	K13993	2_FELXIBLE	86	165	HF281_05300;AIA56517.1;HAP97_07010;HFV02_02655;HAQ03_04970;HAQ00_07480;OFC30280.1;HAP98_04205;HAP96_05475;HAP99_04390;HF288_00840;QER45153.1;AUW33836.1;OFC45273.1;AEK59474.1;HAQ02_13695;OFC37113.1;OFC38069.1;HFU97_07290;HFU84_04610;HFU87_08005;HFQ13_02810;HFU75_06710;HFV00_08200;ACK80794.1;PZD81212.1;ACH83581.1;WP_163059200.1;HF282_19785;fig|6666666.521345.peg.2761;HMI48_11310;HMI48_13330;EGQ6406…
Brite Hierarchies; Protein families: metabolism; Peptidases | Brite Hierarchies; Protein families: genetic information processing; DNA repair and recombination proteins	DNA polymerase V [EC:3.4.21.-]	umuD	K03503	2_FELXIBLE	76	165	BBF63784.1;HAQ01_01660;HAP67_16715;HAQ01_08175;HAP67_00685;HAQ01_16210;HAP67_14830;OYV74396.1;OCX72108.1;OCX86457.1;HAP95_07640;AIA54119.1;AIA56658.1;HAP97_07650;HAP97_14015;HAQ03_02945;HAQ00_14170;OFC34907.1;OFC37648.1;OFC39008.1;HAP98_04075;HAP98_05615;HAP96_03980;HAP96_07585;HF288_12485;QER44745.1;AUW34133.1;AEK59563.1;HAQ02_04685;OFC31443.1;OFC36557.1;OFC40105.1;OFC39689.1;OFC40097.1;OFC42130…
Not Included in Pathway or Brite; Unclassified: metabolism; Enzymes with EC numbers	hydrogenase-4 component F [EC:1.-.-.-]	hyfF	K12141	2_FELXIBLE	87	164	HF283_01305;HF283_04780;HF563_16755;HF568_07030;OYV73001.1;HGE67390.1;HF281_10090;AIA55284.1;AIA55503.1;HAP97_06970;HAP97_09080;HFV02_02175;HAQ03_00400;HAQ03_02140;HAQ00_10365;HAQ00_10700;OFC28674.1;OFC30121.1;HAP98_08170;HAP98_14970;HAP96_01055;HAP96_13715;HAP99_05345;HF288_02495;QER45806.1;OFC61313.1;OFC61708.1;AEK58316.1;HAQ02_04540;HAQ02_07900;OFC30420.1;OFC30548.1;OFC36166.1;OFC41338.1;HFU97…
Not Included in Pathway or Brite; Unclassified: metabolism; Energy metabolism	NifU-like protein	K13819	K13819	1_CORE	95	163	HF283_05335;HF563_19025;HF668_10615;RRN83733.1;HF563_07890;HF281_05650;AIA56462.1;HAP97_05765;HFV02_01925;HAQ03_12425;HAQ00_01650;OFC38261.1;HAP98_02905;HAP96_03815;HAP99_13115;HF288_07940;QER44251.1;AUW33789.1;OFC60619.1;AEK59420.1;HAQ02_09030;OFC39346.1;OFC41399.1;HFU97_07130;HFU84_04450;HFU87_08165;HFQ13_09095;HFU75_01565;HFV00_08360;RNF61053.1;ACK80090.1;PZD82838.1;ACH82553.1;WP_163055672.1;H…
Metabolism; Energy metabolism; Oxidative phosphorylation	NADH-quinone oxidoreductase subunit J [EC:7.1.1.2]	nuoJ	K00339	1_CORE	95	163	HF283_03015;HF292_01995;HF283_14270;HF292_13655;HHS34_09270;HF283_20135;QFX94692.1;QFX94693.1;HHS34_03250;HF281_03720;AIA56237.1;HAP97_06530;HFV02_12985;HAQ03_04135;HAQ00_05930;OFC39262.1;HAP98_08895;HAP96_08610;HAP99_00375;HF288_01330;QER43827.1;AUW33580.1;OFC61053.1;AEK59194.1;HAQ02_09300;OFC40286.1;OFC40952.1;HFU97_00245;HFU84_03220;HFU87_05050;HFQ13_10300;HFU75_08160;HFV00_03725;RNF58786.1;AC…
Brite Hierarchies; Protein families: signaling and cellular processes; Prokaryotic defense system	antitoxin VapB	mvpT, vapB	K18829	2_FELXIBLE	78	163	HF281_07020;AIA54618.1;HAP97_12310;HFV02_06645;HAQ03_01850;HAQ00_08995;OFC37815.1;HAP98_13030;HAP96_03285;HAP99_03535;HF288_01415;QER44337.1;AUW33937.1;OFC63154.1;AEK57359.1;HAQ02_13305;OFC35431.1;OFC37222.1;ACK78165.1;PZD80785.1;ACH84592.1;HF282_09690;fig|6666666.521345.peg.1904;HMI48_07720;EGQ62626.1;WP_009566530.1;HF283_10255;RRN81871.1;NDU41839.1;QFX96758.1;WP_010638039.1;WP_010639435.1;HF669…
Brite Hierarchies; Protein families: metabolism; Peptidoglycan biosynthesis and degradation proteins	membrane-bound lytic murein transglycosylase D [EC:4.2.2.-]	mltD, dniR	K08307	1_CORE	95	162	OFC37949.1;OFC44575.1;AEK58707.1;OFC38431.1;OFC39985.1;TQN50284.1;QFX95991.1;HER14_06610;HF673_05425;WP_081576917.1;WP_080707862.1;HAP67_15575;HJG40_09365;HJG40_10240;HJG40_14200;HJG40_14285;HHS34_14185;HHS34_14735;HHS34_14720;HF925_04630;HF281_02750;AIA56136.1;HAP97_13325;HFV02_02365;HAQ03_08675;HAQ00_07130;OFC29757.1;HAP98_07985;HAP96_10815;HAP99_04880;HF288_10150;QER44376.1;AUW33485.1;AEK59092…
Metabolism; Energy metabolism; Nitrogen metabolism	nitrite reductase (NADH) large subunit [EC:1.7.1.15]	nirB	K00362	1_CORE	94	162	HF283_18555;HF563_17515;HF641_04355;HAP67_13600;HF281_00895;HFV02_08140;OFC36745.1;HAP99_11225;HF288_12440;QER45867.1;AUW32460.1;AEK57775.1;OFC40426.1;OFC37387.1;HFU97_03850;HFU84_06650;HFU87_09495;HFQ13_00195;HFU75_04830;HFV00_10955;RNF61036.1;HF285_00225;NDU43957.1;QFG78084.1;HF561_04245;HF563_11725;HF568_09145;HF639_06050;BBF65878.1;RBM00920.1;HF668_04375;TQN51089.1;WP_024893707.1;OCX73532.1;H…
Metabolism; Energy metabolism; Oxidative phosphorylation	NADH-quinone oxidoreductase subunit N [EC:7.1.1.2]	nuoN	K00343	1_CORE	94	162	HF290_16470;HF920_03265;HF921_12930;HF563_16835;HF281_09720;AIA56271.1;HAP97_04955;HFV02_03210;HAQ03_03960;HAQ00_06105;OFC39230.1;HAP98_04720;HAP96_10720;HAP99_04635;HF288_02690;QER43862.1;AUW33612.1;OFC61731.1;AEK59227.1;HAQ02_04960;OFC30255.1;OFC40984.1;HFU97_10255;HFU84_10570;HFU87_12865;HFQ13_06065;HFU75_14075;HFV00_07245;NDU43528.1;TQN49753.1;QFX94697.1;WP_010640719.1;WP_024894626.1;OCX70137…
Environmental Information Processing; Membrane transport; ABC transporters | Environmental Information Processing; Signal transduction; Two-component system | Human Diseases; Infectious diseases: Bacterial; Tuberculosis | Brite Hierarchies; Protein families: signaling and cellular processes; Transporters	phosphate transport system substrate-binding protein	pstS	K02040	1_CORE	94	162	HF283_09555;HF563_12500;HAP94_07370;HF568_01800;HF568_08895;OYV73383.1;OYV78872.1;HF281_03025;HF281_08030;AIA55016.1;AIA55349.1;HAP97_02905;HAP97_07270;HFV02_02675;HFV02_08575;HAQ03_00715;HAQ03_06940;HAQ00_00080;HAQ00_04145;OFC29516.1;OFC32732.1;HAP98_10250;HAP98_12025;HAP96_01015;HAP96_06715;HAP99_02980;HAP99_12240;HF288_00110;HF288_10480;QER45441.1;QER45964.1;AUW32687.1;AUW32977.1;OFC54359.1;OF…
Metabolism; Energy metabolism; Methane metabolism	heterodisulfide reductase subunit A2 [EC:1.8.7.3 1.8.98.4 1.8.98.5 1.8.98.6]	hdrA2	K03388	1_CORE	91	162	HFV02_13090;HF283_09875;HFV02_14745;HAQ03_04255;HAP99_00710;HF288_07850;HAQ03_05965;HAP98_01195;HAP99_03755;HF288_10220;HF568_14140;HF281_07890;HAP97_09610;HFV02_12050;HAP96_12980;HF283_05455;HF641_08490;HAQ00_15990;HF281_10825;HF288_06080;fig|6666666.523682.peg.1949;AIA56047.1;AIA56213.1;HAP97_03025;HAQ03_10890;HAQ00_05810;HAQ00_10460;OFC39028.1;HAP98_13510;HAP96_12500;HAP99_01995;HF288_13005;AU…
Cellular Processes; Cell motility; Bacterial chemotaxis | Cellular Processes; Cell motility; Flagellar assembly | Brite Hierarchies; Protein families: signaling and cellular processes; Transporters | Brite Hierarchies; Protein families: signaling and cellular processes; Bacterial motility proteins	chemotaxis protein MotB	motB	K02557	2_FELXIBLE	66	162	NDU43400.1;RNF60944.1;HF281_07645;AIA55191.1;HAP97_01010;HFV02_00705;HAQ03_08475;HAQ00_12585;OFC34811.1;HAP98_04760;HAP96_08965;HAP99_08850;HF288_07095;QER45752.1;AUW32837.1;OFC42646.1;AEK58205.1;HAQ02_09535;OFC30927.1;OFC36329.1;HFU97_00515;HFU84_11560;HFU87_06085;HFQ13_01870;HFU75_07050;HFV00_11735;RNF59225.1;HF292_01515;NDU43091.1;TQN52422.1;QFX95644.1;WP_010639913.1;WP_024892719.1;OCX71141.1;…
Metabolism; Energy metabolism; Oxidative phosphorylation	NADH-quinone oxidoreductase subunit E [EC:7.1.1.2]	nuoE	K00334	1_CORE	95	161	HF283_06900;HF283_07145;HF283_16580;HF283_20645;HF281_03695;AIA56232.1;HAP97_06555;HFV02_10005;HAQ03_04160;HAQ00_05905;OFC39267.1;HAP98_08870;HAP96_08635;HAP99_00400;HF288_09960;QER43822.1;AUW33575.1;OFC54343.1;AEK59189.1;HAQ02_06265;OFC40291.1;OFC41040.1;HFU97_00220;HFU84_03245;HFU87_05075;HFQ13_10275;HFU75_08185;HFV00_03700;RNF58781.1;ACK78925.1;PZD80664.1;ACH84456.1;WP_163058232.1;HF282_11015;…
Genetic Information Processing; Replication and repair; Mismatch repair | Brite Hierarchies; Protein families: genetic information processing; DNA repair and recombination proteins	DNA mismatch repair protein MutS	mutS	K03555	1_CORE	95	160	HF563_02765;HF563_07225;QFX97784.1;HF281_11705;AIA55139.1;HAP97_11325;HFV02_07660;HAQ03_07540;HAQ00_00915;OFC37099.1;HAP98_09240;HAP96_12120;HAP99_13020;HF288_01530;QER44591.1;AUW32792.1;OFC61585.1;AEK58151.1;HAQ02_06890;OFC37074.1;OFC38828.1;HFU97_11545;HFU84_09220;HFU87_13305;HFQ13_13440;HFU75_09045;HFV00_07785;RNF67965.1;ACK80465.1;PZD81620.1;ACH83668.1;WP_163057775.1;fig|6666666.521345.peg.15…
Environmental Information Processing; Membrane transport; ABC transporters | Brite Hierarchies; Protein families: signaling and cellular processes; Transporters	phosphate transport system permease protein	pstC	K02037	1_CORE	94	160	HF283_14695;HF568_13895;HF283_20500;HF568_10865;HF668_05970;HF563_13515;HF668_03225;OYV81067.1;HF668_11195;HF668_11810;HAP94_07365;HF281_03030;HF281_08025;AIA55017.1;AIA55348.1;HAP97_02910;HAP97_07265;HFV02_02670;HFV02_08570;HAQ03_00710;HAQ03_06945;HAQ00_00085;HAQ00_04150;OFC29515.1;OFC32731.1;HAP98_10255;HAP98_12030;HAP96_01020;HAP96_06720;HAP99_02985;HAP99_12245;HF288_00115;HF288_10485;QER45440…
Not Included in Pathway or Brite; Unclassified: metabolism; Enzymes with EC numbers	hydrogenase-4 component E [EC:1.-.-.-]	hyfE	K12140	2_FELXIBLE	88	160	HF283_19320;OYV81417.1;HGE67394.1;HF281_10095;AIA55504.1;HAP97_09075;HFV02_02180;HAQ03_00395;HAQ03_02145;HAQ00_10360;OFC28675.1;OFC30122.1;HAP98_08165;HAP96_13720;HAP99_05340;HF288_02500;QER45807.1;AUW32922.1;OFC61314.1;OFC61691.1;AEK58315.1;HAQ02_04535;HAQ02_07905;OFC30421.1;OFC30549.1;OFC36167.1;OFC41337.1;HFU97_01550;HFU97_10240;HFU84_10200;HFU84_10585;HFU87_00675;HFU87_12880;HFQ13_06080;HFU75…
Metabolism; Energy metabolism; Oxidative phosphorylation	NADH-quinone oxidoreductase subunit A [EC:7.1.1.2]	nuoA	K00330	1_CORE	95	159	HF283_02505;HF669_15420;HF281_09660;AIA56259.1;HAP97_04895;HFV02_03150;HAQ03_04020;HAQ00_06045;OFC39241.1;HAP98_14465;HAP96_09005;HAP99_04695;HF288_02630;QER43850.1;AUW33601.1;OFC61387.1;AEK59215.1;HAQ02_05020;OFC30266.1;OFC40973.1;NDU43540.1;TQN49741.1;QFX94684.1;WP_010640739.1;WP_024894637.1;OCX70365.1;HER14_18420;HF669_02065;HAQ01_09600;HF670_01695;OCX78645.1;OCX84042.1;OCX88858.1;HF671_07585;…
Metabolism; Metabolism of terpenoids and polyketides; Polyketide sugar unit biosynthesis | Metabolism; Metabolism of terpenoids and polyketides; Biosynthesis of vancomycin group antibiotics | Metabolism; Biosynthesis of other secondary metabolites; Streptomycin biosynthesis | Metabolism; Biosynthesis of other secondary metabolites; Acarbose and validamycin biosynthesis	dTDP-glucose 4,6-dehydratase [EC:4.2.1.46]	rfbB, rffG	K01710	1_CORE	93	159	WP_010642294.1;HF673_02565;HHS34_01940;OAP91769.1;HF925_12355;HF281_11870;AIA54303.1;HAP97_03615;HFV02_07035;HAQ03_12800;HAQ00_02790;OFC28256.1;OFC35197.1;HAP98_09460;HAP96_02030;HAP99_10900;HF288_14020;QER44441.1;AUW31825.1;OFC61866.1;AEK57037.1;HAQ02_10045;OFC30406.1;OFC38531.1;OFC41075.1;OFC41723.1;HFU97_10790;HFU84_11845;HFU87_12455;HFQ13_08070;HFU75_09620;HFV00_13805;RNF58139.1;ACK80092.1;PZ…
Metabolism; Energy metabolism; Oxidative phosphorylation	NADH-quinone oxidoreductase subunit I [EC:7.1.1.2]	nuoI	K00338	1_CORE	95	158	HF281_03715;AIA56236.1;HAP97_06535;HFV02_04135;HAQ03_04140;HAQ00_05925;OFC39263.1;HAP98_08890;HAP96_08615;HAP99_00380;HF288_09980;QER43826.1;AUW33579.1;OFC61054.1;AEK59193.1;HAQ02_09305;OFC40287.1;OFC40979.1;HFU97_00240;HFU84_03225;HFU87_05055;HFQ13_10295;HFU75_08165;HFV00_03720;RNF58785.1;ACK80809.1;PZD80660.1;ACH84452.1;WP_012537299.1;HF282_11970;fig|6666666.521345.peg.3962;HMI48_07010;HF290_17…
Metabolism; Energy metabolism; Oxidative phosphorylation	NADH-quinone oxidoreductase subunit K [EC:7.1.1.2]	nuoK	K00340	1_CORE	95	158	HF281_03725;AIA56238.1;HAP97_06525;HFV02_12990;HAQ03_04130;HAQ00_05935;OFC39261.1;HAP98_08900;HAP96_08605;HAP99_00370;HF288_01325;QER43828.1;AUW33581.1;OFC61052.1;AEK59195.1;HAQ02_09295;OFC40285.1;OFC40953.1;HFU97_00250;HFU84_03215;HFU87_05045;HFQ13_10305;HFU75_08155;HFV00_03730;RNF58787.1;ACK78904.1;PZD80658.1;ACH84450.1;WP_163058268.1;HF282_11960;fig|6666666.521345.peg.3964;HMI48_07000;WP_01260…
Metabolism; Energy metabolism; Oxidative phosphorylation	NADH-quinone oxidoreductase subunit M [EC:7.1.1.2]	nuoM	K00342	1_CORE	94	158	HAP98_04725;HAP98_14410;HF281_03735;AIA56240.1;HAP97_06515;HFV02_14945;HAQ03_04120;HAQ00_05945;OFC39259.1;HAP98_08910;HAP96_08595;HAP99_00360;HF288_01315;QER43830.1;AUW33583.1;OFC61060.1;AEK59197.1;HAQ02_09285;OFC40283.1;OFC40955.1;HFU97_00260;HFU84_03205;HFU87_05035;HFQ13_10315;HFU75_08145;HFV00_03740;RNF58789.1;ACK79846.1;PZD80656.1;ACH84448.1;WP_163058220.1;HF282_11950;fig|6666666.521345.peg.3…
Not Included in Pathway or Brite; Unclassified: metabolism; Energy metabolism	formate hydrogenlyase subunit 4	hycD	K15829	2_FELXIBLE	86	158	HF281_10100;AIA55280.1;AIA55505.1;HAP97_09070;HAP97_09915;HFV02_02185;HAQ03_00390;HAQ00_09370;HAQ00_10355;OFC28676.1;OFC30123.1;HAP98_06860;HAP98_08160;HAP96_05685;HAP96_13725;HAP99_05335;HF288_02505;AUW32921.1;OFC61315.1;OFC61692.1;AEK58314.1;HAQ02_07910;OFC30422.1;OFC30550.1;OFC36168.1;OFC41336.1;HFU97_01555;HFU97_10245;HFU84_10195;HFU84_10580;HFU87_00680;HFU87_12875;HFQ13_06075;HFU75_14085;HFV…
Metabolism; Metabolism of cofactors and vitamins; Folate biosynthesis | Brite Hierarchies; Protein families: genetic information processing; Transfer RNA biogenesis	7-cyano-7-deazaguanine synthase [EC:6.3.4.20]	queC	K06920	1_CORE	95	157	HF283_10450;HFV02_13565;HF288_00240;HFV02_14445;HF288_01715;OYV77196.1;HF281_05175;HF281_07375;AIA55328.1;AIA56492.1;HAP97_06760;HAP97_08535;HFV02_07950;HAQ03_00610;HAQ03_04845;HAQ00_04250;HAQ00_07355;OFC29602.1;OFC35718.1;HAP98_00465;HAP98_08420;HAP96_01265;HAP96_12095;HAP99_00055;HAP99_11585;HF288_04905;QER45127.1;QER45762.1;AUW32961.1;AUW33815.1;OFC57941.1;OFC61327.1;AEK58360.1;AEK59449.1;HAQ0…
Metabolism; Carbohydrate metabolism; Amino sugar and nucleotide sugar metabolism	UDP-glucuronate 4-epimerase [EC:5.1.3.6]		K08679	1_CORE	94	157	HF283_03815;HF283_08590;HF283_12155;HF283_19675;HFV02_14615;HAP98_01650;HF288_08270;NDU43526.1;HF561_08385;HF563_19465;HF639_16010;HF668_13705;HF568_07550;HF568_15595;WP_010642294.1;HF670_13420;HF673_02565;HF928_04525;AEM47332.1;OYV81271.1;HF281_07145;AIA55261.1;HAP97_01565;HFV02_02640;HAQ03_06580;HAQ00_09470;OFC29693.1;HAP98_11285;HAP96_11260;HAP99_08945;HF288_14055;QER45733.1;AUW32902.1;OFC6123…
Metabolism; Carbohydrate metabolism; Pyruvate metabolism	D-lactate dehydrogenase (quinone) [EC:1.1.5.12]	dld	K03777	1_CORE	93	157	HF283_15455;HF281_10850;AIA55144.1;HAP97_08910;HFV02_12190;HAQ03_07565;HAQ00_00890;OFC30061.1;HAP98_08570;HAP96_03655;HAP99_06400;HF288_09875;QER44597.1;AUW32796.1;AEK58156.1;HAQ02_06915;OFC39139.1;ACK80057.1;PZD81613.1;ACH83676.1;WP_163056248.1;HF282_02280;fig|6666666.521345.peg.3013;HMI48_01050;WP_012536743.1;RRN82955.1;HF289_16290;HF285_05455;HF292_09315;NDU43451.1;QFG78472.1;HF568_09590;HF639…
Not Included in Pathway or Brite; Poorly characterized; Function unknown	uncharacterized protein	K06945	K06945	1_CORE	93	157	EGQ63922.1;HF639_16960;HF668_12880;HF281_08610;AIA56082.1;HAP97_10815;HFV02_10490;HAQ03_10585;HAQ00_10950;OFC30344.1;HAP98_07200;HAP96_12215;HAP99_01315;HF288_13385;QER45596.1;AUW33431.1;OFC58141.1;AEK59033.1;HAQ02_07610;OFC40251.1;OFC37846.1;HFU97_05335;HFU84_13425;HFU87_08560;HFQ13_08570;HFU75_00635;HFV00_01070;RNF67584.1;ACK79530.1;PZD80619.1;ACH84409.1;WP_163054022.1;HF282_07510;fig|6666666.5…
Brite Hierarchies; Protein families: signaling and cellular processes; Prokaryotic defense system	restriction system protein	mrr	K07448	2_FELXIBLE	80	157	HF283_11505;HF668_03480;HF289_10525;HF920_03200;HF921_00680;HF923_13295;HF292_01975;HF292_05185;HF292_08310;HF292_09495;HF561_16710;HF568_09030;HF639_00845;BBF66174.1;HF563_02860;HF563_12815;PKY09448.1;HAQ00_08460;HAP98_12955;HF668_12330;HF923_09305;OFC36755.1;OFC40026.1;OFC39906.1;OCX68673.1;OCX84349.1;HJG40_07575;HHS34_06465;HAP94_02195;AIA55459.1;HAP97_05550;HAQ03_11470;HAQ00_08195;HAP98_00945…
Metabolism; Energy metabolism; Oxidative phosphorylation	NADH dehydrogenase [EC:7.1.1.2]		K00329	1_CORE	95	156	HF281_00825;AIA55234.1;HAP97_10415;HFV02_12110;HAQ00_15795;HAP98_06950;HAP96_09485;HF288_01560;QER44870.1;AUW32868.1;OFC60727.1;AEK58257.1;HFU97_09750;HFU84_13905;HFU87_05860;HFQ13_04805;HFU75_10075;HFV00_06045;TQN50202.1;QFX95842.1;WP_035218855.1;OCX75785.1;HER14_14560;OCX78950.1;OCX81713.1;OCX89113.1;HF671_08955;OFC49817.1;WP_075324115.1;HF673_07485;WP_081576668.1;OCX70776.1;OCX86986.1;WP_03157…
Metabolism; Energy metabolism; Oxidative phosphorylation	NADH dehydrogenase [EC:1.6.99.3]		K00356	1_CORE	95	156	HF281_00825;AIA55234.1;HAP97_10415;HFV02_12110;HAQ00_15795;HAP98_06950;HAP96_09485;HF288_01560;QER44870.1;AUW32868.1;OFC60727.1;AEK58257.1;HFU97_09750;HFU84_13905;HFU87_05860;HFQ13_04805;HFU75_10075;HFV00_06045;TQN50202.1;QFX95842.1;WP_035218855.1;OCX75785.1;HER14_14560;OCX78950.1;OCX81713.1;OCX89113.1;HF671_08955;OFC49817.1;WP_075324115.1;HF673_07485;WP_081576668.1;OCX70776.1;OCX86986.1;WP_03157…
Brite Hierarchies; Protein families: genetic information processing; Transcription factors	cold shock protein (beta-ribbon, CspA family)	cspA	K03704	1_CORE	94	156	HF668_01780;QFX95955.1;WP_081576899.1;HF281_09005;AIA54409.1;HAP97_05305;HFV02_02525;HAQ03_05325;HAQ00_09245;OFC34876.1;HAP98_09080;HAP96_07640;HAP99_01525;HF288_10745;QER45543.1;AUW33920.1;OFC48224.1;AEK57149.1;HAQ02_01710;OFC39963.1;OFC38202.1;HFU97_07020;HFU84_05555;HFU87_11735;HFQ13_06475;HFU75_00560;HFV00_12100;RNF59223.1;ACK79576.1;PZD82328.1;ACH82992.1;WP_009564993.1;HF282_00465;fig|666666…
Brite Hierarchies; Protein families: signaling and cellular processes; Transporters	peptidoglycan-associated lipoprotein	pal	K03640	1_CORE	94	156	HF283_02325;HF283_14920;HF563_13005;HF568_11835;BBF65131.1;HF918_12035;HF921_11165;HAP93_09300;HF923_02900;HF925_08880;HF928_04455;HF281_05190;AIA56495.1;HAP97_08550;HFV02_07965;HAQ03_04860;HAQ00_07370;OFC35721.1;HAP98_08405;HAP96_12080;HAP99_11600;HF288_04890;QER45130.1;AUW33817.1;OFC57943.1;AEK59452.1;HAQ02_07135;OFC40073.1;OFC40806.1;HFU97_11885;HFU84_09420;HFU87_10760;HFQ13_14390;HFU75_09795;…
Not Included in Pathway or Brite; Unclassified: metabolism; Enzymes with EC numbers	membrane-bound hydrogenase subunit mbhJ [EC:1.12.7.2]	hycG_mbhJ_nuoB	K18023	2_FELXIBLE	87	156	HF292_14835;HF563_10665;HF925_02555;HAP94_13830;HF281_10080;HAP97_06960;HFV02_02165;HAQ03_00410;HAQ00_10710;OFC28673.1;HAP98_14960;HAP96_01065;HAP99_05355;HF288_02485;AUW32924.1;OFC61312.1;AEK58318.1;HAQ02_07890;OFC30419.1;OFC41339.1;HFU97_01535;HFU84_10215;HFU87_00660;HFV00_00830;RNF67133.1;ACK80012.1;PZD79844.1;ACH84033.1;WP_163056088.1;fig|6666666.521345.peg.2600;HMI48_03330;WP_012537011.1;HF2…
Not Included in Pathway or Brite; Unclassified: genetic information processing; Transcription	anti-repressor protein	antB	K07741	2_FELXIBLE	65	156	HF289_17865;HF292_14665;HF561_16295;HF563_17490;HF563_17495;TQN50317.1;HER14_09875;HHS34_10710;AIA53987.1;HAP97_10510;HAQ00_13605;HAP98_10895;HAP96_14885;ACK78068.1;WP_077218460.1;OCX73514.1;HAQ01_04230;HF670_05105;OCX78816.1;OCX84813.1;OCX89430.1;HF671_11280;OFC45320.1;HAP67_11935;OCX73916.1;OCX86293.1;HF928_04785;HAP94_10770;HAP94_10775;HF928_04680;HAP94_01765;OFA16518.1;AEM46915.1;OCB03919.1;Q…
Not Included in Pathway or Brite; Poorly characterized; Function unknown	uncharacterized protein	K07043	K07043	1_CORE	95	155	EGQ64260.1;HF289_17595;HF292_09765;HF563_01215;WP_077218158.1;HF923_02065;HF928_13190;HAP94_22775;HF929_04710;OFA16273.1;AEM46397.1;HAQ03_11130;HAQ02_04760;WP_038018075.1;HF925_00020;HF928_12695;OFA16636.1;HF281_12285;AIA54830.1;HAP97_00570;HFV02_11465;HAQ03_09590;HAQ00_07850;OFC28389.1;HAP98_03900;HAP96_10105;HAP99_08435;HF288_04060;QER43644.1;AUW32317.1;OFC62375.1;AEK57620.1;HAQ02_03445;OFC3607…
Brite Hierarchies; Protein families: signaling and cellular processes; Secretion system	competence protein ComEA	comEA	K02237	1_CORE	93	155	HF281_05555;AIA56567.1;HAP97_06040;HFV02_13755;HAQ00_13100;OFC29870.1;HAP98_11585;HAP96_05270;HF288_01685;QER45204.1;OFC40850.1;OFC39650.1;OFC38916.1;HFU97_07355;HFU84_04675;HFU87_07940;HFQ13_02875;HFU75_06645;HFV00_08135;RNF62960.1;ACK79179.1;PZD80355.1;ACH85083.1;WP_012607669.1;HF282_05310;fig|6666666.521345.peg.3608;HMI48_12075;EGQ62575.1;HF290_02385;HF283_05380;RRN81494.1;HF289_03035;HF285_10…
Genetic Information Processing; Replication and repair; DNA replication | Brite Hierarchies; Protein families: genetic information processing; DNA replication proteins	ribonuclease HI [EC:3.1.26.4]	rnhA, RNASEH1	K03469	1_CORE	93	155	HF285_12965;HF563_15025;HF641_10165;HF668_04860;OCX85860.1;HF641_14155;HF668_02385;WP_024892334.1;OCX74295.1;OCX83487.1;OFC50317.1;WP_077218497.1;WP_081577060.1;WP_080707795.1;OCX70434.1;OCX86512.1;CDQ10550.1;SMH64581.1;CDQ12033.1;SMH66581.1;HF281_02690;AIA56148.1;HAP97_13265;HFV02_08920;HAQ03_08735;HAQ00_07190;OFC29768.1;HAP98_07925;HAP96_10875;HAP99_04820;HF288_10090;QER44388.1;AUW33496.1;AEK59…
Brite Hierarchies; Protein families: genetic information processing; Transcription factors	LysR family transcriptional regulator, cyn operon transcriptional activator	cynR	K11921	2_FELXIBLE	80	155	QER46036.1;AUW34131.1;AEK59561.1;HFU97_04570;HFU84_03540;HFU87_00370;HFQ13_07845;HFU75_09395;HFV00_01465;ACK80138.1;PZD82173.1;ACH83156.1;WP_163054748.1;HF282_19965;fig|6666666.521345.peg.3111;HMI48_13490;HMI48_15670;WP_012536340.1;HF290_08320;HF283_11540;RRN86340.1;HF289_07080;HF285_14780;NDU41298.1;HF563_17765;TQN49480.1;WP_010641904.1;OCX69573.1;HER14_01990;HF669_11510;HF670_02910;OCX76874.1;O…
Cellular Processes; Cellular community - prokaryotes; Quorum sensing | Brite Hierarchies; Protein families: signaling and cellular processes; Secretion system	type IV secretion system protein TrbD	trbD	K20529	2_FELXIBLE	77	155	EGQ64344.1;HF285_10405;QFX95130.1;WP_163056976.1;EGQ61665.1;HAP94_12210;HF281_10245;HF281_11250;AIA55719.1;HAP97_00460;HFV02_01260;HFV02_03535;HFV02_14415;HAQ03_02895;HAQ03_08200;HAQ00_08605;OFC35791.1;HAP98_11280;HAP96_05035;HAP99_00465;HAP99_09775;HF288_13320;HF288_13810;QER44965.1;QER46007.1;AUW32522.1;AEK57828.1;HAQ02_02605;HAQ02_08375;HAQ02_13900;OFC36158.1;OFC39127.1;HFU97_08670;HFU84_06870…
Environmental Information Processing; Membrane transport; Phosphotransferase system (PTS) | Brite Hierarchies; Protein families: signaling and cellular processes; Transporters	phosphotransferase system, enzyme I, PtsI [EC:2.7.3.9]	PTS-EI.PTSI, ptsI	K08483	1_CORE	94	154	HF671_06000;AIA54143.1;OYV76709.1;HF281_11795;AIA54318.1;HAP97_03540;HFV02_07115;HAQ03_12875;HAQ00_02865;OFC35212.1;HAP98_00110;HAP96_02105;HAP99_02860;HF288_11650;QER44426.1;AUW31839.1;OFC42072.1;AEK57052.1;HAQ02_04050;OFC36344.1;OFC40528.1;HFU97_12910;HFU84_11195;HFU87_03380;HFQ13_00425;HFU75_04600;HFV00_00615;RNF65930.1;ACK80687.1;PZD80992.1;ACH84819.1;WP_163057341.1;fig|6666666.521345.peg.281…
Brite Hierarchies; Protein families: genetic information processing; Ribosome biogenesis	[ribosomal protein S18]-alanine N-acetyltransferase [EC:2.3.1.266]	rimI	K03789	1_CORE	95	153	HF281_07810;AIA56011.1;HAP97_06435;HFV02_09155;HAQ03_05785;HAQ00_10635;OFC38083.1;HAP98_15140;HAP96_02960;HAP99_02425;HF288_14435;QER44167.1;AUW33364.1;OFC60498.1;AEK58963.1;HAQ02_12265;OFC36858.1;OFC42189.1;HFU97_13575;HFU84_04140;HFU87_08765;HFQ13_11350;HFU75_02780;HFV00_05690;RNF68586.1;ACK78821.1;PZD80564.1;ACH84349.1;WP_012537234.1;HF282_15210;fig|6666666.521345.peg.2829;HMI48_06505;EGQ61180…
Brite Hierarchies; Protein families: genetic information processing; Transcription factors	CRP/FNR family transcriptional regulator, dissimilatory nitrate respiration regulator	dnr	K21563	1_CORE	94	153	HF290_03930;HF289_04860;HF292_12640;HF561_15885;HF639_07930;HF668_01525;HAQ03_11280;HAQ03_12375;HF282_04625;EGQ60547.1;WP_157293202.1;WP_157293204.1;OCX87904.1;WP_140390970.1;HAQ01_14055;HF671_13670;OCX78424.1;HF281_11380;AIA55153.1;AIA55606.1;HAP97_12075;HFV02_02450;HAQ03_11370;HAQ00_10655;OFC38827.1;HAP98_02520;HAP96_02445;HAP99_10245;HF288_05580;QER44606.1;AUW32805.2;AUW33129.1;OFC62450.1;AEK5…
Metabolism; Metabolism of cofactors and vitamins; Folate biosynthesis | Brite Hierarchies; Protein families: signaling and cellular processes; Exosome	4a-hydroxytetrahydrobiopterin dehydratase [EC:4.2.1.96]	PCBD, phhB	K01724	1_CORE	93	153	EGQ63942.1;HF568_02280;HF281_12475;AIA54794.1;HAP97_01965;HFV02_11275;HAQ03_09400;HAQ00_08040;OFC38675.1;HAP98_03710;HAP96_11045;HAP99_08625;HF288_03870;QER43680.1;AUW32282.1;OFC59947.1;AEK57584.1;HAQ02_07340;OFC30346.1;OFC41120.1;RNF69841.1;ACK77923.1;PZD81186.1;ACH83612.1;WP_163059159.1;HF282_03690;fig|6666666.521345.peg.1641;fig|6666666.521345.peg.1298;HMI48_11150;EGQ62892.1;WP_012536697.1;HF2…
Not Included in Pathway or Brite; Unclassified: signaling and cellular processes; Transport	monovalent cation:H+ antiporter, CPA1 family	TC.CPA1	K03316	1_CORE	90	153	EGQ64243.1;HF669_00510;HF669_15280;HF923_11030;HAP98_12800;fig|6666666.521345.peg.580;HJG40_15000;HF923_02385;HF923_14335;HAP94_21985;OYV73464.1;HF281_05050;AIA54353.1;HAP97_07350;HFV02_00745;HAQ03_02060;HAQ00_03335;OFC38865.1;HAP98_13310;HAP96_03640;HAP99_11530;HF288_03785;QER46065.1;AUW31871.1;OFC61945.1;AEK57090.1;HAQ02_04620;OFC39052.1;OFC39021.1;HFU97_01200;HFU84_13165;HFU87_10670;HFQ13_0773…
Metabolism; Energy metabolism; Nitrogen metabolism | Metabolism; Amino acid metabolism; Alanine, aspartate and glutamate metabolism	glutamate synthase (NADPH) small chain [EC:1.4.1.13]	gltD	K00266	1_CORE	95	152	HF283_11220;HF563_06620;HF563_07435;HF563_16115;HF563_08915;HF563_18380;HF641_08490;HF641_09860;HF281_08275;AIA55397.1;HAP97_02660;HFV02_06035;HAQ03_00960;HAQ00_03900;OFC29557.1;HAP98_08515;HAP96_06470;HAP99_01785;HF288_02415;QER45915.1;AUW33020.1;AEK58429.1;HAQ02_08575;OFC29995.1;OFC35483.1;HFU97_08095;HFU84_00610;HFU87_02430;HFQ13_10140;HFU75_03975;HFV00_12505;ACK79245.1;PZD82202.1;ACH83127.1;W…
Environmental Information Processing; Membrane transport; ABC transporters | Brite Hierarchies; Protein families: signaling and cellular processes; Transporters	ATP-binding cassette, subfamily B, bacterial MsbA [EC:3.6.3.-]	msbA	K11085	1_CORE	94	152	HF283_03275;HF563_19780;NDU42907.1;HF923_09485;HF929_11095;OYV72640.1;HGE67721.1;HF281_12565;AIA54774.1;HAP97_00080;HFV02_09535;HAQ03_08805;HAQ00_08130;OFC32342.1;HAP98_09840;HAP96_04305;HAP99_03135;HF288_03660;QER43699.1;AUW32265.1;OFC43761.1;AEK57567.1;HAQ02_07250;OFC36461.1;OFC41167.1;HFU97_09435;HFU84_05935;HFU87_06605;HFQ13_03785;HFU75_11450;HFV00_09910;RNF68327.1;ACK79124.1;ACK80946.1;PZD81…
Cellular Processes; Cellular community - prokaryotes; Quorum sensing | Brite Hierarchies; Protein families: signaling and cellular processes; Transporters	multidrug efflux pump	mexI	K18307	1_CORE	91	152	HJG40_11345;HF281_10305;AIA55828.1;HAP97_14120;HFV02_07800;HAQ03_09125;HAQ00_12760;OFC32302.1;HAP98_14095;HAP96_08210;HAP99_07860;HF288_08745;QER45063.1;AUW33206.1;OFC60379.1;AEK58792.1;HAQ02_13105;OFC39433.1;HFU97_10085;HFU97_13310;HFU84_11430;HFU84_12010;HFU87_00985;HFU87_11520;HFQ13_03360;HFQ13_05440;HFU75_09250;HFU75_11025;HFV00_01690;HFV00_06135;RNF57789.1;ACK79729.1;PZD80457.1;PZD81521.1;AC…
Environmental Information Processing; Signal transduction; Two-component system | Brite Hierarchies; Protein families: metabolism; Protein kinases | Brite Hierarchies; Protein families: signaling and cellular processes; Two-component system	two-component system, NtrC family, nitrogen regulation sensor histidine kinase GlnL [EC:2.7.13.3]	glnL, ntrB	K07708	1_CORE	95	151	HF283_10120;OYV75006.1;TQN50692.1;PKY10315.1;HAQ00_13075;HAQ00_14675;HAQ00_14805;HAQ00_16025;HAP67_16575;HAP96_02475;HAP96_02560;HAP96_05670;OYV73212.1;HF281_04120;AIA55555.1;AIA56611.1;HFV02_02390;HAQ03_02640;OFC37374.1;HAP98_05360;HAP99_02180;HF288_11460;QER43167.1;AUW33097.1;OFC58648.1;AEK58515.1;HAQ02_00310;OFC30670.1;OFC41769.1;HFU97_11005;HFU84_09580;HFU87_00870;HFQ13_11055;HFU75_08450;HFV0…
Not Included in Pathway or Brite; Unclassified: signaling and cellular processes; Others	periplasmic glucans biosynthesis protein	mdoG	K03670	1_CORE	95	151	HF283_19265;HF563_16000;HF281_09110;AIA55972.1;HAP97_04170;HFV02_14405;HAQ03_05595;HAQ00_15570;OFC34143.1;HAP98_09725;HAP96_00225;HAP99_03275;HF288_03405;QER44208.1;AUW33331.1;OFC63660.1;AEK58924.1;HAQ02_03940;OFC35111.1;OFC35635.1;HFU97_09345;HFU84_06025;HFU87_06695;HFQ13_03875;HFU75_11540;HFV00_09820;RNF62245.1;ACK77940.1;PZD81904.1;ACH83317.1;WP_163058288.1;HF282_11210;fig|6666666.521345.peg.2…
Genetic Information Processing; Replication and repair; Base excision repair | Brite Hierarchies; Protein families: genetic information processing; DNA repair and recombination proteins	uracil-DNA glycosylase [EC:3.2.2.27]	udg	K21929	1_CORE	95	151	HF292_02375;HF568_07465;OFA14957.1;HF281_04620;AIA54579.1;HAP97_11915;HFV02_00915;HAQ03_01645;HAQ00_08790;OFC30559.1;HAP98_04800;HAP96_11600;HAP99_07400;HF288_04990;QER44293.1;AUW32069.1;OFC60911.1;AEK57318.1;HAQ02_03275;OFC38985.1;OFC36441.1;HFU97_02695;HFU84_01070;HFU87_01200;HFQ13_11575;HFU75_03005;HFV00_04320;RNF67691.1;ACK79971.1;PZD80883.1;ACH84696.1;WP_163054425.1;HMI48_08260;EGQ61193.1;WP…
Metabolism; Nucleotide metabolism; Purine metabolism | Metabolism; Nucleotide metabolism; Pyrimidine metabolism | Brite Hierarchies; Protein families: genetic information processing; DNA repair and recombination proteins	ribonucleoside-diphosphate reductase beta chain [EC:1.17.4.1]	B, nrdB, nrdF	K00526	1_CORE	93	151	EGQ63952.1;HF563_13990;HF568_00630;HF568_05905;HAQ00_08500;HAQ00_11790;HAQ00_14770;HAQ00_14735;HAQ00_15825;HAQ00_14865;HAQ00_15030;HAQ00_15065;WP_051488007.1;OCX68164.1;OCX83475.1;OCX85415.1;OFC50305.1;HF281_03630;AIA56219.1;AIA56711.1;HAP97_07915;HAP97_11750;HFV02_12600;HFV02_13065;HAQ03_04225;HAQ00_05840;OFC30837.1;OFC36373.1;OFC39034.1;HAP98_01960;HAP98_08805;HAP96_07220;HAP96_12950;HAP99_0074…
Environmental Information Processing; Signal transduction; Two-component system | Brite Hierarchies; Protein families: metabolism; Protein kinases | Brite Hierarchies; Protein families: signaling and cellular processes; Two-component system	two-component system, NtrC family, sensor histidine kinase HydH [EC:2.7.13.3]	zraS, hydH	K07709	1_CORE	93	151	HF283_20110;OYV75006.1;PKY10315.1;HAP67_16575;OYV73212.1;OYV76183.1;HF281_08720;AIA56060.1;HFV02_05895;HAQ03_10695;HAQ00_11060;OFC33826.1;HAP98_07310;HAP96_12325;HAP99_01425;HF288_11130;QER45574.1;AUW34072.1;OFC60848.1;AEK59011.1;HAQ02_07720;OFC40260.1;OFC41526.1;HFU97_05230;HFU84_13530;HFU87_08455;HFQ13_08675;HFU75_00740;HFV00_00965;RNF67897.1;ACK79489.1;PZD80385.1;ACH82290.1;WP_163055754.1;HF28…
Not Included in Pathway or Brite; Unclassified: metabolism; Enzymes with EC numbers	dihydroflavonol-4-reductase [EC:1.1.1.219]		K00091	1_CORE	93	151	HF283_18395;WP_010641473.1;WP_024894026.1;OCX70816.1;HER14_08865;HF669_03025;HAQ01_17545;OCX73241.1;OCX84020.1;OCX84445.1;HF671_04950;OFC41781.1;WP_075322153.1;OCX68322.1;OCX81454.1;HAP95_07360;HHS34_03855;PKY12077.1;WP_024895161.1;OCX71590.1;OCX71371.1;OCX83086.1;OCX89418.1;HAP95_16330;HF670_00245;HF281_11185;AIA55934.1;HAP97_04370;HFV02_03985;HAQ03_13225;HAQ00_15370;OFC29857.1;HAP98_09525;HAP96…
Metabolism; Nucleotide metabolism; Pyrimidine metabolism | Metabolism; Amino acid metabolism; Glycine, serine and threonine metabolism	3-hydroxy acid dehydrogenase / malonic semialdehyde reductase [EC:1.1.1.381 1.1.1.-]	ydfG	K16066	2_FELXIBLE	82	151	TQN49089.1;TQN49533.1;WP_155270562.1;HAP95_02265;HF281_12180;HF281_12785;AIA54398.1;AIA54729.1;AIA55483.1;HAP97_00680;HAP97_13380;HAP97_14810;HFV02_04795;HFV02_13215;HAQ03_12020;HAQ03_12550;HAQ00_03110;HAQ00_04805;HAQ00_11270;OFC29682.1;OFC32519.1;HAP98_02060;HAP98_03255;HAP98_03355;HAP96_02325;HAP96_11370;HAP96_14500;HAP99_05915;HAP99_07095;HF288_04680;HF288_12600;QER43230.1;QER43429.1;AUW31911.…
Metabolism; Energy metabolism; Nitrogen metabolism	carbonic anhydrase [EC:4.2.1.1]	cynT, can	K01673	2_FELXIBLE	80	151	HF292_12945;HF568_12095;HF639_06075;HF292_14560;HF639_09575;HF568_13405;PKY09525.1;OYV75761.1;WP_028989402.1;HFU97_00120;HFU84_03345;HFU87_05175;HFQ13_00655;HFU75_13340;HFV00_03600;RNF59893.1;ACK80903.1;PZD82697.1;ACH82717.1;WP_163058608.1;fig|6666666.521345.peg.2413;HMI48_17940;WP_012536065.1;HF290_09135;HF283_17135;RRN87833.1;HF289_06375;HF285_01880;NDU41203.1;QFG77502.1;HF561_04395;BBF64894.1;…
Brite Hierarchies; Protein families: signaling and cellular processes; Transporters	putative ABC transport system permease protein	ABC.CD.P	K02004	1_CORE	91	150	HF283_19865;HF563_19145;HF281_09285;HF290_09555;HF289_04275;HF292_05160;HF561_16325;HF563_11570;HF568_10285;HF639_10905;HF641_04100;HF668_13435;HF281_11210;HF290_06315;HF289_13520;HF292_04905;HF561_07320;HF568_02085;HF639_06455;HF641_12910;HF668_11135;OYV76472.1;AIA55939.1;HAP97_04345;HFV02_05490;HAQ03_13250;HAQ00_15395;OFC29853.1;HAP98_09550;HAP96_00050;HAP99_11450;HF288_09520;QER44242.1;AUW3330…
Environmental Information Processing; Signal transduction; Two-component system	K+-transporting ATPase ATPase B chain [EC:3.6.3.12]	kdpB	K01547	2_FELXIBLE	75	150	EGQ63910.1;HF283_14190;EGQ63911.1;HF283_08820;EGQ63973.1;RRN83339.1;HF289_10715;HF641_05775;EGQ64024.1;EGQ64352.1;EGQ64353.1;EGQ64365.1;HF283_11300;WP_155644716.1;HF283_00735;HF283_13265;HF283_03680;HF283_17515;HF289_01030;HF289_13730;HF568_07435;HF568_08470;HF641_02390;HF641_05350;HF641_06140;HF641_12485;OFC30925.1;HF282_16670;BBF64133.1;HF641_04375;HF920_09495;HAP93_01205;HAP94_24375;HAP94_2561…
Not Included in Pathway or Brite; Poorly characterized; Function unknown	uncharacterized protein	K07064	K07064	2_FELXIBLE	70	150	HF563_00670;HF563_05280;HF670_11900;HF673_14575;WP_051690429.1;OCX74786.1;OCX79390.1;ACK78292.1;PZD80966.1;ACH84791.1;WP_163058519.1;HF282_19335;HMI48_08730;WP_012537521.1;HF290_14980;HF283_06260;RRN81536.1;HF289_12985;NDU42847.1;HF563_01835;HF641_03110;RBL98722.1;HF668_14610;HF670_10310;OCX75569.1;OCX78219.1;HAP95_01380;HF920_03900;OAP89781.1;HF918_11900;HF921_03015;HAP93_07260;HF923_08535;HF925…
Metabolism; Nucleotide metabolism; Purine metabolism | Metabolism; Nucleotide metabolism; Pyrimidine metabolism | Brite Hierarchies; Protein families: genetic information processing; DNA repair and recombination proteins	ribonucleoside-diphosphate reductase alpha chain [EC:1.17.4.1]	A, nrdA, nrdE	K00525	1_CORE	95	148	EGQ63951.1;HF283_00900;HF283_01965;HF283_16760;HF563_13995;QFX96237.1;WP_051690658.1;OYV71601.1;HGE67852.1;fig|6666666.521345.peg.2716;WP_051488097.1;OCX67510.1;OCX73122.1;OCX81520.1;OFC42046.1;HGE68602.1;OFC51304.1;OFC62400.1;HF281_03635;AIA56220.1;HAP97_07920;HFV02_05735;HFV02_12605;HAQ03_04220;HAQ00_05845;HAQ00_10045;OFC36612.1;OFC39278.1;HAP98_08810;HAP96_12945;HAP99_00745;HF288_07815;QER4381…
Metabolism; Energy metabolism; Sulfur metabolism | Metabolism; Amino acid metabolism; Cysteine and methionine metabolism | Cellular Processes; Cellular community - prokaryotes; Biofilm formation - Vibrio cholerae	serine O-acetyltransferase [EC:2.3.1.30]	cysE	K00640	1_CORE	95	148	HF283_07545;TQN52387.1;HF671_05455;WP_081577666.1;HGE68293.1;HF281_10995;AIA54685.1;HFV02_12355;HAQ03_10465;HAQ00_04580;OFC29733.1;HAP98_06785;HAP96_14275;HAP99_05275;HF288_09090;QER43475.1;AUW32187.1;OFC61134.1;AEK57474.1;HAQ02_05840;OFC36796.1;OFC37705.1;HFU97_06595;HFU84_00270;HFU87_02090;HFQ13_09800;HFU75_03635;HFV00_12845;RNF60594.1;ACK80553.1;PZD82920.1;ACH83070.1;WP_163054953.1;HF282_04825…
Not Included in Pathway or Brite; Unclassified: metabolism; Energy metabolism	ferredoxin	fer	K05337	1_CORE	95	148	HF281_04900;AIA54383.1;HAP97_04785;HFV02_13290;HAQ03_12625;HAQ00_03185;OFC29667.1;HAP98_02135;HAP96_02400;HAP99_07020;HF288_04605;QER43246.1;AUW31896.1;OFC61252.1;HAQ02_03605;OFC30183.1;OFC35606.1;HFU97_03680;HFU84_02900;HFU87_03645;HFQ13_08885;HFU75_00210;HFV00_06610;RNF58755.1;ACK80133.1;PZD80774.1;ACH84577.1;WP_163054294.1;HF282_01520;fig|6666666.521345.peg.3245;HMI48_07640;EGQ61409.1;WP_01253…
Metabolism; Carbohydrate metabolism; Pentose and glucuronate interconversions | Metabolism; Carbohydrate metabolism; Ascorbate and aldarate metabolism | Metabolism; Carbohydrate metabolism; Amino sugar and nucleotide sugar metabolism	UDPglucose 6-dehydrogenase [EC:1.1.1.22]	UGDH, ugd	K00012	1_CORE	95	148	HF289_07820;HER14_00165;HF281_07700;EGQ62142.1;BBF65632.1;OYV81659.1;HF281_09840;HF282_05495;OYV71868.1;HAP99_01990;HF282_03640;HF563_02500;HAP99_08640;HF563_06925;HGE69163.1;fig|6666666.523682.peg.704;AEK57425.1;AEK57427.1;BBF65633.1;AIA55989.1;HAP97_06665;HFV02_02250;HAQ03_04485;HAQ03_05675;HAQ00_15650;OFC38116.1;HAP98_03530;HAP96_08895;HAP99_02535;HF288_13255;QER44189.1;AUW33345.1;OFC43597.1;O…
Cellular Processes; Cellular community - prokaryotes; Biofilm formation - Escherichia coli | Brite Hierarchies; Protein families: genetic information processing; Transcription factors | Brite Hierarchies; Protein families: genetic information processing; Transcription machinery | Brite Hierarchies; Protein families: genetic information processing; Ribosome biogenesis	DnaK suppressor protein	dksA	K06204	1_CORE	94	148	HF281_05890;AIA56585.1;HAP97_15390;HFV02_00795;HFV02_05180;HAQ03_02275;HAQ03_07920;HAQ00_10135;OFC37889.1;HAP98_11500;HAP96_10570;HAP99_10420;HF288_07690;QER43365.1;QER45644.1;AUW32495.1;AUW34256.1;AEK57800.1;AEK59671.1;HAQ02_08095;OFC37723.1;OFC37615.1;HFQ13_09300;HFU75_06265;HMI48_04690;HF292_03085;QFG79984.1;HF561_12695;HF563_06550;HF568_01680;HF639_04755;BBF66401.1;OCX67890.1;WP_077218483.1;W…
Metabolism; Carbohydrate metabolism; Glyoxylate and dicarboxylate metabolism | Metabolism; Energy metabolism; Carbon fixation in photosynthetic organisms	ribulose-bisphosphate carboxylase small chain [EC:4.1.1.39]	rbcS	K01602	1_CORE	93	148	HF281_12520;AIA54785.1;HAP97_00035;HFV02_09580;HAQ03_08850;HAQ00_08085;OFC32350.1;HAP98_09795;HAP96_04350;HAP99_03180;HF288_03615;QER43689.1;AUW32274.1;OFC42613.1;AEK57576.1;HAQ02_07295;OFC36453.1;OFC41175.1;HFU97_06060;HFU84_10020;HFU87_05420;HFQ13_12250;HFU75_02210;HFV00_04710;RNF59202.1;RNF67130.1;ACK77836.1;ACK79774.1;PZD81025.1;PZD81178.1;ACH83621.1;ACH84855.1;WP_009566929.1;WP_151528028.1;H…
Cellular Processes; Cellular community - prokaryotes; Biofilm formation - Pseudomonas aeruginosa	diguanylate cyclase [EC:2.7.7.65]	siaD	K21020	2_FELXIBLE	69	148	NDU41111.1;HF920_10035;OAP92716.1;HF921_01030;HF921_07215;HF923_10620;HF923_10645;HF923_12300;HF928_02280;HF928_14940;HAP94_09390;CDQ12044.1;OFA15596.1;SMH64187.1;SMH64835.1;AEM46735.1;OYV78934.1;WP_010639739.1;WP_024892420.1;OCX67895.1;OCX83839.1;OCX86128.1;OFC50232.1;OCX70317.1;OCX73068.1;OCX84103.1;OCX84869.1;OFC50581.1;HF925_12800;OYV76177.1;WP_140391077.1;PKY10261.1;HF920_06930;HF918_10005;H…
Genetic Information Processing; Replication and repair; DNA replication | Cellular Processes; Cell growth and death; Cell cycle - Caulobacter | Brite Hierarchies; Protein families: genetic information processing; DNA replication proteins	replicative DNA helicase [EC:3.6.4.12]	dnaB	K02314	1_CORE	94	147	HF281_06490;AIA54155.1;HAP97_06070;HFV02_01995;HAQ03_09330;HAQ00_14335;OFC33604.1;HAP98_00900;HAP96_03735;HAP99_06875;HF288_08525;QER44054.1;AUW31689.1;OFC61401.1;AEK56888.1;HAQ02_01240;OFC30077.1;OFC37522.1;HFU97_02015;HFU84_14350;HFU87_04715;HFQ13_01535;HFU75_10745;HFV00_05110;RNF62286.1;ACK78188.1;PZD80827.1;ACH84637.1;WP_163054336.1;HF282_06610;fig|6666666.521345.peg.3090;HMI48_07955;WP_01253…
Metabolism; Metabolism of cofactors and vitamins; Ubiquinone and other terpenoid-quinone biosynthesis	2-polyprenylphenol 6-hydroxylase [EC:1.14.13.240]	ubiI	K18800	1_CORE	94	147	HF568_16045;HAP98_05190;HF568_17800;HF281_08155;HF281_08160;AIA55373.1;AIA55374.1;HAP97_02775;HAP97_02780;HFV02_02800;HFV02_02805;HAQ03_00840;HAQ03_00845;HAQ00_04015;HAQ00_04020;OFC29537.1;OFC29572.1;HAP98_05195;HAP96_06585;HAP96_06590;HAP99_01900;HAP99_01905;HF288_02295;HF288_02300;QER45938.1;QER45939.1;AUW32999.1;AUW34030.1;OFC52806.1;OFC52807.1;AEK58405.1;AEK58406.1;HAQ02_08690;HAQ02_08695;OFC…
Metabolism; Energy metabolism; Nitrogen metabolism	nitrite reductase (NO-forming) [EC:1.7.2.1]	nirK	K00368	2_FELXIBLE	88	147	NDU42003.1;HF668_14760;HF928_14235;HF281_06170;AIA54089.1;AIA56387.1;AIA56665.1;HAP97_10145;HAP97_15160;HFV02_00870;HFV02_09955;HAQ03_00300;HAQ03_02995;HAQ00_03600;HAQ00_12170;OFC29787.1;OFC36844.1;HAP98_07145;HAP98_14225;HAP96_01870;HAP96_12640;HAP99_10300;HF288_00875;QER43558.1;AUW33722.1;OFC45733.1;AEK56780.1;AEK59343.1;OFC30333.1;OFC40099.1;OFC41883.1;OFC42144.1;HFU97_00665;HFU84_06525;HFU87_…
Brite Hierarchies; Protein families: signaling and cellular processes; Transporters	membrane fusion protein, multidrug efflux system	mexM	K21135	2_FELXIBLE	84	147	HF563_15310;HAP98_07615;HF281_07260;HF281_10145;AIA53949.1;AIA55251.1;HAP97_01460;HAP97_15270;HFV02_03075;HFV02_11610;HAQ03_06630;HAQ03_12295;HAQ00_09520;HAQ00_13415;OFC28941.1;OFC29687.1;HAP98_04555;HAP96_04065;HAP96_11210;HAP99_07965;HAP99_08995;HF288_04805;HF288_13845;QER45683.1;QER45754.1;AUW31625.1;AUW34016.1;OFC49129.1;OFC51898.1;AEK56713.1;AEK58284.1;HAQ02_07545;HAQ02_12610;OFC30287.1;OFC3…
Not Included in Pathway or Brite; Unclassified: genetic information processing; Replication and repair	putative transposase	K07493	K07493	2_FELXIBLE	56	147	HFV02_10350;HF918_12970;HF641_02175;HF641_07335;HAQ00_10675;HER14_02095;HF928_14200;OFC30616.1;OFC37470.1;OFC36503.1;HF670_00060;HF673_14380;HAP93_03320;HAP93_12350;OFA17412.1;AEM47505.1;AIA54052.1;AIA54454.1;AIA54534.1;AIA54886.1;AIA54912.1;AIA55000.1;AIA55060.1;AIA55193.1;AIA55227.1;AIA55440.1;AIA55559.1;AIA55652.1;AIA55672.1;AIA55782.1;AIA55878.1;AIA56007.1;AIA56472.1;AIA56609.1;AIA56725.1;OFC…
Brite Hierarchies; Protein families: genetic information processing; DNA repair and recombination proteins	methylated-DNA-[protein]-cysteine S-methyltransferase [EC:2.1.1.63]	ogt, MGMT	K00567	1_CORE	95	146	HFV02_12670;OFC33368.1;OFC33853.1;OFC40694.1;HF283_06585;HF283_17155;HER14_05975;HER14_10335;HF673_18240;HER14_16770;AIA55612.1;fig|6666666.521345.peg.4409;QFX97036.1;HER14_07055;HAP67_18740;HF673_04060;WP_081576949.1;WP_031574125.1;HJG40_12255;HF281_06280;AIA54467.1;HAP97_11210;HFV02_08775;HAQ03_06185;HAQ00_03770;OFC33160.1;HAP98_12285;HAP96_00550;HAP99_07520;HF288_04455;QER45838.1;AUW31980.1;AE…
Not Included in Pathway or Brite; Poorly characterized; Function unknown	uncharacterized protein	K07131	K07131	1_CORE	94	146	HF281_08600;AIA56084.1;HAP97_10825;HFV02_10500;HAQ03_10575;HAQ00_10940;OFC30342.1;HAP98_07190;HAP96_12205;HAP99_01305;HF288_13375;QER45598.1;AUW33433.1;OFC58143.1;AEK59035.1;HAQ02_07600;OFC40253.1;OFC37844.1;HFU97_05345;HFU84_13415;HFU87_08570;HFQ13_08560;HFU75_00625;HFV00_01080;RNF76732.1;ACK78369.1;PZD80621.1;ACH84411.1;WP_012537271.1;HF282_07520;fig|6666666.521345.peg.2253;HMI48_06810;EGQ61336…
Metabolism; Carbohydrate metabolism; Pyruvate metabolism | Metabolism; Energy metabolism; Carbon fixation pathways in prokaryotes | Metabolism; Energy metabolism; Methane metabolism	pyruvate, water dikinase [EC:2.7.9.2]	pps, ppsA	K01007	1_CORE	94	146	EGQ64099.1;HF563_14505;OYV81839.1;HF281_06775;AIA54964.1;HAP97_13575;HFV02_05330;HAQ03_06690;HAQ00_02140;OFC38178.1;HAP98_12835;HAP96_13800;HAP99_06795;HF288_06790;QER45023.1;AUW32644.1;OFC60996.1;AEK57979.1;HAQ02_11390;OFC37569.1;HFU97_07885;HFU84_00820;HFU87_02640;HFQ13_14020;HFU75_01390;HFV00_12295;ACK77873.1;PZD81572.1;ACH83721.1;WP_163055152.1;HMI48_01280;WP_012536778.1;HF290_01370;HF283_041…
Brite Hierarchies; Protein families: metabolism; Peptidases | Brite Hierarchies; Protein families: metabolism; Peptidoglycan biosynthesis and degradation proteins	peptidoglycan DL-endopeptidase LytE [EC:3.4.-.-]	lytE, cwlF	K19224	2_FELXIBLE	86	146	HF281_07835;AIA56016.1;HAP97_09760;HFV02_09055;HAQ03_05810;HAQ00_10610;OFC38088.1;HAP98_15115;HAP96_02490;HAP99_13385;HF288_10375;QER44162.1;AUW33369.2;AEK58967.1;HAQ02_12240;OFC36863.1;OFC42184.1;RNF63524.1;ACK80098.1;PZD80568.1;ACH84353.1;WP_163054100.1;HF282_09655;HMI48_06525;WP_012537237.1;HF290_04615;RRN82140.1;HF289_18555;HF285_09515;HF292_12555;NDU43879.1;QFG79121.1;HF561_12390;HF563_19540…
Brite Hierarchies; Protein families: signaling and cellular processes; Transporters	multiple antibiotic resistance protein	marC	K05595	1_CORE	95	144	HF283_11070;HF669_12095;HAP67_16570;HF673_15465;HJG40_04905;fig|6666666.523682.peg.1922;HF281_08860;AIA56477.1;HAP97_10900;HFV02_15120;HAQ03_04770;HAQ00_07280;OFC35703.1;HAP98_06180;HAP96_00720;HAP99_04535;HF288_04730;QER45112.1;AUW33801.1;OFC54738.1;AEK59434.1;HAQ02_07045;OFC40091.1;OFC40823.1;HFU97_11980;HFU84_09325;HFU87_10855;HFQ13_14295;HFU75_09890;HFV00_02470;RNF67317.1;ACK80780.1;PZD80497.…
Brite Hierarchies; Protein families: genetic information processing; Chaperones and folding catalysts	thioredoxin 2 [EC:1.8.1.8]	trxC	K03672	1_CORE	95	144	HF281_08085;AIA55360.1;HAP97_02850;HFV02_02730;HAQ03_00770;HAQ00_04090;OFC29526.1;HAP98_13170;HAP96_06660;HAP99_12185;HF288_10425;QER45952.1;AUW32988.1;OFC52792.1;AEK58392.1;HAQ02_08765;OFC30026.1;OFC35450.1;HFU97_08885;HFU84_12285;HFU87_07155;HFQ13_04335;HFU75_12000;HFV00_09360;RNF68396.1;ACK80967.1;PZD81281.1;ACH84212.1;WP_012537150.1;HF282_07845;fig|6666666.521345.peg.2960;HMI48_05585;EGQ61391…
Metabolism; Energy metabolism; Oxidative phosphorylation | Genetic Information Processing; Folding, sorting and degradation; RNA degradation | Brite Hierarchies; Protein families: genetic information processing; Messenger RNA biogenesis	polyphosphate kinase [EC:2.7.4.1]	ppk2	K22468	1_CORE	94	144	HFV02_10275;HF283_18130;HF563_14715;HF568_14860;HF639_02365;BBF63840.1;OFA17485.1;AEM46993.1;HFV02_07280;HF283_08670;HGE67681.1;HGE68622.1;HF281_02845;HAP97_06355;HFV02_01035;HAQ03_06760;HAQ00_07730;HAP98_00740;HAP96_00285;HAP99_06180;HF288_06095;QER44746.1;AUW32659.1;OFC54276.1;AEK57993.1;HAQ02_14025;OFC40332.1;OFC37368.1;TQN51857.1;QFX97692.1;WP_010642481.1;WP_024893196.1;OCX69241.1;HER14_05175…
Brite Hierarchies; Protein families: genetic information processing; DNA repair and recombination proteins	ATP-dependent DNA helicase Rep [EC:3.6.4.12]	rep	K03656	1_CORE	94	144	OFC30479.1;OFC60832.1;OFC39759.1;OFC41476.1;WP_163057081.1;fig|6666666.521345.peg.6065;HF561_02905;HF568_11950;HF639_15295;TQN50394.1;QFX96175.1;HER14_19555;HF673_11155;WP_081576742.1;WP_031572272.1;WP_035209277.1;CDQ09177.1;SMH64846.1;HF289_17565;WP_010638530.1;HF669_08550;HF670_07520;OCX68847.1;OCX68503.1;OCX83135.1;OCX87063.1;OFC41235.1;OCX69609.1;OCX82876.1;HF282_00295;HF921_11265;HHS34_01745…
Not Included in Pathway or Brite; Unclassified: signaling and cellular processes; Structural proteins	outer membrane lipoprotein	slp	K07285	1_CORE	94	144	OYV73267.1;OYV76390.1;QER43317.1;AEK59717.1;AIA54591.1;AEK57332.1;OCX75532.1;OCX79408.1;OFC44005.1;OCX74088.1;OCX86648.1;CDQ11177.1;HF281_04680;HF281_10600;AIA55889.1;HAP97_06010;HAP97_12165;HFV02_11805;HFV02_13180;HAQ03_01705;HAQ03_13000;HAQ00_08850;HAQ00_15145;OFC37821.1;OFC39097.1;HAP98_00770;HAP98_12180;HAP96_01975;HAP96_08420;HAP99_09355;HAP99_11570;HF288_03235;HF288_12950;QER44305.1;QER4563…
Brite Hierarchies; Protein families: signaling and cellular processes; Secretion system | Brite Hierarchies; Protein families: signaling and cellular processes; Bacterial motility proteins	type IV pilus assembly protein PilC	pilC	K02653	1_CORE	93	144	HF290_02440;HF289_01355;HF671_13890;HF289_01435;HF289_09250;HF289_12395;HF641_10575;HHS34_11210;HF289_10710;HF289_14205;HF561_14645;HF568_00940;HF639_06695;TQN50262.1;QFX95969.1;HF673_20085;WP_031574809.1;HF563_18330;HF568_08700;HF568_17625;HF671_01545;HF671_02580;OYV79012.1;HAP94_06140;HF281_08970;AIA55054.1;HAP97_11975;HFV02_08380;HAQ03_07135;HAQ00_12225;HAP98_10155;HAP96_11910;HAP99_07265;HF28…
Not Included in Pathway or Brite; Poorly characterized; General function prediction only	putative membrane protein	K08982	K08982	2_FELXIBLE	77	144	HF292_13175;NDU42666.1;HER14_01105;HER14_16115;OFC37174.1;OFC31301.1;OFC37757.1;HAP94_10590;OCB02995.1;AIA55584.1;HAP97_07745;HAQ03_08025;HAQ03_13560;HAQ00_12390;OFC38605.1;HAP98_00325;HAP96_13065;HAP99_11275;HF288_14235;QER45722.1;AUW33929.1;AUW34047.1;OFC48611.1;AEK57206.1;AEK58545.1;HAQ02_08200;OFC40192.1;OFC35365.1;HFU97_05465;HFU84_11015;HFU87_10955;HFQ13_09190;HFQ13_10875;HFU75_01965;HFU75_…
Metabolism; Carbohydrate metabolism; Pyruvate metabolism	lactoylglutathione lyase [EC:4.4.1.5]	GLO1, gloA	K01759	1_CORE	95	143	HF283_01550;HF283_10485;HF283_11015;HF283_13515;WP_028988932.1;BBF65422.1;TQN50078.1;HJG40_01655;HAP95_08940;WP_075323863.1;OCX71493.1;OCX85964.1;HF921_09195;HAP93_01275;AEM48446.1;HF281_02700;AIA56146.1;HAP97_13275;HFV02_08910;HAQ03_08725;HAQ00_07180;OFC29766.1;HAP98_07935;HAP96_10865;HAP99_04830;HF288_10100;QER44386.1;AUW33494.1;OFC42223.1;AEK59102.1;HAQ02_09900;OFC39525.1;OFC41832.1;HFU97_0390…
Brite Hierarchies; Protein families: genetic information processing; DNA repair and recombination proteins	DNA polymerase V	umuC	K03502	2_FELXIBLE	64	143	QFX95362.1;HER14_08400;HAQ01_03755;HAP67_15165;HF673_15505;OAP93204.1;AIA54118.1;AIA56657.1;HAP97_07655;HAP97_14020;HAQ03_02950;HAQ00_14165;OFC34906.1;OFC37644.1;OFC39009.1;HAP98_04080;HAP98_05610;HAP96_03985;HAP96_07590;HF288_12490;HAQ02_04680;OFC31442.1;OFC36556.1;OFC38372.1;OFC39685.1;OFC40098.1;OFC42129.1;ACK78002.1;PZD80171.1;WP_163055101.1;fig|6666666.521345.peg.4988;fig|6666666.521345.peg.…
Cellular Processes; Cellular community - prokaryotes; Quorum sensing | Brite Hierarchies; Protein families: signaling and cellular processes; Transporters	membrane fusion protein, multidrug efflux system	mexH	K18306	2_FELXIBLE	87	142	HF668_01475;HF285_08970;PKY11320.1;HF281_00510;AIA55217.1;HAP97_08290;HAQ00_06875;HAP98_14375;HAP96_06755;HF288_02565;QER44099.1;AUW32852.1;OFC61204.1;AEK58239.1;RNF70971.1;ACK80656.1;PZD80456.1;ACH82371.1;WP_163055637.1;HMI48_12660;WP_012535792.1;HF290_13540;HF283_10840;RRN88274.1;HF289_06610;HF285_10035;HF292_14930;NDU42631.1;QFG77336.1;HF561_08565;HF568_01420;HF639_01485;BBF65089.1;HF641_02845…
Environmental Information Processing; Signal transduction; Two-component system | Brite Hierarchies; Protein families: metabolism; Protein kinases | Brite Hierarchies; Protein families: signaling and cellular processes; Two-component system	two-component system, OmpR family, sensor histidine kinase KdpD [EC:2.7.13.3]	kdpD	K07646	2_FELXIBLE	78	142	HF283_10865;BBF64127.1;HAP94_07930;HAP94_08940;HAP94_15350;BBF64128.1;HAP67_16965;HAP67_17145;HAP67_17640;HAP67_18265;HAP67_18455;HAP67_18865;HJG40_02985;HF920_11115;HF920_12375;HF923_14080;HF920_12520;HF920_12540;HF920_12560;HF920_12945;HF920_13170;HF920_12705;HF923_00105;HF923_00945;HF923_09420;HF923_11830;HF923_12475;HF923_13845;HF923_12895;HF923_13555;HAP94_19255;HAP94_21980;HAP94_22155;HAP94…
Brite Hierarchies; Protein families: signaling and cellular processes; Transporters	outer membrane protein assembly factor BamD	bamD	K05807	1_CORE	94	141	HF283_07190;HF563_01235;TQN49204.1;HF281_11940;AIA56126.1;HAP97_09885;HFV02_10385;HAQ03_08625;HAQ00_07080;OFC29627.1;HAP98_01035;HAP96_09675;HAP99_13165;HF288_08220;QER44366.1;AUW33475.1;OFC51895.1;AEK59082.1;HAQ02_06115;OFC30134.1;OFC37792.1;HFU97_01720;HFU84_14055;HFU87_04420;HFQ13_01240;HFU75_10450;HFV00_05405;RNF71854.1;ACK79305.1;PZD82573.1;ACH82846.1;WP_163056626.1;HMI48_17240;EGQ62424.1;WP…
Brite Hierarchies; Protein families: signaling and cellular processes; Prokaryotic defense system	antitoxin YefM	yefM	K19159	1_CORE	90	141	HF281_09195;AIA55956.1;HAP97_04255;HFV02_05400;HAQ03_13340;HAQ00_15485;OFC34156.1;HAP98_09640;HAP96_00140;HAP99_03360;HF288_12375;QER44224.1;AUW33317.1;OFC42581.1;AEK58908.1;HAQ02_00760;OFC35124.1;OFC35648.1;HFU97_02790;HFU97_05135;HFU84_01165;HFU84_12905;HFU87_01295;HFU87_07480;HFQ13_05300;HFQ13_11670;HFU75_03100;HFU75_12945;HFV00_00350;HFV00_04415;RNF64331.1;ACK80732.1;PZD81975.1;ACH83240.1;WP_…
Not Included in Pathway or Brite; Unclassified: metabolism; Energy metabolism	formate hydrogenlyase subunit 5	hycE	K15830	2_FELXIBLE	88	141	HF283_13555;HF283_19180;HF292_11385;HF563_16760;HF568_07610;HF668_00175;HF281_10085;AIA55285.1;AIA55502.1;HAP97_06965;HAP97_09085;HFV02_02170;HAQ03_00405;HAQ03_02135;HAQ00_10370;HAQ00_10705;OFC28684.1;OFC30120.1;HAP98_08175;HAP98_14965;HAP96_01060;HAP96_13710;HAP99_05350;HF288_02490;QER45805.1;AUW34022.1;OFC61316.1;AEK58317.1;HAQ02_04545;HAQ02_07895;OFC30433.1;OFC30547.1;OFC36165.1;OFC41341.1;HFU…
Metabolism; Lipid metabolism; Glycerophospholipid metabolism	cardiolipin synthase (CMP-forming) [EC:2.7.8.41]	CRLS	K08744	1_CORE	95	140	BBF66650.1;HF921_12490;HF281_07485;AIA55511.1;HAP97_05565;HFV02_01145;HAQ03_13935;HAQ00_01365;OFC35409.1;HAP98_02500;HAP96_15140;HAP99_10735;HF288_10710;QER44924.1;AUW33052.1;OFC55761.1;AEK58469.1;HAQ02_00700;OFC37309.1;OFC39611.1;HFU97_09315;HFU84_06055;HFU87_06725;HFQ13_03905;HFU75_11570;HFV00_09790;RNF68133.1;ACK79256.1;PZD81988.1;ACH83226.1;WP_012536397.1;HF282_06255;fig|6666666.521345.peg.38…
Brite Hierarchies; Protein families: metabolism; Peptidases | Brite Hierarchies; Protein families: genetic information processing; DNA repair and recombination proteins	repressor LexA [EC:3.4.21.88]	lexA	K01356	1_CORE	94	140	HF920_01590;HF923_12865;QER44745.1;AUW34133.1;AEK59563.1;HF281_07425;AIA55339.1;HAP97_06710;HFV02_02915;HAQ03_00660;HAQ00_04200;OFC29611.1;HAP98_00515;HAP96_01315;HAP99_00105;HF288_07510;QER45974.1;AUW32967.1;OFC54724.1;AEK58371.1;HAQ02_08875;OFC36082.1;OFC39860.1;HFU97_06445;HFU84_13785;HFU87_13890;HFQ13_13755;HFU75_13125;HFV00_01310;RNF57799.1;ACK78330.1;PZD81531.1;ACH83765.1;WP_009568876.1;HF2…
Brite Hierarchies; Protein families: genetic information processing; DNA replication proteins | Brite Hierarchies; Protein families: genetic information processing; DNA repair and recombination proteins	DNA gyrase subunit B [EC:5.99.1.3]	gyrB	K02470	1_CORE	93	140	HF285_08200;HF281_00765;HAP97_08045;HFV02_01850;HAP96_11185;HF288_02885;HAQ00_12655;HAQ00_16155;HAQ00_12660;HAQ00_15980;OYV72979.1;HAQ00_14140;HAQ00_14710;HAQ00_14885;HAQ00_14970;HAQ00_14990;HAP94_13240;HF929_11490;HAQ00_15840;HAQ00_16190;HAQ00_15845;HAQ00_15860;HAQ00_16045;HF282_10315;EGQ63853.1;HF283_01375;HF563_02715;HGE67674.1;HAQ02_11895;HF281_02825;AIA53896.1;AIA56589.1;HAP97_04590;HAP97_15…
Brite Hierarchies; Protein families: signaling and cellular processes; Transporters	TolB protein	tolB	K03641	1_CORE	93	140	HF283_00630;BBF65137.1;HF563_10905;HF281_08790;AIA56491.1;HAP97_05680;HFV02_13405;HAQ03_04840;HAQ00_07350;OFC35717.1;HAP98_08425;HAP96_13380;HAP99_04465;HF288_07340;QER45126.1;AUW33814.1;OFC58097.1;AEK59448.1;HAQ02_07115;OFC40077.1;OFC40809.1;HFU97_11910;HFU84_09395;HFU87_10785;HFQ13_14365;HFU75_09820;HFV00_02400;RNF67303.1;ACK77897.1;PZD80421.1;ACH82330.1;WP_163055433.1;HF282_11615;fig|6666666.5…
Metabolism; Amino acid metabolism; Phenylalanine, tyrosine and tryptophan biosynthesis	anthranilate phosphoribosyltransferase [EC:2.4.2.18]	trpD	K00766	1_CORE	91	140	HF283_00210;HF283_17810;HF283_18995;HF563_13115;OYV81490.1;HF563_13310;HFV02_08155;OFC36748.1;OFC40423.1;OFC37384.1;RNF61038.1;HF285_00210;QFG78081.1;HF561_04230;HF568_09130;HF639_06035;BBF65875.1;RBM00923.1;HF668_04360;TQN51092.1;WP_024893704.1;OCX73529.1;HER14_00860;HAQ01_03300;HF670_03790;OCX73503.1;OCX82374.1;OCX86380.1;HF671_11195;OFC51018.1;HAP67_01455;HF673_13300;WP_077218336.1;OCX76560.1;…
Metabolism; Carbohydrate metabolism; Fructose and mannose metabolism | Metabolism; Carbohydrate metabolism; Amino sugar and nucleotide sugar metabolism | Cellular Processes; Cellular community - prokaryotes; Biofilm formation - Pseudomonas aeruginosa	mannose-1-phosphate guanylyltransferase / mannose-6-phosphate isomerase [EC:2.7.7.13 5.3.1.8]	algA, xanB, rfbA, wbpW, pslB	K16011	1_CORE	90	140	EGQ64117.1;HF283_07045;HF668_13485;HF563_02945;HF563_16300;HF568_03075;HF668_11640;HF668_11965;HF281_10795;AIA54124.1;AIA54918.1;HAP97_09330;HAP97_13985;HFV02_14235;HAQ03_10005;HAQ00_01905;HAQ00_14200;OFC29956.1;OFC35390.1;HAP98_05645;HAP98_13415;HAP96_01630;HAP96_03950;HAP99_06330;HF288_05860;QER44084.1;AUW31668.1;OFC62955.1;AEK56857.1;HAQ02_04030;OFC30706.1;OFC37327.1;OFC35977.1;OFC39606.1;HFU9…
Brite Hierarchies; Protein families: signaling and cellular processes; Transporters	ATP-binding cassette, subfamily B, bacterial	ABCB-BAC	K06147	1_CORE	95	139	HF283_03275;HF563_19780;HF292_07750;HF292_11530;NDU42907.1;BBF66789.1;HF920_09210;HF918_07190;HF921_06165;HAP93_06645;HF923_00520;HF925_12760;HF928_08235;OYV72640.1;HGE67721.1;HF281_12790;AIA54728.1;HAP97_14815;HFV02_04800;HAQ03_12015;HAQ00_04800;OFC32518.1;HAP98_03360;HAP96_14495;HAP99_05910;HF288_12595;QER43430.1;AUW32227.1;OFC62152.1;AEK57518.1;HAQ02_11210;OFC36413.1;OFC36043.1;HFU97_06465;HFU…
Not Included in Pathway or Brite; Poorly characterized; Function unknown	uncharacterized protein	K09137	K09137	1_CORE	94	139	QFX97586.1;HF281_10280;AIA55498.1;AIA55824.1;AIA56597.1;HAP97_09105;HAP97_14145;HFV02_04525;HAQ03_02115;HAQ03_09150;HAQ00_10390;HAQ00_12735;OFC30116.1;OFC37667.1;HAP98_08195;HAP98_14120;HAP96_08185;HAP96_13690;HAP99_07885;HF288_08770;QER45039.1;QEM40752.1;OFC42511.1;OFC59391.1;AEK58629.1;HAQ02_04565;HAQ02_13080;OFC30543.1;OFC37414.1;OFC36161.1;OFC36827.1;HFU97_10210;HFU84_10615;HFU87_12910;HFQ13_…
Metabolism; Carbohydrate metabolism; Starch and sucrose metabolism	sucrose-phosphate synthase [EC:2.4.1.14]		K00696	2_FELXIBLE	87	139	HF283_17680;HF281_07455;AIA55344.1;HAP97_13925;HFV02_05915;HAQ03_00690;HAQ00_04170;OFC29511.1;HAP98_00545;HAP96_01345;HAP99_11650;HF288_07480;QER45969.1;AUW32972.1;OFC54730.1;AEK58376.1;HAQ02_08845;OFC30041.1;OFC35435.1;RNF61060.1;ACK79014.1;PZD81624.1;ACH83505.1;WP_163054535.1;HMI48_13855;EGQ61962.1;WP_012536599.1;HF290_06020;HF283_07840;RRN83604.1;HF289_11305;HF285_11890;HF292_09235;NDU43967.1;…
Not Included in Pathway or Brite; Unclassified: genetic information processing; Replication and repair	putative transposase	K07494	K07494	2_FELXIBLE	54	139	HF281_00675;AEK59542.1;TQN52266.1;QFX95197.1;WP_143214991.1;OCX75329.1;OCX87084.1;WP_031568399.1;TQN49142.1;TQN52280.1;QFX95870.1;WP_010637365.1;HER14_04065;HAQ01_07115;WP_075323818.1;WP_035209506.1;QFX95509.1;QFX96899.1;QFX95886.1;QFX96468.1;HAP67_15585;HF673_04265;WP_140391075.1;QFX96470.1;WP_010637552.1;WP_010640441.1;HER14_11370;HER14_13840;HAQ01_13275;OFC44075.1;WP_155270432.1;HAP95_00005;HE…
Genetic Information Processing; Replication and repair; DNA replication | Genetic Information Processing; Replication and repair; Base excision repair | Genetic Information Processing; Replication and repair; Nucleotide excision repair | Genetic Information Processing; Replication and repair; Mismatch repair | Brite Hierarchies; Protein families: genetic information processing; DNA replication pr…	DNA ligase (NAD+) [EC:6.5.1.2]	ligA, ligB	K01972	1_CORE	94	138	HF283_13310;HF563_16260;HF563_09440;HF563_12540;HF920_11795;HF921_11935;HF925_12265;HF928_14635;OYV71841.1;OYV82001.1;WP_031574334.1;OYV71830.1;HF281_07310;AIA55314.1;HAP97_06825;HFV02_12770;HAQ03_00545;HAQ00_04315;OFC29614.1;HAP98_14810;HAP96_01200;HAP99_05490;HF288_00175;QER45776.1;AUW32948.1;AEK58345.1;HAQ02_11690;OFC36115.1;OFC39840.1;HFU97_11535;HFU84_09230;HFU87_13315;HFQ13_13450;HFU75_0903…
Metabolism; Amino acid metabolism; Cysteine and methionine metabolism | Metabolism; Metabolism of other amino acids; Selenocompound metabolism | Brite Hierarchies; Protein families: metabolism; Amino acid related enzymes	cysteine-S-conjugate beta-lyase [EC:4.4.1.13]	patB, malY	K14155	1_CORE	92	138	HAP94_14870;HGE68695.1;HFU97_00055;HFU84_03410;HFU87_05240;HFQ13_00720;HFU75_13405;HFV00_03535;ACK78970.1;PZD80968.1;ACH84793.1;WP_163058523.1;HF282_07610;HMI48_08740;EGQ61766.1;WP_012607592.1;HF290_14970;HF283_06270;RRN81538.1;HF289_12995;HF285_08750;QFG79615.1;HF561_00730;HF639_09150;BBF64718.1;TQN50844.1;WP_010638186.1;OCX72966.1;HF669_13170;OCX69308.1;OCX77756.1;OCX81243.1;HF671_14515;OFC4968…
Not Included in Pathway or Brite; Unclassified: metabolism; Enzymes with EC numbers	hydrogenase-4 component I [EC:1.-.-.-]	hyfI	K12144	2_FELXIBLE	83	138	HF292_14835;HF281_10080;HAP97_06960;HFV02_02165;HAQ03_00410;HAQ00_10710;OFC28673.1;HAP98_14960;HAP96_01065;HAP99_05355;HF288_02485;AUW32924.1;OFC61312.1;AEK58318.1;HAQ02_07890;OFC30419.1;OFC41339.1;HFU97_01535;HFU84_10215;HFU87_00660;HFV00_00830;RNF67133.1;ACK80012.1;PZD79844.1;ACH84033.1;WP_163056088.1;fig|6666666.521345.peg.2600;HMI48_03330;WP_012537011.1;HF290_08700;HF283_11315;RRN83274.1;HF28…
Brite Hierarchies; Protein families: metabolism; Peptidases	heat shock protein HtpX [EC:3.4.24.-]	htpX	K03799	1_CORE	94	137	HF283_07015;HF283_10005;HF283_10060;HF283_12905;BBF64014.1;BBF64015.1;HFU97_10575;HFU84_10250;HFU87_12545;HFQ13_05745;HFU75_13755;HFV00_07565;HGE67791.1;HF281_00095;AIA56314.1;HAP97_00310;HFV02_13925;HAQ03_03750;HAQ00_06315;OFC27794.1;HAP98_07735;HAP96_04765;HAP99_06575;HF288_09295;QER43906.1;AUW33653.1;OFC60974.1;AEK59271.1;HAQ02_10705;OFC39283.1;OFC40926.1;HFU97_14445;HFU84_07530;HFU87_12050;HF…
Not Included in Pathway or Brite; Unclassified: metabolism; Enzymes with EC numbers	apolipoprotein N-acyltransferase [EC:2.3.1.269]	lnt	K03820	1_CORE	94	137	HF568_11405;HF568_16225;QFX96021.1;HF281_05810;AIA54437.1;AIA55600.1;HAP97_05440;HAP97_07825;HFV02_01410;HAQ03_05460;HAQ03_13630;HAQ00_06685;HAQ00_12310;OFC34874.1;OFC38603.1;HAP98_00245;HAP98_10030;HAP96_01470;HAP96_13145;HAP99_07625;HAP99_11355;HF288_08970;HF288_14315;QER43297.1;AUW31952.1;AUW31954.1;OFC48764.1;OFC63452.1;AEK57186.1;AEK57188.1;AEK58563.1;HAQ02_13465;OFC39926.1;OFC40167.1;OFC353…
Brite Hierarchies; Protein families: genetic information processing; DNA repair and recombination proteins	8-oxo-dGTP diphosphatase [EC:3.6.1.55]	mutT, NUDT15, MTH2	K03574	1_CORE	94	137	HFV02_10795;NDU44067.1;OAP87433.1;HF921_04770;HF921_09175;HAP93_01255;HF929_01055;CDQ09846.1;CDQ11732.1;SMH67347.1;AEM46289.1;OCB02771.1;HF563_04760;HF281_07800;AIA56009.1;HAP97_06425;HFV02_09145;HAQ03_05775;HAQ00_10645;OFC38081.1;HAP98_15150;HAP96_02970;HAP99_02435;HF288_14445;QER44169.1;AUW33362.1;OFC60496.1;AEK58961.1;HAQ02_12275;OFC36856.1;OFC42191.1;NDU43989.1;HF929_08980;CDQ09358.1;SMH66292…
Brite Hierarchies; Protein families: signaling and cellular processes; Transporters	putative ABC transport system ATP-binding protein	ABC.CD.A	K02003	1_CORE	91	137	HF290_10030;HF289_11135;HF283_02115;HF283_07365;HF921_04720;TQN49517.1;TQN50696.1;PKY10311.1;WP_028990350.1;HF928_05400;HF281_11205;AIA55938.1;HAP97_04350;HFV02_05495;HAQ03_13245;HAQ00_15390;OFC29863.1;HAP98_09545;HAP96_00045;HAP99_11445;HF288_09515;AUW33302.1;OFC42297.1;AEK58890.1;HAQ02_00855;OFC35155.1;OFC40271.1;HFU97_09645;HFU84_05725;HFU87_06395;HFQ13_03535;HFU75_11200;HFV00_10120;ACK80877.1…
Not Included in Pathway or Brite; Unclassified: metabolism; Energy metabolism	ferredoxin, 2Fe-2S	fdx	K04755	1_CORE	94	136	HF639_14845;HF281_11030;AIA54692.1;HAP97_15000;HFV02_12390;HAQ03_10430;HAQ00_04615;OFC29726.1;HAP98_06680;HAP96_14310;HAP99_05725;HF288_09125;QER43468.1;AUW32192.1;OFC62351.1;AEK57481.1;HAQ02_05875;OFC36790.1;OFC37675.1;HFU97_06630;HFU84_00305;HFU87_02125;HFQ13_09835;HFU75_03670;HFV00_12810;RNF60573.1;ACK79281.1;PZD82250.1;ACH83077.1;WP_009566453.1;HF282_07415;fig|6666666.521345.peg.2858;HMI48_16…
Metabolism; Carbohydrate metabolism; Glyoxylate and dicarboxylate metabolism | Metabolism; Energy metabolism; Methane metabolism	formate dehydrogenase major subunit [EC:1.17.1.9]	fdoG, fdhF, fdwA	K00123	1_CORE	92	136	HF283_12445;HF281_07125;AIA55265.1;HAP97_01585;HFV02_04255;HAQ03_06560;HAQ00_09450;OFC29697.1;HAP98_11305;HAP96_11280;HAP99_08925;HF288_14075;QER45737.1;AUW32906.1;OFC61230.1;AEK58298.1;HAQ02_02295;OFC30297.1;OFC42003.1;HFU97_04155;HFU84_09100;HFU87_10390;HFQ13_07075;HFU75_07265;HFV00_14425;RNF60940.1;ACK80458.1;ACK80805.1;PZD81210.1;PZD82237.1;ACH83091.1;ACH83583.1;WP_163054851.1;HF282_02885;HF2…
Not Included in Pathway or Brite; Unclassified: metabolism; Enzymes with EC numbers	acetoin:2,6-dichlorophenolindophenol oxidoreductase subunit beta [EC:1.1.1.-]	acoB	K21417	2_FELXIBLE	89	136	HF283_11415;HF568_06600;HF668_02805;HF668_11765;HF281_01995;HF281_06755;AIA54197.1;AIA54960.1;HAP97_13595;HAP97_14375;HFV02_05310;HFV02_13580;HAQ03_01375;HAQ03_06670;HAQ00_02120;HAQ00_14550;OFC29962.1;OFC38182.1;HAP98_08765;HAP98_12855;HAP96_02820;HAP96_13820;HAP99_06815;HAP99_08255;HF288_00545;HF288_06810;QER44010.1;QER45019.1;AUW31727.1;AUW32640.1;OFC52742.1;OFC60985.1;AEK56930.1;AEK57975.1;HAQ…
Metabolism; Metabolism of cofactors and vitamins; Ubiquinone and other terpenoid-quinone biosynthesis	NAD(P)H dehydrogenase (quinone) [EC:1.6.5.2]	wrbA	K03809	2_FELXIBLE	86	136	HF283_19145;HF285_10190;HF292_03270;HF929_08435;OAP93036.1;HAP94_17415;HF281_00210;AIA54888.1;HAP97_05810;HFV02_01330;HAQ03_06520;HAQ00_11295;OFC30163.1;HAP98_08310;HAP96_09410;HAP99_00290;HF288_02140;QER45304.1;AUW32436.1;OFC52152.1;AEK57743.1;HAQ02_04265;OFC30566.1;OFC36178.1;HFU97_01180;HFU97_11185;HFU84_07960;HFU84_13145;HFU87_03265;HFU87_10650;HFQ13_07755;HFQ13_09675;HFU75_04970;HFU75_05075;…
Not Included in Pathway or Brite; Unclassified: metabolism; Enzymes with EC numbers	diguanylate cyclase [EC:2.7.7.65]		K13069	2_FELXIBLE	73	136	HF283_04480;HF918_03045;HF920_10035;HF921_07215;HF923_10645;HF923_12300;HAP94_09390;CDQ12044.1;OFA15596.1;SMH64187.1;SMH64835.1;AEM46735.1;OYV78934.1;WP_024892420.1;OCX67895.1;OCX83839.1;OCX86128.1;OFC50232.1;HAQ01_11555;HAP67_17455;HAP67_17430;HF925_12800;OYV76177.1;HAP67_17460;HF673_18950;OCX69060.1;OCX82335.1;WP_031571206.1;WP_035210553.1;HF920_06930;HAP93_03290;OAP88159.1;HF918_13315;HAP94_20…
Genetic Information Processing; Replication and repair; DNA replication | Genetic Information Processing; Replication and repair; Mismatch repair | Genetic Information Processing; Replication and repair; Homologous recombination | Brite Hierarchies; Protein families: genetic information processing; DNA replication proteins | Brite Hierarchies; Protein families: genetic information processing; DNA…	DNA polymerase III subunit epsilon [EC:2.7.7.7]	dnaQ	K02342	1_CORE	93	135	WP_024892502.1;OCX71337.1;OCX73424.1;OCX83711.1;OCX87639.1;OFC43644.1;HER14_04010;HF671_08925;HF673_05400;HF673_05395;HGE68742.1;HF281_02695;AIA56147.1;HAP97_13270;HFV02_08915;HAQ03_08730;HAQ00_07185;OFC29767.1;HAP98_07930;HAP96_10870;HAP99_04825;HF288_10095;QER44387.1;AUW33495.1;OFC62922.1;AEK59103.1;HAQ02_09905;OFC39524.1;OFC41833.1;HFU97_03905;HFU84_06595;HFU87_09440;HFQ13_00140;HFU75_04885;HF…
Not Included in Pathway or Brite; Poorly characterized; Function unknown	uncharacterized protein	K06911	K06911	1_CORE	93	135	HF290_17170;HF289_12900;HF292_15000;NDU42679.1;HF561_17020;HF568_08135;HF639_02695;BBF66502.1;HF920_00850;HF920_07685;OAP87739.1;OAP91450.1;HF918_05255;HF918_06110;HF921_08860;HAP93_03120;HF923_01270;HF925_04870;HF928_01265;HF928_07640;HAP94_04415;HF929_14315;CDQ12305.1;OFA16278.1;SMH65151.1;AEM48236.1;OCB01277.1;OYV82924.1;WP_028989892.1;HF283_01750;HF292_12375;HAP98_04255;HAP98_07340;HJG40_1437…
Not Included in Pathway or Brite; Unclassified: genetic information processing; Others	phage shock protein E	pspE	K03972	1_CORE	92	135	NDU43781.1;HAP94_22140;HF929_12390;HFU97_08875;HFU84_12275;HFU87_07165;HFQ13_04345;HFU75_12010;HFV00_09350;fig|6666666.521345.peg.2963;fig|6666666.523682.peg.220;TQN49823.1;WP_010641189.1;OCX76609.1;HER14_10965;HF669_05465;HAQ01_09055;HF670_01280;OCX79243.1;OCX85210.1;OCX88570.1;HF671_08130;OFC45410.1;HAP67_10015;HF673_15545;OCX74617.1;OCX87464.1;PKY12187.1;HF920_04385;OAP87447.1;HF918_12675;HF92…
Metabolism; Metabolism of cofactors and vitamins; Thiamine metabolism	thiazole synthase [EC:2.8.1.10]	thiG	K03149	2_FELXIBLE	85	135	HF639_09640;HF921_04510;HF928_06525;HAP94_00295;ACK79587.1;PZD82283.1;ACH83042.1;WP_163054924.1;HF282_18925;HMI48_16260;EGQ62564.1;WP_009566467.1;HF290_02185;HF283_18295;RRN86235.1;HF289_04335;HF285_07520;HF292_00280;QFG77899.1;HF561_12195;HF563_02515;HF568_02095;HF639_03255;BBF65664.1;HF641_02380;RBL99934.1;HF668_10350;PKY10193.1;HF920_07565;OAP91687.1;HF918_01275;HF921_05630;HAP93_01730;HF925_1…
Not Included in Pathway or Brite; Unclassified: genetic information processing; Replication and repair	putative DNA-invertase from lambdoid prophage Rac	pinR	K14060	2_FELXIBLE	63	135	HF285_11850;HF563_08330;HF641_00125;HF563_18025;HF641_04785;OCX74450.1;OCX75622.1;OCX81688.1;OCX87936.1;HF673_16185;OCX68978.1;OCX81470.1;HAP98_12935;HAQ03_14360;HAQ02_01330;HF923_02015;HAP94_08670;HAP94_06725;HAP94_20330;HAP94_22105;HF281_03390;AIA56809.1;HAP97_14535;HAQ00_01515;OFC28697.1;HAP98_14735;HAP96_00890;HF288_00460;HF288_06905;QER45476.1;QER45820.1;AUW34281.1;OFC61528.1;AEK59805.1;AEK5…
Brite Hierarchies; Protein families: genetic information processing; Transcription factors	LysR family transcriptional regulator, cys regulon transcriptional activator	cysB	K13634	2_FELXIBLE	77	134	HAP97_09280;HFV02_00570;HAQ03_08340;HAQ00_05485;HAP98_10495;HAP96_05795;HAP99_08720;HF288_05950;QER44654.1;AUW32814.1;OFC51910.1;HAQ02_09400;ACK80379.1;PZD81980.1;ACH83235.1;WP_163055777.1;WP_163057862.1;HF282_02065;fig|6666666.521345.peg.3733;HMI48_15250;EGQ60757.1;EGQ61770.1;WP_012536404.1;HF290_09520;HF283_11215;RRN85387.1;HF289_04820;HF289_09565;HF285_00290;HF292_12600;NDU43165.1;QFG78094.1;H…
Genetic Information Processing; Replication and repair; Base excision repair | Brite Hierarchies; Protein families: genetic information processing; DNA repair and recombination proteins	DNA-3-methyladenine glycosylase II [EC:3.2.2.21]	alkA	K01247	2_FELXIBLE	67	134	HFV02_10020;HAQ02_04420;HF282_14515;HFV02_12670;OFC33368.1;OFC33853.1;OFC40694.1;RNF69980.1;BBF66722.1;OCX83945.1;HF283_02995;HAQ03_11045;HAQ00_05450;HAQ00_05530;HAQ00_14050;HF281_11395;AIA55156.1;AIA55612.1;HFV02_05710;HAQ00_10020;QER44665.1;QER44986.1;AUW32808.2;AUW33136.2;AEK58168.1;AEK58574.1;ACK79408.1;PZD81546.1;ACH83750.1;WP_031571042.1;WP_163056455.1;fig|6666666.521345.peg.4409;fig|666666…
Not Included in Pathway or Brite; Poorly characterized; General function prediction only	iron-sulfur cluster insertion protein	erpA	K15724	1_CORE	94	133	HF281_01965;AIA54191.1;HAP97_13495;HFV02_13975;HAQ03_01345;HAQ00_14520;OFC33602.1;HAP98_10440;HAP96_02790;HAP99_08285;HF288_08340;QER44016.1;AUW31722.1;OFC50374.1;AEK56924.1;HAQ02_03070;OFC30109.1;OFC37542.1;HFU97_12470;HFU84_02265;HFU87_07550;HFQ13_04890;HFU75_12495;HFV00_14090;RNF66580.1;ACK79307.1;PZD81037.1;ACH84867.1;WP_012537577.1;HF282_17305;fig|6666666.521345.peg.3524;HMI48_09115;EGQ61828…
Metabolism; Metabolism of cofactors and vitamins; Biotin metabolism	dethiobiotin synthetase [EC:6.3.3.3]	bioD	K01935	1_CORE	93	133	HF918_01155;HF921_07960;HF921_08460;OYV81623.1;CDQ09922.1;SMH65751.1;OCB02431.1;HF281_00090;AIA56315.1;HAP97_00305;HFV02_13930;HAQ03_03745;HAQ00_06320;OFC27793.1;HAP98_07740;HAP96_04770;HAP99_06580;HF288_09300;QER43907.1;AUW33654.1;AEK59272.1;HAQ02_10700;OFC39284.1;OFC40916.1;HFU97_10570;HFU84_10255;HFU87_12550;HFQ13_05750;HFU75_13760;HFV00_07560;RNF72191.1;ACK78741.1;PZD82736.1;ACH82676.1;WP_163…
Metabolism; Glycan biosynthesis and metabolism; Lipopolysaccharide biosynthesis | Brite Hierarchies; Protein families: metabolism; Lipopolysaccharide biosynthesis proteins	D-sedoheptulose 7-phosphate isomerase [EC:5.3.1.28]	gmhA, lpcA	K03271	1_CORE	93	133	HF281_05600;AIA56452.1;HAP97_09460;HFV02_13455;HAQ03_12475;HAQ00_01700;OFC38269.1;HAP98_02955;HAP96_06370;HAP99_03120;HF288_13435;QER44261.1;AUW33779.1;AEK59410.1;HAQ02_09080;OFC39337.1;OFC41407.1;HFU97_07200;HFU84_04520;HFU87_08095;HFQ13_02720;HFU75_06800;HFV00_08290;RNF74739.1;ACK78447.1;PZD82830.1;ACH82568.1;WP_163055692.1;HF282_07225;fig|6666666.521345.peg.3041;HMI48_13195;WP_012535973.1;HF29…
Brite Hierarchies; Protein families: genetic information processing; DNA replication proteins | Brite Hierarchies; Protein families: genetic information processing; DNA repair and recombination proteins	DNA gyrase subunit A [EC:5.99.1.3]	gyrA	K02469	1_CORE	93	133	EGQ64179.1;HF289_18165;HF561_16475;HF668_06080;HF920_00435;HF921_00355;HF925_02800;BBF65899.1;HAQ00_10140;HAQ00_10685;HAQ00_10895;HAQ00_11770;HAQ00_12260;HAQ00_16055;HAQ00_12640;HAQ00_13970;HAQ00_13975;HAQ00_15975;HAQ00_14025;HAQ00_14920;HAQ00_15070;HAQ00_15960;HAP98_05745;HAP98_12055;HAP99_03010;HAP98_14340;HAP96_04500;HF928_03980;OYV75387.1;HAP96_12450;AIA56586.1;AIA56587.1;HF281_03055;AIA55022…
Metabolism; Carbohydrate metabolism; Pentose phosphate pathway	glucose 1-dehydrogenase [EC:1.1.1.47]	gdh	K00034	1_CORE	90	133	NDU43928.1;CDQ09702.1;OCB03626.1;HF281_03380;AIA55079.1;HAP97_11625;HFV02_06290;HAQ03_07240;HAQ00_01215;OFC36968.1;HAP98_05430;HAP96_10500;HAP99_03200;HF288_05750;QER44530.1;AUW32736.1;OFC60595.1;AEK58089.1;HAQ02_06590;OFC35891.1;OFC42278.1;HFU97_02645;HFU97_05610;HFU84_01020;HFU84_10870;HFU87_01150;HFU87_11100;HFQ13_11525;HFU75_02955;HFV00_04270;HFV00_08950;RNF72465.1;ACK78702.1;ACK78877.1;PZD79…
Brite Hierarchies; Protein families: signaling and cellular processes; Prokaryotic defense system	toxin HigB-1	higB-1	K07334	2_FELXIBLE	69	133	HF285_08360;HF563_04680;HF563_16365;RBL99777.1;RBM01431.1;HJG40_11435;HAP95_12065;HHS34_02505;HF923_13365;HF928_01300;HAP94_04410;HF929_14310;HAP94_24660;OFC37866.1;OFC61532.1;OFC37746.1;OFC37638.1;RNF63516.1;RNF75867.1;ACK78151.1;PZD80440.1;PZD81837.1;ACH82352.1;HF282_01785;HF282_10865;HMI48_12565;EGQ62451.1;EGQ63449.1;WP_012535782.1;WP_054608787.1;HF283_10725;RRN88258.1;HF289_07930;HF285_00460;…
Brite Hierarchies; Protein families: metabolism; Glycosyltransferases | Brite Hierarchies; Protein families: signaling and cellular processes; Transporters	membrane glycosyltransferase [EC:2.4.1.-]	mdoH	K03669	1_CORE	94	132	HFV02_14395;HF282_11220;fig|6666666.521345.peg.2522;HF563_01860;HF563_03595;HF568_02970;HF281_09120;AIA55970.1;HAP97_04180;HFV02_09900;HAQ03_05585;HAQ00_15560;OFC34145.1;HAP98_09715;HAP96_00215;HAP99_03285;HF288_03395;QER44210.1;AUW33329.1;OFC63566.1;AEK58922.1;HAQ02_10180;OFC35113.1;OFC35637.1;HFU97_09355;HFU84_06015;HFU87_06685;HFQ13_03865;HFU75_11530;HFV00_09830;RNF62228.1;ACK80441.1;PZD81902.…
Brite Hierarchies; Protein families: metabolism; Peptidases	TldD protein	tldD	K03568	1_CORE	93	132	HF283_00700;PKY11368.1;HF281_03640;AIA56221.1;HAP97_07925;HFV02_12610;HAQ03_04215;HAQ00_05850;OFC39277.1;HAP98_08815;HAP96_12940;HAP99_00750;HF288_07810;QER43811.1;AUW33565.1;AEK59178.1;HAQ02_01780;OFC40301.1;OFC41030.1;HFU97_00165;HFU84_03300;HFU87_05130;HFQ13_10220;HFU75_08240;HFV00_03645;ACK79272.1;PZD80674.1;ACH84466.1;WP_163058249.1;fig|6666666.521345.peg.2719;HMI48_07085;WP_012537305.1;HF29…
Brite Hierarchies; Protein families: genetic information processing; Transcription factors	molybdate transport system regulatory protein	modE	K02019	1_CORE	94	131	OCX68770.1;OYV82109.1;RNF77477.1;ACK78911.1;PZD81630.1;ACH83499.1;WP_163054545.1;HF282_18225;HMI48_13885;EGQ60414.1;WP_009560719.1;HF290_05990;HF283_17060;RRN83598.1;HF289_11335;HF285_11920;HF292_09205;QFG78322.1;HF561_04595;HF563_05250;HF568_02550;HF639_14865;BBF66145.1;HF641_14465;RBM03610.1;HF668_06480;TQN51708.1;HF670_16270;WP_065975096.1;OCX76501.1;OCX78653.1;HF918_04795;CDQ09121.1;OFA15095.…
Brite Hierarchies; Protein families: metabolism; Lipopolysaccharide biosynthesis proteins	undecaprenyl-phosphate galactose phosphotransferase [EC:2.7.8.6]	rfbP	K00996	1_CORE	94	131	HF281_06440;AIA54142.1;HAP97_03760;HFV02_14320;HAQ03_09280;HAQ03_11260;HAQ00_14285;OFC30201.1;HAP98_05730;HAP96_03865;HAP99_09280;HAP99_12550;HF288_12055;QER44068.1;AUW33900.1;OFC60718.1;OFC62248.1;AEK56876.1;AEK57433.1;HAQ02_01290;HAQ02_13025;OFC30063.1;OFC36511.1;HFU97_01435;HFU84_12410;HFU87_11730;HFQ13_07335;HFU75_07525;HFV00_00405;ACK80448.1;ACK80531.1;PZD80500.1;ACH82337.1;WP_163055423.1;WP…
Metabolism; Carbohydrate metabolism; Fructose and mannose metabolism | Metabolism; Carbohydrate metabolism; Amino sugar and nucleotide sugar metabolism	GDPmannose 4,6-dehydratase [EC:4.2.1.47]	gmd, GMDS	K01711	2_FELXIBLE	84	131	HF283_17775;HF283_20575;WP_157293208.1;WP_140391022.1;HF285_02625;HF285_04210;HF292_04590;HF563_06020;HF563_10450;HF670_13420;HF673_02565;OCX75577.1;OCX78227.1;AIA54125.1;OFC29955.1;OFC62956.1;OFC30705.1;OFC35976.1;HF283_01175;HF281_10800;HAQ03_10000;HAP99_06335;HF288_05855;QER44083.1;AUW31669.1;AEK56858.1;HAQ02_04025;HFU97_02520;HFU97_03025;HFU84_00035;HFU84_01400;HFU87_01530;HFU87_14100;HFQ13_0…
Environmental Information Processing; Signal transduction; Two-component system | Cellular Processes; Cellular community - prokaryotes; Quorum sensing | Brite Hierarchies; Protein families: signaling and cellular processes; Two-component system	two-component system, OmpR family, KDP operon response regulator KdpE	kdpE	K07667	2_FELXIBLE	82	131	HF563_03350;HF563_17385;WP_139111720.1;OCX71411.1;OCX79274.1;OCX80496.1;OFC48734.1;WP_051690555.1;HAP67_15275;HAP67_17165;HAP67_18450;HAP67_18870;HF563_05170;HAP67_18445;HFU97_11130;HFU84_10775;HFU87_12370;HFQ13_11965;HFU75_03405;HFV00_07595;HAP95_07710;HAP95_07705;CDQ09836.1;SMH66283.1;OFA15992.1;ACK78521.1;PZD80113.1;ACH84139.1;WP_163058388.1;HMI48_03855;WP_111122613.1;HF290_02510;HF283_08790;R…
Cellular Processes; Cellular community - prokaryotes; Biofilm formation - Pseudomonas aeruginosa	diguanylate cyclase [EC:2.7.7.65]	sadC	K21019	2_FELXIBLE	61	131	WP_024895350.1;OCX70083.1;OCX70031.1;OCX78337.1;OCX84069.1;HF671_01520;OFC41668.1;HF921_07215;OFA15596.1;AEM46735.1;WP_010639739.1;OCX70317.1;OCX73068.1;OCX84103.1;OCX84869.1;OFC50581.1;HF925_12800;OYV76177.1;HAP67_17460;WP_140391077.1;OCX69060.1;OCX82335.1;PKY10261.1;HF918_13315;CDQ09324.1;SMH63982.1;HFV02_11565;HAQ03_12340;OFC28949.1;HAP99_07920;QER45674.1;AUW31618.1;OFC52105.1;AEK56704.1;HAQ02…
Environmental Information Processing; Membrane transport; ABC transporters | Cellular Processes; Cell motility; Bacterial chemotaxis | Brite Hierarchies; Protein families: signaling and cellular processes; Transporters	ribose transport system substrate-binding protein	rbsB	K10439	2_FELXIBLE	58	130	HF281_07405;AIA55335.1;HAP97_06730;HFV02_05045;HAQ03_00640;HAQ00_04220;OFC29608.1;HAP98_00495;HAP96_01295;HAP99_00085;HF288_01745;QER45978.1;AUW32965.1;OFC61305.1;AEK58367.1;HAQ02_03000;OFC36080.1;HF669_07205;HF669_09315;HAP94_13600;HF929_15480;CDQ08857.1;OFA17401.1;SMH64224.1;AEM47493.1;OCB02823.1;HF281_08980;AIA55052.1;HAP97_11985;HFV02_08390;HAQ03_07125;HAQ00_12235;HAP98_10165;HAP96_11900;HAP9…
Genetic Information Processing; Folding, sorting and degradation; Protein export | Brite Hierarchies; Protein families: metabolism; Peptidases	signal peptidase II [EC:3.4.23.36]	lspA	K03101	1_CORE	94	129	NDU41880.1;HF563_16475;OFA16061.1;AEM47638.1;HF561_10415;HF563_06005;HF641_05785;HF561_16140;HF563_11940;HF641_10210;HAP94_17780;SMH65779.1;OYV73921.1;OYV77182.1;HF281_08045;AIA55352.1;HAP97_02890;HFV02_02690;HAQ03_00730;HAQ00_04130;OFC29519.1;HAP98_13130;HAP96_06700;HAP99_12225;HF288_10465;QER45961.1;AUW32980.1;AEK58384.1;HAQ02_08805;OFC30033.1;OFC35443.1;HFU97_08915;HFU84_12315;HFU87_07125;HFQ1…
Metabolism; Glycan biosynthesis and metabolism; Lipopolysaccharide biosynthesis | Brite Hierarchies; Protein families: metabolism; Glycosyltransferases | Brite Hierarchies; Protein families: metabolism; Lipopolysaccharide biosynthesis proteins	heptosyltransferase II [EC:2.4.-.-]	waaF, rfaF	K02843	1_CORE	94	129	HF283_11785;HF292_04705;HF563_14065;HF563_16720;RBL98389.1;HF673_08865;HF921_06955;HAP99_13080;RNF57895.1;HHS34_05205;PKY11944.1;HGE68263.1;HF281_05615;HF281_07860;AIA56021.1;AIA56455.1;HAP97_09740;HAP97_10955;HFV02_03370;HFV02_09035;HAQ03_05835;HAQ03_12460;HAQ00_01685;HAQ00_10590;OFC38091.1;OFC38266.1;HAP98_01480;HAP98_02940;HAP96_03780;HAP96_12630;HAP99_03885;HAP99_10595;HF288_07975;HF288_10350…
Not Included in Pathway or Brite; Unclassified: metabolism; Enzymes with EC numbers	aerobic carbon-monoxide dehydrogenase small subunit [EC:1.2.5.3]	coxS	K03518	2_FELXIBLE	55	129	QER43341.1;AEK59552.1;fig|6666666.521345.peg.669;AUW34121.1;RNF61465.1;ACK78280.1;ACK79036.1;PZD82130.1;PZD82164.1;ACH83167.1;ACH83200.1;WP_163054726.1;WP_163059661.1;HF282_05180;HF282_10330;fig|6666666.521345.peg.4855;HMI48_15450;HMI48_15615;EGQ60946.1;EGQ63606.1;WP_012536348.1;WP_012536375.1;HF290_10180;HF290_17510;HF283_11105;HF283_11695;RRN86350.1;RRN86381.1;HF289_02560;HF289_05615;HF285_0429…
Not Included in Pathway or Brite; Unclassified: signaling and cellular processes; Others	hemerythrin	K07216	K07216	2_FELXIBLE	51	129	EGQ64212.1;HF918_03045;HAP95_09880;HHS34_02655;WP_152537228.1;HF673_04755;HF918_13315;HF281_10190;AIA53940.1;HAP97_15225;HFV02_11565;HAQ03_12340;HAQ00_13370;OFC28949.1;HAP98_07660;HAP96_04020;HAP99_07920;HF288_04850;QER45674.1;AUW31618.1;OFC52105.1;AEK56704.1;HAQ02_10380;OFC38008.1;OFC37126.1;HFU97_08610;HFU84_10710;HFU87_09065;HFQ13_02495;HFU75_05950;HFV00_11315;RNF68694.1;HGE67427.1;fig|6666666…
Brite Hierarchies; Protein families: genetic information processing; DNA repair and recombination proteins	ATP-dependent DNA helicase DinG [EC:3.6.4.12]	dinG	K03722	1_CORE	95	128	EGQ64118.1;HF563_19555;HF639_11615;HF668_02405;EGQ64142.1;TQN50251.1;CDQ10635.1;SMH64664.1;HF283_09685;HF283_15770;HF561_12405;WP_024892426.1;OCX78121.1;OFC50226.1;OCX73997.1;HF281_07820;AIA56013.1;HAP97_09775;HFV02_09070;HAQ03_05795;HAQ00_10625;OFC38085.1;HAP98_15130;HAP96_02505;HAP99_13400;HF288_10390;QER44165.1;AUW33366.1;OFC55123.1;AEK58965.1;HAQ02_12255;OFC36860.1;OFC42187.1;HFU97_13565;HFU8…
Metabolism; Carbohydrate metabolism; Glycolysis / Gluconeogenesis | Metabolism; Carbohydrate metabolism; Pentose phosphate pathway | Metabolism; Carbohydrate metabolism; Starch and sucrose metabolism | Metabolism; Carbohydrate metabolism; Amino sugar and nucleotide sugar metabolism | Brite Hierarchies; Protein families: signaling and cellular processes; Exosome	glucose-6-phosphate isomerase [EC:5.3.1.9]	GPI, pgi	K01810	1_CORE	94	128	HF563_06570;TQN49705.1;HF281_05005;AIA54363.1;HFV02_06705;HAQ03_00165;HAQ03_12730;HAQ00_03290;OFC34890.1;HAP98_06120;HAP96_03595;HAP99_06915;HF288_07860;QER43267.1;AUW31880.1;OFC61567.1;AEK57100.1;HAQ02_10875;OFC35305.1;OFC38278.1;HFU97_03750;HFU97_14395;HFU84_02970;HFU84_05125;HFU87_03575;HFU87_04285;HFQ13_08815;HFU75_00140;HFV00_06680;HFV00_11250;RNF67712.1;ACK80802.1;PZD80915.1;ACH84733.1;WP_1…
Brite Hierarchies; Protein families: genetic information processing; Chaperones and folding catalysts	peptidyl-prolyl cis-trans isomerase C [EC:5.2.1.8]	ppiC	K03769	1_CORE	94	128	HF283_00395;HF283_03655;TQN49200.1;WP_024894619.1;OCX75635.1;HER14_11940;HAQ01_15445;HF670_15140;OCX78331.1;OCX85227.1;OCX89067.1;HF671_14820;OFC44000.1;HAP67_11765;WP_081577473.1;OCX73965.1;OCX84964.1;HHS34_10375;OYV81123.1;RNF71708.1;HF290_13030;HF289_03325;HF641_02630;TQN49407.1;HF671_01715;WP_075322343.1;OCX74196.1;OCX87050.1;HF925_01810;HAP94_22690;OFA16200.1;HF281_02345;AIA56363.1;HAP97_059…
Environmental Information Processing; Signal transduction; Two-component system	Ni/Fe-hydrogenase 1 B-type cytochrome subunit	hyaC	K03620	2_FELXIBLE	60	128	HF283_11870;HF285_10150;HF292_01270;HF292_05190;HF563_09115;HF928_11600;NDU42170.1;HF920_05090;OAP88830.1;HF918_07045;HF921_11700;HAP93_10685;HF923_08770;HF925_11475;HF928_08685;HAP94_01450;HAP94_05860;HF929_07330;CDQ10058.1;OFA16090.1;SMH64019.1;AEM47669.1;OCB03817.1;HF563_05275;HF563_09390;HF568_12880;HF563_09625;HF563_18345;HF568_10955;HF639_09300;HF639_09890;BBF66713.1;HAP94_14510;HAP94_16980…
Metabolism; Energy metabolism; Sulfur metabolism	S-sulfosulfanyl-L-cysteine sulfohydrolase [EC:3.1.6.20]	soxB	K17224	2_FELXIBLE	70	127	OCX76735.1;HF923_09210;OYV79336.1;HF281_08685;HF281_09370;AIA55913.1;AIA56067.1;HAP97_04475;HAP97_10740;HFV02_04090;HFV02_12975;HAQ03_10660;HAQ03_13120;HAQ00_11025;HAQ00_15265;OFC33833.1;OFC33860.1;HAP98_07275;HAP98_10090;HAP96_04410;HAP96_12290;HAP99_01390;HAP99_09475;HF288_09720;HF288_11165;QER45581.1;QER45612.1;AUW33416.1;OFC42489.1;OFC60843.1;AEK58863.1;AEK59018.1;HAQ02_00980;HAQ02_07685;OFC3…
Brite Hierarchies; Protein families: signaling and cellular processes; Secretion system | Brite Hierarchies; Protein families: signaling and cellular processes; Bacterial motility proteins	twitching motility protein PilU	pilU	K02670	1_CORE	94	126	HAP94_06545;CDQ12053.1;HF281_09830;HFV02_13825;HAQ03_03850;OFC27812.1;HAP99_06475;HF288_02800;QER43885.1;AUW33634.1;OFC42567.1;AEK59251.1;HAQ02_10805;OFC40898.1;HFU97_14530;HFU84_07445;HFU87_11965;HFQ13_00925;HFU75_13610;HFV00_03280;RNF71276.1;ACK79105.1;PZD82717.1;ACH82696.1;WP_163058642.1;HF282_04910;fig|6666666.521345.peg.3199;HMI48_18045;EGQ62673.1;WP_012536053.1;HF290_09240;HF283_19110;RRN87…
Metabolism; Metabolism of terpenoids and polyketides; Polyketide sugar unit biosynthesis | Metabolism; Biosynthesis of other secondary metabolites; Streptomycin biosynthesis	dTDP-4-dehydrorhamnose 3,5-epimerase [EC:5.1.3.13]	rfbC, rmlC	K01790	1_CORE	93	126	HF563_19640;HF641_15640;HJG40_13145;HHS34_01930;HF670_00245;HF670_03320;HF918_09025;HAP94_20795;HF281_11850;AIA54307.1;HAP97_03595;HFV02_07055;HAQ03_12820;HAQ00_02810;OFC28254.1;OFC35201.1;HAP98_09480;HAP96_02050;HAP99_10880;HF288_14040;QER44437.1;AUW31829.1;OFC48454.1;AEK57041.1;HAQ02_10025;OFC30408.1;OFC36333.1;OFC40539.1;OFC41073.1;HFU97_10780;HFU97_13190;HFU84_01635;HFU84_11855;HFU87_00900;HF…
Not Included in Pathway or Brite; Unclassified: metabolism; Enzymes with EC numbers	trans-aconitate 2-methyltransferase [EC:2.1.1.144]	tam	K00598	1_CORE	92	126	HF929_02345;HF281_12295;AIA54829.1;HAP97_00560;HFV02_11455;HAQ03_09580;HAQ00_07860;OFC28390.1;HAP98_03890;HAP96_10115;HAP99_08445;HF288_04050;QER43645.1;AUW32316.1;OFC62376.1;AEK57619.1;HAQ02_03435;OFC36072.1;OFC35750.1;HFU97_13140;HFU84_00170;HFU87_14010;HFQ13_02165;HFU75_08830;HFV00_04850;RNF68098.1;ACK78894.1;PZD80050.1;ACH84204.1;WP_163058997.1;HF282_17480;HMI48_04225;WP_012537144.1;HF290_081…
Brite Hierarchies; Protein families: genetic information processing; Transcription factors	TetR/AcrR family transcriptional regulator	rutR	K09017	1_CORE	95	125	HF283_09025;HAP93_02585;HF283_16180;WP_081577640.1;HAP93_01375;HAP94_19950;OYV71738.1;HF281_00140;AIA56305.1;HAP97_00355;HFV02_13880;HAQ03_03795;HAQ00_06270;OFC27803.1;HAP98_07690;HAP96_09320;HAP99_06530;HF288_03850;QER43896.1;AUW33644.1;OFC60983.1;AEK59262.1;HAQ02_10750;OFC38616.1;OFC40907.1;HFU97_09900;HFU84_07395;HFU87_11915;HFQ13_00975;HFU75_13660;HFV00_03330;RNF69432.1;ACK79888.1;PZD82727.1;…
Metabolism; Metabolism of cofactors and vitamins; Porphyrin and chlorophyll metabolism	bacterioferritin [EC:1.16.3.1]	bfr	K03594	1_CORE	94	125	QFX95232.1;WP_024893986.1;OCX68742.1;HER14_08120;HF669_03615;HAQ01_13415;HF670_13820;OCX76622.1;OCX83403.1;OCX88248.1;HF671_01260;OFC42551.1;WP_075322301.1;HAP67_15125;HF673_11285;WP_081577172.1;OCX74610.1;OCX84551.1;WP_031570419.1;HJG40_01355;HAP95_02150;HHS34_04645;PKY11622.1;WP_028988856.1;WP_028989291.1;HF281_12480;AIA54793.1;HAP97_01960;HFV02_11270;HAQ03_09395;HAQ00_08045;OFC38674.1;HAP98_03…
Metabolism; Carbohydrate metabolism; Pentose phosphate pathway | Metabolism; Energy metabolism; Carbon fixation in photosynthetic organisms | Metabolism; Metabolism of terpenoids and polyketides; Biosynthesis of ansamycins	transketolase [EC:2.2.1.1]	tktA, tktB	K00615	1_CORE	94	125	HF283_08045;HF283_19640;HF563_03810;HFU97_02865;HFU84_01240;HFU87_01370;HFQ13_11745;HFU75_03175;HFV00_04490;HF281_10650;AIA53958.1;HAP97_10655;HFV02_11655;HAQ03_12250;HAQ00_13460;OFC28933.1;HAP98_11040;HAP96_04110;HAP99_08010;HF288_04760;QER45692.1;AUW31634.1;OFC60804.1;AEK56722.1;HAQ02_12655;OFC38025.1;OFC37195.1;HFU97_03455;HFU84_02675;HFU87_03870;HFQ13_02410;HFU75_06035;HFV00_06385;RNF63786.1;…
Brite Hierarchies; Protein families: genetic information processing; Transcription factors	ArsR family transcriptional regulator, virulence genes transcriptional regulator	hlyU	K22042	1_CORE	93	125	HF281_08120;AIA55367.1;HAP97_02815;HFV02_02765;HAQ03_00805;HAQ00_04055;OFC29532.1;HAP98_05230;HAP96_06625;HAP99_04950;HF288_02260;QER45945.1;AUW32994.1;OFC52799.1;AEK58399.1;HAQ02_08730;OFC30020.1;OFC35457.1;HFU97_08850;HFU84_12250;HFU87_07190;HFQ13_04370;HFU75_12035;HFV00_09325;RNF68403.1;ACK79466.1;PZD81288.1;ACH84219.1;WP_012537155.1;HF282_18975;fig|6666666.521345.peg.2970;HMI48_05620;EGQ61148…
Not Included in Pathway or Brite; Poorly characterized; Function unknown	uncharacterized protein	K06910	K06910	2_FELXIBLE	79	125	NDU43458.1;HF923_05405;HF281_03625;AIA56218.1;HAP97_07910;HFV02_14730;HAQ03_04230;HAQ00_05835;OFC39033.1;HAP98_08800;HAP96_12955;HAP99_00735;HF288_07825;QER43808.1;AUW33562.1;OFC51302.1;AEK59175.1;HAQ02_01765;OFC40304.1;OFC41027.1;HFU97_10800;HFU84_11835;HFU87_12445;HFQ13_08060;HFU75_09610;HFV00_13795;RNF59325.1;ACK79935.1;PZD80335.1;ACH85062.1;WP_163055607.1;HF282_11100;fig|6666666.521345.peg.28…
Environmental Information Processing; Signal transduction; Two-component system | Cellular Processes; Cell motility; Flagellar assembly | Organismal Systems; Immune system; NOD-like receptor signaling pathway | Organismal Systems; Environmental adaptation; Plant-pathogen interaction | Human Diseases; Infectious diseases: Bacterial; Salmonella infection | Human Diseases; Infectious diseases: Bacte…	flagellin	fliC	K02406	2_FELXIBLE	67	125	QFX95608.1;HAP67_13785;HF673_03185;WP_035209673.1;OYV78940.1;WP_010639994.1;HF669_03470;HF670_02305;QFX95611.1;WP_024892693.1;OCX76011.1;HER14_00400;HAQ01_01365;OCX76659.1;OCX77623.1;OCX89360.1;OFC40624.1;HAP67_13800;HF673_03170;OCX69787.1;OCX80182.1;HGE68133.1;HF281_11570;AIA55112.1;AIA55771.1;HAP97_11460;HAP97_12670;HFV02_07525;HAQ03_07405;HAQ00_00335;HAQ00_01050;OFC28467.1;OFC36938.1;HAP98_044…
Metabolism; Lipid metabolism; Fatty acid biosynthesis | Metabolism; Lipid metabolism; Fatty acid degradation | Cellular Processes; Transport and catabolism; Peroxisome | Cellular Processes; Cell growth and death; Ferroptosis | Cellular Processes; Cellular community - prokaryotes; Quorum sensing | Organismal Systems; Endocrine system; Adipocytokine signaling pathway | Organismal Systems; Endocrine…	long-chain acyl-CoA synthetase [EC:6.2.1.3]	ACSL, fadD	K01897	1_CORE	95	124	EGQ64023.1;HF563_05475;HF563_07665;HF563_19205;QFX94801.1;CDQ11812.1;SMH65370.1;OYV80879.1;OYV71973.1;HF281_02225;AIA56339.1;HAP97_00180;HFV02_10825;HAQ03_03625;HAQ00_06445;OFC35234.1;HAP98_02665;HAP96_13945;HAP99_09215;HF288_12135;QER43608.1;AUW33676.1;OFC60700.1;AEK59295.1;HAQ02_06385;OFC36018.1;OFC37863.1;HFU97_10450;HFU84_10375;HFU87_12670;HFQ13_05870;HFU75_13880;HFV00_07440;RNF57885.1;ACK793…
Metabolism; Nucleotide metabolism; Purine metabolism | Metabolism; Amino acid metabolism; Alanine, aspartate and glutamate metabolism | Brite Hierarchies; Protein families: metabolism; Peptidases	amidophosphoribosyltransferase [EC:2.4.2.14]	purF, PPAT	K00764	1_CORE	94	124	HFU97_10550;HFU84_10275;HFU87_12570;HFQ13_05770;HFU75_13780;HFV00_07540;WP_163058679.1;HF290_11355;HF289_06150;HF671_08565;HJG40_00830;HHS34_05155;HF920_05475;HF918_07860;HF921_08480;HAP93_02515;HF923_10235;HF925_10430;HF928_02130;HF929_08195;CDQ08769.1;OFA17758.1;SMH66973.1;AEM48861.1;OCB03700.1;OYV81627.1;HF920_09955;HF281_10420;AIA55851.1;HAP97_11670;HFV02_07685;HAQ03_09010;HAQ00_12875;OFC3418…
Brite Hierarchies; Protein families: genetic information processing; Transcription factors	ArsR family transcriptional regulator, zinc-responsive transcriptional repressor	czrA	K22043	1_CORE	91	124	HF290_06580;OFC38606.1;AUW33928.1;AUW34046.1;OFC40193.1;OFC35366.1;HF561_08490;HF568_07520;HF639_00220;OCX74399.1;OCX83078.1;HF281_08120;AIA55367.1;HAP97_02815;HFV02_02765;HAQ03_00805;HAQ00_04055;OFC29532.1;HAP98_05230;HAP96_06625;HAP99_04950;HF288_02260;QER45945.1;AUW32994.1;OFC52799.1;AEK58399.1;HAQ02_08730;OFC30020.1;OFC35457.1;HFU97_08850;HFU84_12250;HFU87_07190;HFQ13_04370;HFU75_12035;HFV00_…
Metabolism; Energy metabolism; Sulfur metabolism	thiosulfate dehydrogenase [quinone] small subunit [EC:1.8.5.2]	doxA	K16936	2_FELXIBLE	85	124	HF283_01300;HF283_02720;OYV72448.1;HF283_01345;TQN50752.1;HF670_13270;fig|6666666.523682.peg.776;PKY10422.1;OAP92072.1;HF923_04400;fig|6666666.521345.peg.1180;fig|6666666.521345.peg.269;EGQ62185.1;HF281_00540;AIA55222.1;HAP97_08260;HFV02_06270;HAQ00_06845;HAP98_14345;HAP96_06785;HF288_02595;QER44105.1;AUW32857.1;OFC61206.1;AEK58244.1;HFU97_01130;HFU84_02040;HFU87_05915;HFQ13_13855;HFU75_13025;HFV…
Metabolism; Energy metabolism; Sulfur metabolism	thiosulfate dehydrogenase [quinone] large subunit [EC:1.8.5.2]	doxD	K16937	2_FELXIBLE	85	124	HF283_01300;HF283_02720;OYV72448.1;HF283_01345;TQN50752.1;HF670_13270;fig|6666666.523682.peg.776;PKY10422.1;OAP92072.1;HF923_04400;fig|6666666.521345.peg.1180;fig|6666666.521345.peg.269;EGQ62185.1;HF281_00540;AIA55222.1;HAP97_08260;HFV02_06270;HAQ00_06845;HAP98_14345;HAP96_06785;HF288_02595;QER44105.1;AUW32857.1;OFC61206.1;AEK58244.1;HFU97_01130;HFU84_02040;HFU87_05915;HFQ13_13855;HFU75_13025;HFV…
Cellular Processes; Cellular community - prokaryotes; Biofilm formation - Escherichia coli | Brite Hierarchies; Protein families: signaling and cellular processes; Transporters	polysaccharide biosynthesis/export protein	wza, gfcE	K01991	2_FELXIBLE	79	124	EGQ63977.1;EGQ64283.1;HF920_09310;HF918_01550;HF921_12685;HF923_14455;HF928_08925;HAP94_18115;HF563_04410;HF563_16295;AIA54919.1;HAP97_09335;HAQ00_01910;OFC35411.1;HAP98_13420;HAP96_01635;OFC37334.1;OFC39614.1;HFU97_02960;HFU84_01335;HFU87_01465;HFQ13_11840;HFU75_03270;HFV00_02085;ACK78239.1;PZD81153.1;ACH84783.1;HF282_07885;fig|6666666.521345.peg.4637;HMI48_08680;WP_012607588.1;HF283_07650;RRN81…
Environmental Information Processing; Signal transduction; Two-component system | Cellular Processes; Cell motility; Bacterial chemotaxis | Brite Hierarchies; Protein families: signaling and cellular processes; Two-component system | Brite Hierarchies; Protein families: signaling and cellular processes; Bacterial motility proteins	two-component system, chemotaxis family, chemotaxis protein CheY	cheY	K03413	2_FELXIBLE	67	124	HF563_17605;WP_024892580.1;OCX68672.1;OCX77882.1;OCX85829.1;OCX84152.1;OFC48556.1;WP_031569220.1;HF281_11460;AIA55090.1;AIA55753.1;HAP97_11570;HAP97_12805;HFV02_06380;HFV02_06940;HAQ03_07295;HAQ03_10850;HAQ00_00475;HAQ00_01160;OFC36984.1;OFC37596.1;HAP98_05085;HAP98_05485;HAP96_06975;HAP96_10445;HAP99_12775;HF288_08125;HF288_13720;QER44541.1;AUW32746.1;OFC60673.1;AEK56844.1;AEK58100.1;HAQ02_06645…
Genetic Information Processing; Translation; Ribosome | Brite Hierarchies; Protein families: genetic information processing; Ribosome	small subunit ribosomal protein S4	RP-S4, rpsD	K02986	1_CORE	94	123	HF283_00455;HF283_16120;TQN52541.1;QFX95745.1;WP_010639088.1;WP_024893745.1;OCX77146.1;HER14_12225;HF669_09125;HAQ01_08610;HF670_06355;OCX69718.1;OCX80689.1;OCX89338.1;HF671_13230;OFC47415.1;WP_075322716.1;HAP67_17415;HF673_12665;OCX76391.1;OCX87518.1;HJG40_06160;HAP95_00875;HHS34_06770;PKY10863.1;OYV72327.1;HF282_04405;HF282_06840;HF281_04445;AIA54525.1;HAP97_08390;HFV02_10135;HAQ03_11610;HAQ00_…
Metabolism; Carbohydrate metabolism; Pyruvate metabolism	D-lactate dehydrogenase (cytochrome) [EC:1.1.2.4]	LDHD, dld	K00102	1_CORE	92	123	HF290_06620;HF283_04835;HF561_16830;HF920_06680;HF918_13200;HF928_13630;HAP94_23320;HF929_13505;OYV82387.1;HF283_09645;HF281_10850;AIA55144.1;HAP97_08910;HFV02_12190;HAQ03_07565;HAQ00_00890;OFC30061.1;HAP98_08570;HAP96_03655;HAP99_06400;HF288_09875;QER44597.1;AUW32796.1;AEK58156.1;HAQ02_06915;OFC39139.1;HFU97_13780;HFU84_13070;HFU87_09675;HFQ13_04500;HFU75_12165;HFV00_01770;RNF67637.1;ACK80057.1;…
Environmental Information Processing; Signal transduction; Two-component system | Cellular Processes; Cell growth and death; Apoptosis | Cellular Processes; Cell growth and death; Apoptosis - fly | Cellular Processes; Cell growth and death; Apoptosis - multiple species | Cellular Processes; Cell growth and death; p53 signaling pathway | Human Diseases; Cancers: Overview; Pathways in cancer | Huma…	cytochrome c	CYC	K08738	2_FELXIBLE	78	123	HF641_14305;HF281_07160;AIA55258.1;HAP97_01550;HFV02_14600;HAQ03_06595;HAQ00_09485;OFC29706.1;HAP98_01635;HAP96_11245;HAP99_08960;HF288_08255;QER45730.1;AUW34019.1;OFC61146.1;AEK58291.1;HAQ02_02260;OFC30306.1;OFC35931.1;HFU97_07810;HFU84_00895;HFU87_02715;HFQ13_14090;HFU75_01320;HFV00_12220;RNF61486.1;ACK80437.1;PZD80034.1;WP_163057601.1;HF282_05040;fig|6666666.521345.peg.1225;HMI48_02440;WP_0126…
Metabolism; Metabolism of terpenoids and polyketides; Terpenoid backbone biosynthesis	4-hydroxy-3-methylbut-2-en-1-yl diphosphate reductase [EC:1.17.7.4]	ispH, lytB	K03527	1_CORE	94	122	HF281_10120;AIA53954.1;HAP97_10675;HFV02_11635;HAQ03_12270;HAQ00_13440;OFC28937.1;HAP98_11060;HAP96_04090;HAP99_07990;HF288_04780;QER45688.1;AUW31630.1;OFC43027.1;AEK56718.1;HAQ02_12635;OFC38021.1;OFC37199.1;HFU97_03435;HFU84_02655;HFU87_03890;HFQ13_02430;HFU75_06015;HFV00_06365;RNF63790.1;ACK77946.1;PZD80317.1;ACH85043.1;WP_163056346.1;HF282_00800;fig|6666666.521345.peg.2390;HMI48_11855;EGQ62694…
Metabolism; Carbohydrate metabolism; Pentose phosphate pathway | Metabolism; Metabolism of other amino acids; Glutathione metabolism	6-phosphogluconate dehydrogenase [EC:1.1.1.44 1.1.1.343]	PGD, gnd, gntZ	K00033	1_CORE	93	122	HF283_18420;HF283_19955;HF561_01045;HF568_01250;HF639_13775;WP_031572173.1;HF568_07450;HAP94_23350;HF568_16310;BBF66793.1;HF281_12380;AIA54812.1;HAP97_10960;HFV02_11370;HAQ03_00180;HAQ03_09495;HAQ00_07945;OFC38693.1;HAP98_03805;HAP96_10950;HAP99_08530;HF288_03965;QER43662.1;AUW32300.1;OFC56227.1;AEK57602.1;HAQ02_03350;OFC30364.1;OFC41138.1;HFU97_01240;HFU97_14380;HFU84_05110;HFU84_13205;HFU87_043…
Metabolism; Glycan biosynthesis and metabolism; Lipopolysaccharide biosynthesis | Brite Hierarchies; Protein families: metabolism; Lipopolysaccharide biosynthesis proteins	D-beta-D-heptose 7-phosphate kinase / D-beta-D-heptose 1-phosphate adenosyltransferase [EC:2.7.1.167 2.7.7.70]	gmhC, hldE, waaE, rfaE	K03272	1_CORE	92	122	HF281_05600;AIA56452.1;HAP97_09460;HFV02_13455;HAQ03_12475;HAQ00_01700;OFC38269.1;HAP98_02955;HAP96_06370;HAP99_03120;HF288_13435;QER44261.1;AUW33779.1;AEK59410.1;HAQ02_09080;OFC39337.1;OFC41407.1;HFU97_07200;HFU84_04520;HFU87_08095;HFQ13_02720;HFU75_06800;HFV00_08290;RNF74739.1;ACK78447.1;PZD82830.1;ACH82568.1;WP_163055692.1;HF282_07225;fig|6666666.521345.peg.3041;HMI48_13195;WP_012535973.1;HF29…
Environmental Information Processing; Signal transduction; Two-component system | Brite Hierarchies; Protein families: metabolism; Protein kinases | Brite Hierarchies; Protein families: signaling and cellular processes; Two-component system	two-component system, NtrC family, sensor histidine kinase AtoS [EC:2.7.13.3]	atoS	K07710	1_CORE	90	122	HF283_20110;OYV75006.1;TQN50692.1;PKY10315.1;HAP67_16575;OYV76183.1;OFC60848.1;HFU97_05230;HFU84_13530;HFU87_08455;HFQ13_08675;HFU75_00740;HFV00_00965;RNF67897.1;ACK79489.1;PZD80385.1;ACH82290.1;WP_163055754.1;HF282_04885;HMI48_12245;WP_111122593.1;HF290_02430;RRN88206.1;HF289_13925;HF285_14950;HF292_05840;NDU43821.1;HF561_14520;HF563_09605;HF568_01255;HF639_04345;BBF65177.1;HF641_11645;HF668_131…
Brite Hierarchies; Protein families: signaling and cellular processes; Transporters	outer membrane protein, multidrug efflux system	mdtP	K15550	2_FELXIBLE	89	122	OFC37307.1;HAQ03_14455;HAQ02_01095;HF282_07585;HF283_15815;HF563_02830;HER14_15545;WP_031570337.1;HF281_02935;AIA54995.1;AIA55626.1;HAP97_09015;HAP97_10285;HFV02_14355;HFV02_14670;HAQ00_05300;HAQ00_09745;OFC32725.1;HAP98_04025;HAP98_07590;HAP96_06120;HAP96_14190;HAP99_03750;HAP99_06075;HF288_07705;HF288_10545;QER43109.1;QER44763.1;AUW33983.1;AUW34052.1;OFC62085.1;AEK58010.1;AEK58594.1;HAQ02_02315…
Brite Hierarchies; Protein families: signaling and cellular processes; Transporters	peptidoglycan-binding protein ArfA	K16191, arfA	K16191	2_FELXIBLE	84	122	HF281_05620;AIA56456.1;HAP97_05735;HFV02_01955;HAQ00_01680;OFC38265.1;HAP98_02935;HAP96_03785;HAP99_13085;HF288_07970;HF288_14455;QER44257.1;AUW33783.1;AEK59414.1;OFC39341.1;OFC41403.1;ACK79776.1;PZD80713.1;ACH84510.1;HF282_07145;fig|6666666.521345.peg.1938;HMI48_07305;EGQ62958.1;WP_012607498.1;HF283_02455;RRN82314.1;HF285_01125;TQN49510.1;OCX68920.1;OCX71316.1;OCX78909.1;OCX81990.1;OFC46642.1;OC…
Environmental Information Processing; Signal transduction; Two-component system	K+-transporting ATPase ATPase C chain [EC:3.6.3.12]	kdpC	K01548	2_FELXIBLE	76	122	EGQ64314.1;HF563_02480;HF563_11035;HAP67_17620;HAP67_17615;HAP94_22670;HAP94_24370;HF281_02040;AIA54097.1;AIA54206.1;AIA56681.1;HAP97_04085;HAP97_14420;HFV02_04170;HFV02_14250;HAQ03_01420;HAQ00_03055;HAQ00_14595;OFC30924.1;OFC38316.1;HAP98_01785;HAP98_08720;HAP96_02865;HAP96_12455;HAP99_08210;HF288_00590;QER44000.1;AUW31736.1;OFC44928.1;AEK56790.1;AEK56938.1;HAQ02_12480;OFC38556.1;OFC39041.1;OFC3…
Brite Hierarchies; Protein families: signaling and cellular processes; Prokaryotic defense system	antitoxin HicB	hicB	K18843	2_FELXIBLE	72	122	QFG79444.1;HF561_10070;HF563_15580;HF568_08740;HF639_05680;HF641_12965;HF668_01315;OFC38872.1;OFC39059.1;OFC36825.1;AIA55642.1;HAP97_02345;HFV02_08195;HFV02_12885;HAQ00_05395;OFC36737.1;HAP98_00400;HAP96_05365;HAP99_11910;OFC40432.1;OFC37410.1;ACK78861.1;PZD80163.1;ACH83655.1;HF282_03200;HMI48_10930;EGQ63207.1;WP_009567290.1;HF290_16825;HF283_03550;RRN83810.1;HF289_12755;HF285_11475;HF292_15285;Q…
Brite Hierarchies; Protein families: genetic information processing; Transcription factors	LysR family transcriptional regulator, regulator for metE and metH	metR	K03576	1_CORE	94	121	HF563_15765;OYV81521.1;TQN49480.1;WP_010641904.1;OCX69573.1;HF669_11510;HF670_02910;OCX76874.1;OCX82171.1;OCX88220.1;HF671_09815;OFC43581.1;OCX75334.1;OCX87080.1;WP_031569342.1;HJG40_15100;HAP95_08285;HHS34_07265;HAP94_03200;HF281_05630;AIA56458.1;HAP97_05745;HFV02_01945;HAQ03_12445;HAQ00_01670;OFC38263.1;HAP98_02925;HAP96_03795;HAP99_13095;HF288_07960;QER44255.1;AUW33785.1;AEK59416.1;HAQ02_09050…
Brite Hierarchies; Protein families: metabolism; Peptidases | Brite Hierarchies; Protein families: signaling and cellular processes; Secretion system | Brite Hierarchies; Protein families: signaling and cellular processes; Bacterial motility proteins	leader peptidase (prepilin peptidase) / N-methyltransferase [EC:3.4.23.43 2.1.1.-]	pilD, pppA	K02654	1_CORE	94	121	HF283_06930;HF561_00155;HF568_16725;HF639_04105;WP_051690523.1;PKY09684.1;OAP93273.1;OYV76181.1;HF281_05475;AIA56551.1;HAP97_10060;HFV02_13670;HAQ03_03090;HAQ00_07655;OFC34896.1;OFC36403.1;HAP98_14615;HAP96_05955;HAP99_04215;HF288_13960;QER45189.1;AUW33869.1;OFC60932.1;AEK59508.1;HAQ02_01445;OFC31125.1;OFC40468.1;OFC35554.1;OFC38388.1;HFU97_04950;HFU84_12720;HFU87_07295;HFQ13_05115;HFU75_12760;HF…
Metabolism; Carbohydrate metabolism; Inositol phosphate metabolism | Metabolism; Lipid metabolism; Glycerophospholipid metabolism | Metabolism; Lipid metabolism; Ether lipid metabolism | Cellular Processes; Cellular community - prokaryotes; Quorum sensing | Organismal Systems; Endocrine system; Thyroid hormone signaling pathway | Brite Hierarchies; Protein families: signaling and cellular process…	phospholipase C [EC:3.1.4.3]	plc	K01114	2_FELXIBLE	57	121	HF283_05795;HF289_16755;HF563_13095;HF921_01740;HF929_01180;HF285_08380;HER14_01525;HAQ01_09825;HAP95_00315;HF920_02475;OAP92082.1;HF285_13550;HF285_13570;NDU42639.1;HF568_15950;HF641_12560;HAQ01_12155;OCX68279.1;OCX81635.1;PKY09443.1;OYV73268.1;HFU97_04425;HFU84_08715;HFU87_13175;HFQ13_06310;HFQ13_09725;HFU75_00395;HFU75_03560;HFV00_07150;RNF59469.1;HF289_17920;HF285_02975;NDU43388.1;TQN49135.1;…
Not Included in Pathway or Brite; Unclassified: metabolism; Enzymes with EC numbers	peroxiredoxin Q/BCP [EC:1.11.1.15]	BCP, PRXQ, DOT5	K03564	1_CORE	95	120	HF285_12935;OCB02904.1;WP_081662556.1;AEM46958.1;HF281_07105;AIA55269.1;HAP97_01605;HFV02_00415;HAQ03_00330;HAQ00_09430;OFC29701.1;HAP98_11325;HAP96_11300;HAP99_08905;HF288_14095;QER45741.1;AUW32910.1;OFC61226.1;AEK58302.1;HAQ02_07970;OFC30301.1;OFC41999.1;HFU97_06300;HFU84_13640;HFU87_13745;HFQ13_14135;HFU75_01275;HFV00_01165;RNF62866.1;ACK80434.1;PZD81702.1;ACH83422.1;WP_163054630.1;HF282_01720…
Metabolism; Energy metabolism; Nitrogen metabolism | Metabolism; Amino acid metabolism; Alanine, aspartate and glutamate metabolism | Brite Hierarchies; Protein families: metabolism; Peptidases	glutamate synthase (NADPH) large chain [EC:1.4.1.13]	gltB	K00265	1_CORE	94	120	EGQ64063.1;EGQ64191.1;HF925_04165;EGQ64272.1;HF283_20220;HF292_10175;HF561_16190;HF563_09510;HF920_12530;HF918_14365;HF921_12950;HF928_14505;HAP94_07260;HF929_02840;HF283_09665;HF292_03895;HF561_16110;HF563_18150;HF920_09135;HF918_04900;HF921_02675;HF928_01390;HAP94_19660;HF929_14435;HF283_13950;HF281_08270;AIA55396.1;HAP97_02665;HFV02_06030;HAQ03_00955;HAQ00_03905;OFC29556.1;HAP98_08510;HAP96_06…
Brite Hierarchies; Protein families: signaling and cellular processes; Secretion system | Brite Hierarchies; Protein families: signaling and cellular processes; Bacterial motility proteins	type IV pilus assembly protein PilQ	pilQ	K02666	1_CORE	91	120	HF283_17645;HF283_17800;HF285_13965;HF292_01030;HF561_15350;HF563_08405;HF639_03870;HF668_05540;HF563_03190;HAP98_00235;HF918_04875;HF281_08245;AIA55391.1;HAP97_02690;HFV02_02890;HAQ03_00930;HAQ00_03930;HAP98_08485;HAP96_06500;HAP99_01815;HF288_02385;QER45921.1;AUW33014.1;OFC58148.1;AEK58423.1;HAQ02_08605;HFU97_04755;HFU84_06505;HFU87_09365;HFQ13_12380;HFU75_02340;HFV00_06000;RNF72407.1;ACK78147.…
Metabolism; Energy metabolism; Sulfur metabolism	sulfur-oxidizing protein SoxY	soxY	K17226	2_FELXIBLE	69	120	HAP94_02345;HF281_08705;AIA56063.1;HAP97_10720;HFV02_12955;HAQ03_10680;HAQ00_11045;OFC33829.1;HAP98_07295;HAP96_12310;HAP99_01410;HF288_11145;QER45577.1;AUW33412.1;OFC60839.1;AEK59014.1;HAQ02_07705;OFC40232.1;OFC41507.1;HFU97_05245;HFU84_13515;HFU87_08470;HFQ13_08660;HFU75_00725;HFV00_00980;RNF67903.1;NDU42554.1;TQN51374.1;QFX97264.1;WP_010637252.1;WP_024892986.1;OCX71514.1;HER14_05945;HF669_0142…
Metabolism; Energy metabolism; Sulfur metabolism	sulfur-oxidizing protein SoxZ	soxZ	K17227	2_FELXIBLE	69	120	HF281_08700;HF281_09365;AIA55914.1;AIA56064.1;HAP97_04470;HAP97_10725;HFV02_04085;HFV02_12960;HAQ03_10675;HAQ03_13125;HAQ00_11040;HAQ00_15270;OFC33830.1;OFC33859.1;HAP98_07290;HAP98_10085;HAP96_04415;HAP96_12305;HAP99_01405;HAP99_09480;HF288_09725;HF288_11150;QER45578.1;QER45611.1;AUW33273.1;AUW33413.1;OFC42490.1;OFC60840.1;AEK58864.1;AEK59015.1;HAQ02_00975;HAQ02_07700;OFC34970.1;OFC40233.1;OFC37…
Environmental Information Processing; Signal transduction; Two-component system | Cellular Processes; Cell motility; Bacterial chemotaxis | Brite Hierarchies; Protein families: metabolism; Protein kinases | Brite Hierarchies; Protein families: signaling and cellular processes; Two-component system | Brite Hierarchies; Protein families: signaling and cellular processes; Bacterial motility proteins	two-component system, chemotaxis family, sensor kinase CheA [EC:2.7.13.3]	cheA	K03407	2_FELXIBLE	66	120	TQN52425.1;HF671_09535;WP_075322649.1;HAP95_07715;OCX73301.1;HAP95_07710;WP_031569805.1;WP_155270446.1;WP_162143012.1;OCX76683.1;HGE67827.1;HFU97_10915;HFU84_09490;HFU87_00780;HFQ13_10960;HFU75_08360;HFV00_13410;WP_163053997.1;fig|6666666.521345.peg.5937;HF292_09795;NDU42491.1;TQN52433.1;HF671_09500;WP_075323584.1;WP_081576797.1;OCX73881.1;OCX85903.1;HAP95_07750;HHS34_06130;PKY11195.1;HGE68237.1;…
Environmental Information Processing; Signal transduction; Two-component system | Cellular Processes; Cell motility; Bacterial chemotaxis | Cellular Processes; Cell motility; Flagellar assembly | Brite Hierarchies; Protein families: signaling and cellular processes; Transporters | Brite Hierarchies; Protein families: signaling and cellular processes; Bacterial motility proteins	chemotaxis protein MotA	motA	K02556	2_FELXIBLE	66	120	HJG40_09975;HF281_11700;AIA55138.1;HAP97_11330;HFV02_00700;HFV02_07655;HAQ03_07535;HAQ03_08470;HAQ00_00920;OFC34812.1;OFC37100.1;OFC37597.1;HAP98_09245;HAP96_12125;HAP99_08845;HAP99_13015;HF288_01525;QER44590.1;AUW32791.1;OFC61584.1;AEK58150.1;AEK58204.1;HAQ02_06885;HAQ02_09530;OFC30926.1;OFC35771.1;OFC37073.1;OFC35906.1;OFC36330.1;OFC38829.1;HFU97_00520;HFU97_09255;HFU84_06115;HFU84_11565;HFU87_…
Not Included in Pathway or Brite; Unclassified: genetic information processing; Replication and repair	transposase	K07487	K07487	2_FELXIBLE	49	120	HFV02_12090;HF288_10990;HF289_02875;HAQ03_04460;HF281_06525;HAQ00_11730;ACH84170.1;fig|6666666.521345.peg.353;EGQ62088.1;WP_140390876.1;HAQ03_11225;HAP99_01950;WP_140390874.1;HF281_07460;HF281_09435;AIA54069.1;AIA54070.1;AIA54341.1;AIA54439.1;AIA54531.1;AIA54761.1;AIA54977.1;AIA55199.1;AIA55875.1;AIA56420.1;AIA56593.1;AIA56669.1;AIA56798.1;HAQ00_11455;HAP99_06055;QER44079.1;AUW31672.1;AUW32379.2;…
Brite Hierarchies; Protein families: metabolism; Peptidases | Brite Hierarchies; Protein families: genetic information processing; Chaperones and folding catalysts	cell division protease FtsH [EC:3.4.24.-]	ftsH, hflB	K03798	1_CORE	94	119	HF290_06365;HAQ01_15375;OCX75196.1;OCX85322.1;HHS34_08310;HF283_09040;HF283_17905;HF639_07905;WP_024892401.1;OCX72196.1;OCX83820.1;OCX86109.1;OFC50251.1;HAP94_07185;CDQ10460.1;SMH64487.1;OFC34904.1;OFC38379.1;OFC42127.1;HAP94_01420;OYV80954.1;HF281_03645;AIA56222.1;HAP97_07930;HFV02_12615;HAQ03_04210;HAQ00_05855;OFC39276.1;HAP98_08820;HAP96_12935;HAP99_00755;HF288_07805;QER43812.1;AUW33566.1;AEK5…
Genetic Information Processing; Folding, sorting and degradation; Protein export | Environmental Information Processing; Membrane transport; Bacterial secretion system | Brite Hierarchies; Protein families: signaling and cellular processes; Secretion system	sec-independent protein translocase protein TatA	tatA	K03116	1_CORE	94	119	HF283_06160;HF281_01195;AIA54265.1;HAP97_03255;HFV02_07320;HAQ03_14190;HAQ00_02605;OFC35163.1;HAP98_13235;HAP96_09825;HAP99_01060;HF288_11255;QER44479.1;AUW31791.1;OFC43185.1;AEK56999.1;HAQ02_03875;OFC38497.1;OFC39404.1;HFU97_01925;HFU84_14260;HFU87_04625;HFQ13_01445;HFU75_10655;HFV00_05200;RNF66592.1;ACK80773.1;PZD81021.1;ACH84851.1;WP_009566921.1;HF282_06075;fig|6666666.521345.peg.3413;HMI48_09…
Not Included in Pathway or Brite; Unclassified: metabolism; Energy metabolism	FdhD protein	fdhD	K02379	1_CORE	92	119	HF281_07120;AIA55266.1;HAP97_01590;HFV02_04250;HAQ03_06555;HAQ00_09445;OFC29698.1;HAP98_11310;HAP96_11285;HAP99_08920;HF288_14080;QER45738.1;AUW32907.1;OFC61229.1;AEK58299.1;HAQ02_02300;OFC30298.1;OFC42002.1;HFU97_03600;HFU84_02820;HFU87_03725;HFQ13_08965;HFU75_00290;HFV00_06530;RNF60938.1;ACK78644.1;ACK79921.1;PZD81208.1;PZD82239.1;ACH83089.1;ACH83585.1;WP_163054853.1;HF282_02875;HF282_14080;fig…
Metabolism; Metabolism of cofactors and vitamins; Ubiquinone and other terpenoid-quinone biosynthesis	3-demethoxyubiquinol 3-hydroxylase [EC:1.14.99.60]	ubiF	K03184	1_CORE	92	119	HF568_16045;HAP98_05190;HF568_17800;HF281_08155;HF281_08160;AIA55373.1;AIA55374.1;HAP97_02775;HAP97_02780;HFV02_02800;HFV02_02805;HAQ03_00840;HAQ03_00845;HAQ00_04015;HAQ00_04020;OFC29537.1;OFC29572.1;HAP98_05195;HAP96_06585;HAP96_06590;HAP99_01900;HAP99_01905;HF288_02295;HF288_02300;QER45938.1;QER45939.1;AUW32999.1;AUW34030.1;OFC52806.1;OFC52807.1;AEK58405.1;AEK58406.1;HAQ02_08690;HAQ02_08695;OFC…
Metabolism; Carbohydrate metabolism; Starch and sucrose metabolism | Cellular Processes; Cellular community - prokaryotes; Biofilm formation - Escherichia coli | Brite Hierarchies; Protein families: metabolism; Glycosyltransferases | Brite Hierarchies; Protein families: signaling and cellular processes; Transporters	cellulose synthase (UDP-forming) [EC:2.4.1.12]	bcsA	K00694	2_FELXIBLE	61	119	HF563_00975;OCB02978.1;WP_158025242.1;OCX76284.1;OCX73932.1;OCX78464.1;OCX89245.1;OFC42639.1;OFC34847.1;QER45539.1;AUW31921.1;AEK57145.1;OFC39952.1;OFC38195.1;WP_140391165.1;HAP94_19285;HAP98_10480;OAP88158.1;OAP92197.1;HAP99_01500;OFC61355.1;HAP94_17400;HF929_07670;CDQ09327.1;OFA16494.1;SMH63979.1;AEM47721.1;OCB03852.1;AUW31667.1;AUW34222.1;QEM40730.1;OFC32727.1;HF281_03215;AIA54405.1;AIA56633.1…
Metabolism; Amino acid metabolism; Phenylalanine, tyrosine and tryptophan biosynthesis	shikimate kinase / 3-dehydroquinate synthase [EC:2.7.1.71 4.2.3.4]	aroKB	K13829	1_CORE	95	118	EGQ64193.1;BBF65750.1;HF283_11395;HF283_17655;HF563_11320;HF281_08255;AIA55393.1;HAP97_02680;HFV02_02900;HAQ03_00940;HAQ00_03920;OFC29553.1;HAP98_08495;HAP96_06490;HAP99_01805;HF288_02395;QER45919.1;AUW33016.1;OFC58150.1;AEK58425.1;HAQ02_08595;OFC29999.1;OFC35479.1;HFU97_04765;HFU84_06495;HFU87_09355;HFQ13_12390;HFU75_02350;HFV00_05990;RNF70641.1;ACK78438.1;PZD82198.1;ACH83131.1;WP_163054792.1;HF…
Organismal Systems; Aging; Longevity regulating pathway - multiple species | Brite Hierarchies; Protein families: genetic information processing; Chaperones and folding catalysts	ATP-dependent Clp protease ATP-binding subunit ClpB	clpB	K03695	1_CORE	95	118	HAQ00_12595;HAQ00_12635;AEM48417.1;OYV72608.1;HF281_10345;AIA55836.1;HAP97_14080;HFV02_07760;HAQ03_09085;HAQ00_12800;OFC32295.1;HAP98_14055;HAP96_08250;HAP99_07820;HF288_08705;QER45071.1;AUW33213.1;OFC62252.1;AEK58800.1;HAQ02_13145;OFC39557.1;OFC39427.1;HFU97_04020;HFU84_08035;HFU87_03965;HFQ13_12970;HFU75_05300;HFV00_10260;RNF58259.1;ACK78387.1;PZD80001.1;ACH83860.1;WP_163057531.1;HF282_17400;fi…
Genetic Information Processing; Replication and repair; DNA replication | Genetic Information Processing; Replication and repair; Mismatch repair | Genetic Information Processing; Replication and repair; Homologous recombination | Brite Hierarchies; Protein families: genetic information processing; DNA replication proteins | Brite Hierarchies; Protein families: genetic information processing; DNA…	DNA polymerase III subunit beta [EC:2.7.7.7]	dnaN	K02338	1_CORE	95	118	EGQ64047.1;HF283_01735;HF283_08175;HF283_16785;HF921_07555;CDQ10435.1;SMH64461.1;OFA16647.1;HGE67601.1;fig|6666666.523682.peg.834;QER45360.1;AIA55676.1;HAP97_01095;HFV02_08320;HAQ03_02740;HAQ00_10165;OFC38449.1;HAP98_15005;HAP96_07390;HAP99_11745;AEK57863.1;HAQ02_11545;OFC30225.1;OFC35691.1;HF281_02815;AIA53894.1;HAP97_04580;HFV02_07935;HAQ03_03225;HAQ00_13140;OFC28991.1;HAP98_11545;HAP96_05230;H…
Brite Hierarchies; Protein families: genetic information processing; DNA replication proteins	DnaA-homolog protein	hda	K10763	1_CORE	95	118	ACK80424.1;PZD80251.1;PZD80547.1;PZD80790.1;PZD81555.1;ACH83742.1;ACH84243.1;ACH84597.1;ACH84966.1;HF282_18120;HMI48_01845;HMI48_06395;HMI48_19250;EGQ64241.1;WP_012536793.1;HF290_07395;HF283_15855;RRN81689.1;HF289_04865;HF668_09195;HHS34_10975;HHS34_14545;OYV80393.1;OYV82058.1;HF281_03920;AIA54867.1;HAP97_08760;HFV02_07245;HAQ03_01095;HAQ00_05105;OFC39170.1;HAP98_07500;HAP96_13270;HAP99_00905;HF2…
Metabolism; Energy metabolism; Oxidative phosphorylation	NAD(P)H-quinone oxidoreductase subunit 5 [EC:7.1.1.2]	ndhF	K05577	1_CORE	95	118	HF283_12710;QFX95155.1;OYV81213.1;HGE67841.1;HF281_04255;HF281_09445;AIA54883.1;HAP97_08675;HFV02_07160;HFV02_12685;HAQ03_06540;HAQ00_05020;OFC30159.1;OFC38398.1;HAP98_08365;HAP96_08465;HAP99_03450;HAP99_12530;HF288_12035;QER45299.1;QER45389.1;AUW32381.1;AUW32432.1;OFC52149.1;OFC60376.1;AEK57688.1;AEK57739.1;HAQ02_04285;OFC30562.1;OFC38632.1;OFC36174.1;OFC42079.1;HFU97_10330;HFU84_10495;HFU87_127…
Genetic Information Processing; Folding, sorting and degradation; Protein export | Brite Hierarchies; Protein families: metabolism; Peptidases	signal peptidase I [EC:3.4.21.89]	lepB	K03100	1_CORE	94	118	HF281_07735;AIA55996.1;HAP97_06700;HFV02_01550;HAQ03_05710;HAQ00_15685;OFC38122.1;HAP98_03565;HAP96_00665;HAP99_02500;HF288_13220;QER44182.1;AUW33351.1;OFC58717.1;AEK58949.1;HAQ02_12340;OFC30449.1;OFC40852.1;HFU97_09560;HFU84_05810;HFU87_06480;HFQ13_03620;HFU75_11285;HFV00_10035;RNF58229.1;ACK78862.1;PZD81755.1;ACH83361.1;WP_009567235.1;HF282_11170;fig|6666666.521345.peg.4264;HMI48_14580;EGQ63163…
Brite Hierarchies; Protein families: signaling and cellular processes; Secretion system | Brite Hierarchies; Protein families: signaling and cellular processes; Bacterial motility proteins	pilus assembly protein CpaF	cpaF, tadA	K02283	2_FELXIBLE	79	118	HF290_00220;HF289_08985;HF283_12115;HF563_01665;HF281_08535;AIA56438.1;HAP97_09540;HFV02_04665;HAQ00_01780;OFC29932.1;HAP98_03035;HAP96_06290;HAP99_05650;HF288_11515;QER44277.1;AUW33768.1;OFC61754.1;AEK59395.1;OFC35011.1;OFC35825.1;HFU97_14090;HFU84_08795;HFU87_00570;HFQ13_13695;HFU75_13175;HFV00_01920;WP_163054418.1;fig|6666666.521345.peg.4228;HF290_11870;HF289_15885;HF292_13865;NDU41541.1;QFG79…
Not Included in Pathway or Brite; Poorly characterized; General function prediction only	NTE family protein	K07001	K07001	2_FELXIBLE	77	118	HF283_04485;HF283_14705;HAQ03_07900;HAQ02_02560;HFU97_00970;HFU84_06915;HFU87_09905;HFQ13_00495;HFU75_04530;HFV00_10485;WP_010637453.1;HF669_01505;HAQ01_07385;HF670_15640;HF671_15805;HF673_10175;HHS34_11865;PKY11708.1;WP_010640297.1;HF669_06675;WP_010640300.1;HF669_06665;HF929_01150;HF670_07565;HF670_10465;WP_075322583.1;HF921_04800;OCB03649.1;HF288_03155;HF563_00480;WP_038019079.1;AIA55467.1;HAP…
Metabolism; Metabolism of cofactors and vitamins; Folate biosynthesis	molybdopterin molybdotransferase [EC:2.10.1.1]	moeA	K03750	1_CORE	95	117	HF281_10490;AIA55865.1;HAP97_02245;HFV02_14105;HAQ03_08940;HAQ00_12945;OFC39088.1;HAP98_13910;HAP96_08840;HAP99_06680;HF288_07270;QER45100.1;AUW33241.1;AEK58829.1;HAQ02_05135;OFC34996.1;OFC37436.1;HFU97_11515;HFU84_07700;HFU87_13335;HFQ13_13470;HFU75_09015;HFV00_07755;RNF63760.1;ACK78234.1;PZD79912.1;ACH83957.1;WP_163057637.1;HF282_15065;fig|6666666.521345.peg.3714;HMI48_02955;EGQ63359.1;WP_01253…
Metabolism; Metabolism of cofactors and vitamins; Folate biosynthesis	molybdenum cofactor guanylyltransferase [EC:2.7.7.77]	mobA	K03752	1_CORE	94	117	QFX94652.1;WP_024895042.1;WP_024895503.1;OCX69469.1;OCX73209.1;HER14_14180;HF670_05535;OCX68448.1;OCX79307.1;OCX78176.1;OCX85774.1;OCX88769.1;OCX89407.1;HF671_13555;OFC43551.1;OFC43880.1;WP_075323939.1;HAP67_15460;OCX74152.1;OCX86738.1;WP_031573112.1;HAP95_12820;PKY09694.1;HF281_10480;AIA55863.1;HAP97_02235;HFV02_14115;HAQ03_08950;HAQ00_12935;OFC39086.1;HAP98_13920;HAP96_08830;HAP99_06690;HF288_0…
Metabolism; Carbohydrate metabolism; Pyruvate metabolism | Metabolism; Energy metabolism; Carbon fixation in photosynthetic organisms | Metabolism; Energy metabolism; Carbon fixation pathways in prokaryotes | Metabolism; Energy metabolism; Methane metabolism	phosphoenolpyruvate carboxylase [EC:4.1.1.31]	ppc	K01595	1_CORE	94	117	HF561_13595;HF568_09655;HF639_16390;HF668_09465;HHS34_01050;HF563_03390;HF563_08380;HF568_07365;HER14_13165;HAQ01_00355;HAP67_06870;HF673_07810;HF668_03485;HF281_08325;AIA55407.1;HAP97_02610;HFV02_12660;HAQ03_01010;HAQ00_03850;OFC29566.1;HAP98_08565;HAP96_06420;HAP99_10705;HF288_02465;QER45905.1;AUW33029.1;OFC55750.1;AEK58439.1;HAQ02_08525;OFC29986.1;OFC35492.1;HFU97_08145;HFU84_00560;HFU87_02380…
Not Included in Pathway or Brite; Unclassified: genetic information processing; Others	phage shock protein A	pspA	K03969	1_CORE	94	117	HF283_10345;OFA15011.1;fig|6666666.523682.peg.395;HF283_10665;HF283_18155;NDU42636.1;HF920_12600;OAP91076.1;HF918_11670;HF921_06335;HAP93_11000;HF923_07240;HF925_10230;HF928_05130;HAP94_26495;HF929_03070;CDQ09824.1;OFA16878.1;SMH66364.1;AEM46296.1;OCB03554.1;OYV82360.1;HAP95_00235;OAP93388.1;HHS34_03470;HF281_12345;AIA54819.1;HAP97_00510;HFV02_11405;HAQ03_09530;HAQ00_07910;OFC28399.1;HAP98_03840;…
Metabolism; Nucleotide metabolism; Purine metabolism	phosphoribosylformylglycinamidine synthase [EC:6.3.5.3]	purL, PFAS	K01952	1_CORE	93	117	HF283_13810;HF285_05360;HF292_01230;HF561_05885;HF563_13580;HF568_17915;HF639_00990;HF641_10415;HF668_02680;HF920_01025;HF918_02785;HF921_11285;HF923_12135;HF928_07375;OYV75286.1;HF563_00285;HF563_03420;HF288_13130;fig|6666666.521345.peg.2616;HF669_10355;HAQ01_11150;HHS34_08230;HGE67462.1;HF281_03155;AIA55897.1;HAP97_04555;HFV02_02310;HAQ03_13040;HAQ00_15185;OFC39104.1;HAP98_12140;HAP96_08380;HAP…
Not Included in Pathway or Brite; Unclassified: signaling and cellular processes; Structural proteins	HlyD family secretion protein	ABC.CD.TX	K02005	2_FELXIBLE	80	117	HF283_07370;HF283_07375;HF283_20600;HF281_06820;AIA54656.1;HAP97_12510;HFV02_02105;HAQ03_04625;HAQ00_09195;OFC30467.1;HAP98_09215;HAP96_03485;HAP99_12730;HF288_05370;QER44115.1;AUW32160.1;OFC62225.1;AEK57444.1;HAQ02_05690;OFC30920.1;OFC36322.1;fig|6666666.523682.peg.1717;HF563_18390;WP_035211655.1;HF281_04980;AIA54368.1;HAP97_04705;HFV02_06680;HAQ03_12705;HAQ00_03265;OFC29654.1;HAP98_06145;HAP96_…
Not Included in Pathway or Brite; Unclassified: metabolism; Enzymes with EC numbers	peptidoglycan-N-acetylglucosamine deacetylase [EC:3.5.1.104]	pdgA	K22278	2_FELXIBLE	73	117	HF563_05600;HF563_14895;WP_051488071.1;HER14_13720;HAQ01_02725;HER14_13845;HJG40_09365;HJG40_10240;NDU43231.1;WP_051690554.1;RNF71054.1;HF561_06580;HF568_05615;HF639_05190;BBF66385.1;TQN52039.1;QFX97736.1;HER14_17020;HAQ01_02350;WP_075323475.1;HF673_11845;WP_065974761.1;OCX75181.1;OCX80666.1;HAP93_01900;HF923_10040;HF925_13055;HGE68439.1;WP_028990479.1;TQN49899.1;QFX94849.1;WP_080570788.1;WP_0772…
Brite Hierarchies; Protein families: signaling and cellular processes; Prokaryotic defense system	antitoxin FitA	fitA	K21495	2_FELXIBLE	72	117	NDU43112.1;TQN50073.1;WP_010639605.1;WP_024894506.1;OCX69524.1;HER14_02835;HF669_08420;HAQ01_03540;HF670_08260;OCX69600.1;OCX80960.1;OCX88819.1;HF671_02355;OFC46500.1;WP_075322181.1;HAP67_14350;HF673_01395;OCX73062.1;OCX85371.1;WP_031575767.1;HJG40_07815;HF925_12440;HAP94_12630;HF929_04175;CDQ09402.1;OFA17089.1;SMH66335.1;AEM46283.1;OCB02924.1;OYV81356.1;HF281_01650;HFV02_10055;HF288_13545;HFU97_…
Brite Hierarchies; Protein families: signaling and cellular processes; Cytoskeleton proteins	MEMO1 family protein	MEMO1	K06990	2_FELXIBLE	54	117	BBF65579.1;HAP99_00700;fig|6666666.521345.peg.1488;HAP99_03425;OYV73128.1;HF281_09880;OFC29969.1;HAP99_00705;HF288_07535;QER43312.1;AEK57702.1;OFC36882.1;OFC38477.1;RNF66474.1;ACK78105.1;PZD82455.1;ACH82978.1;WP_163057916.1;HF282_03265;fig|6666666.521345.peg.1489;HMI48_16585;EGQ62688.1;WP_009566618.1;HF290_07625;HF283_19575;RRN87077.1;HF289_13505;HF285_12730;HF292_07480;NDU42925.1;QFG77742.1;HF56…
Metabolism; Metabolism of terpenoids and polyketides; Polyketide sugar unit biosynthesis | Metabolism; Biosynthesis of other secondary metabolites; Streptomycin biosynthesis	dTDP-4-dehydrorhamnose reductase [EC:1.1.1.133]	rfbD, rmlD	K00067	1_CORE	92	116	HF290_07340;HF290_11505;HF290_17990;HF563_06120;HF283_07285;HF289_02160;HF568_10650;HAP93_04855;HF563_17660;HF670_00245;HF281_11865;AIA54304.1;HAP97_03610;HFV02_07040;HAQ03_12805;HAQ00_02795;OFC28255.1;OFC35198.1;HAP98_09465;HAP96_02035;HAP99_10895;HF288_14025;QER44440.1;AUW31826.1;OFC61867.1;AEK57038.1;HAQ02_10040;OFC30407.1;OFC38532.1;OFC41074.1;OFC41724.1;HFU97_10785;HFU84_11850;HFU87_12460;HF…
Metabolism; Metabolism of cofactors and vitamins; Porphyrin and chlorophyll metabolism	uroporphyrin-III C-methyltransferase [EC:2.1.1.107]	cobA	K02303	2_FELXIBLE	83	116	HF281_00915;HFV02_08160;OFC36714.1;HAP99_11205;HF288_12460;QER45871.1;AUW32457.1;AEK57772.1;OFC40422.1;OFC37383.1;HFU97_03830;HFU84_06670;HFU87_09515;HFQ13_00215;HFU75_04810;HFV00_10935;RNF61039.1;ACK79647.1;PZD81085.1;ACH84917.1;WP_163059573.1;HF282_18620;fig|6666666.521345.peg.3502;HMI48_09400;EGQ63425.1;WP_009567513.1;HF290_16300;HF283_13580;RRN81651.1;HF289_08750;HF285_08230;HF285_09170;HF292…
Not Included in Pathway or Brite; Unclassified: metabolism; Enzymes with EC numbers	serine/threonine protein phosphatase 1 [EC:3.1.3.16]	pphA	K07313	2_FELXIBLE	65	116	RBL99162.1;TQN50258.1;HF670_09490;HF673_19080;WP_140391035.1;HF281_08455;HF288_05685;WP_035217166.1;OCX67584.1;OCX87648.1;OFC43653.1;WP_031571940.1;HER14_07855;HAP67_17585;HER14_07865;HAP67_17575;HF673_19930;WP_031575046.1;HER14_18840;HF670_04095;HAP67_13330;HF673_19065;HAP67_17200;HF673_18590;WP_031575081.1;OAP93055.1;HAP94_07940;HAP94_08660;OCB02809.1;AIA55675.1;HAP97_01090;HAQ00_10160;HAP98_15…
Not Included in Pathway or Brite; Unclassified: metabolism; Enzymes with EC numbers	[glutamine synthetase] adenylyltransferase / [glutamine synthetase]-adenylyl-L-tyrosine phosphorylase [EC:2.7.7.42 2.7.7.89]	glnE	K00982	1_CORE	95	115	HF283_08700;HF283_09085;HF283_20395;HF283_19365;OYV82176.1;HF292_12250;HF563_19290;HF568_12440;HF668_11235;HF563_04520;HF568_03275;HF563_19130;HF568_04620;HF568_12375;HF641_10180;HF668_01095;HF668_09445;OYV78863.1;OYV81192.1;HGE67957.1;HAQ02_03930;HAQ02_05345;HAQ02_09130;HF281_02585;AIA55814.1;HAP97_01865;HFV02_09290;HAQ03_09690;HAQ00_12040;OFC36646.1;HAP98_04355;HAP96_02710;HAP99_02260;HF288_109…
Brite Hierarchies; Protein families: signaling and cellular processes; Transporters	fluoride exporter	crcB, FEX	K06199	1_CORE	94	115	HF281_10275;AIA55499.1;HAP97_09100;HAP97_14150;HFV02_04520;HAQ03_02120;HAQ03_09155;HAQ00_10385;HAQ00_12730;OFC30117.1;OFC37666.1;HAP98_08190;HAP98_14125;HAP96_08180;HAP96_13695;HAP99_07890;HF288_08775;QER45038.1;AUW33185.1;OFC42510.1;OFC59392.1;HAQ02_04560;HAQ02_13075;OFC30544.1;OFC37415.1;OFC36162.1;OFC36828.1;HFU97_10215;HFU84_10610;HFU87_12905;HFQ13_06105;HFU75_14115;HFV00_07205;RNF67711.1;ACK…
Metabolism; Amino acid metabolism; Lysine biosynthesis	2,3,4,5-tetrahydropyridine-2,6-dicarboxylate N-succinyltransferase [EC:2.3.1.117]	dapD	K00674	1_CORE	94	115	HF285_01690;NDU41752.1;TQN50703.1;OCX68972.1;OCX81476.1;PKY10304.1;HF281_06795;AIA54968.1;HAP97_13555;HFV02_14540;HAQ03_06710;HAQ00_02160;OFC38174.1;HAP98_12815;HAP96_13780;HAP99_06775;HF288_00935;QER45027.1;AUW32648.1;OFC60992.1;AEK57983.1;HAQ02_11370;OFC37565.1;OFC36585.1;HFU97_07865;HFU84_00840;HFU87_02660;HFQ13_14040;HFU75_01370;HFV00_12275;RNF61702.1;ACK78019.1;PZD81568.1;ACH83725.1;WP_01253…
Metabolism; Glycan biosynthesis and metabolism; Lipopolysaccharide biosynthesis | Brite Hierarchies; Protein families: metabolism; Lipopolysaccharide biosynthesis proteins	UDP-2,3-diacylglucosamine hydrolase [EC:3.6.1.54]	lpxH	K03269	1_CORE	94	115	HF283_06010;HF669_09170;HF281_02725;AIA56141.1;HAP97_13300;HFV02_08885;HAQ03_08700;HAQ00_07155;OFC29762.1;HAP98_07960;HAP96_10840;HAP99_04855;HF288_10125;QER44381.1;AUW33490.1;AEK59097.1;HAQ02_09875;OFC39529.1;OFC41828.1;HFU97_11070;HFU84_05475;HFU87_12275;HFQ13_00305;HFU75_04720;HFV00_00010;RNF58272.1;ACK80083.1;PZD79987.1;ACH83878.1;WP_163057509.1;HMI48_02550;EGQ62617.1;WP_009566521.1;HF290_032…
Metabolism; Glycan biosynthesis and metabolism; Lipopolysaccharide biosynthesis | Brite Hierarchies; Protein families: metabolism; Lipopolysaccharide biosynthesis proteins	Kdo2-lipid IVA lauroyltransferase [EC:2.3.1.241]	lpxL, htrB	K02517	1_CORE	94	115	HF281_05295;AIA56516.1;HAP97_07005;HFV02_02660;HAQ03_04965;HAQ00_07475;OFC30281.1;HAP98_04210;HAP96_05470;HAP99_04395;HF288_00845;QER45152.1;AUW33835.1;OFC45274.1;AEK59473.1;HAQ02_13690;OFC37114.1;OFC38068.1;HFU97_07295;HFU84_04615;HFU87_08000;HFQ13_02815;HFU75_06705;HFV00_08195;RNF62939.1;RNF74432.1;ACK80575.1;PZD82744.1;ACH82668.1;WP_163058687.1;HF282_11775;fig|6666666.521345.peg.3650;HMI48_181…
Metabolism; Metabolism of cofactors and vitamins; Ubiquinone and other terpenoid-quinone biosynthesis	4-hydroxy-3-polyprenylbenzoate decarboxylase [EC:4.1.1.98]	ubiD	K03182	1_CORE	94	115	HF283_01225;HF668_09655;HF925_12630;QFG78185.1;HF561_00535;HF568_01345;HF639_13290;BBF65990.1;OAP91887.1;OAP92619.1;HF925_00095;HF925_05585;HF281_08130;AIA55368.1;HAP97_02805;HFV02_02775;HAQ03_00815;HAQ00_04045;OFC29533.1;HAP98_05220;HAP96_06615;HAP99_01930;HF288_02270;QER45944.1;AUW32995.1;OFC52800.1;AEK58400.1;HAQ02_08720;OFC30019.1;OFC35458.1;HFU97_13660;HFU84_12950;HFU87_09555;HFQ13_04380;HFU…
Brite Hierarchies; Protein families: genetic information processing; Chromosome and associated proteins	DNA segregation ATPase FtsK/SpoIIIE, S-DNA-T family	ftsK, spoIIIE	K03466	1_CORE	93	115	HAP94_06315;CDQ10577.1;SMH64608.1;RRN87916.1;HF563_00265;HF563_17395;HF281_08375;AIA56168.1;HFV02_14525;HAQ03_02380;HAQ00_05595;OFC36697.1;HAP99_12580;QER43974.1;AUW33514.1;AEK59125.1;HAQ02_10905;OFC35084.1;OFC41387.1;HFU97_02385;HFU84_09780;HFU87_14290;HFQ13_04575;HFU75_04195;HFV00_13685;RNF64404.1;PZD82616.1;ACH82800.1;WP_163059312.1;HF282_02325;HMI48_17500;EGQ62362.1;WP_041838681.1;HF290_08765…
Human Diseases; Infectious diseases: Bacterial; Salmonella infection	nitric oxide dioxygenase [EC:1.14.12.17]	hmp, YHB1	K05916	1_CORE	91	115	TQN49237.1;OCX68650.1;OCX80614.1;HJG40_13730;HF671_14210;WP_031573001.1;HF281_11385;AIA55154.1;AIA55607.1;HAP97_12070;HFV02_02455;HAQ03_11375;HAQ00_10660;HAP98_02515;HAP96_02450;HAP99_10250;HF288_05585;QER45310.1;AUW32806.1;AUW33130.1;AEK58166.1;AEK58569.1;HAQ02_05535;OFC39128.1;OFC41946.1;HFU97_08545;HFU84_12400;HFU87_05300;HFQ13_00265;HFU75_04760;HFV00_00055;RNF71195.1;ACK79470.1;PZD81984.1;ACH…
Not Included in Pathway or Brite; Unclassified: metabolism; Enzymes with EC numbers	non-specific serine/threonine protein kinase [EC:2.7.11.1]		K08282	2_FELXIBLE	73	115	TQN50181.1;OCX79376.1;OCX81413.1;OCX89064.1;OFC42516.1;OCX72111.1;OCX86463.1;HAP94_20835;HF929_05010;CDQ11875.1;OFA16274.1;SMH65429.1;HF673_00180;HAP95_01705;HHS34_08660;CDQ11876.1;SMH65430.1;HF925_00620;AIA54109.1;HAP97_15090;HFV02_03695;HAQ00_03000;OFC37697.1;HAP98_12610;HAP96_00620;OFC36550.1;OFC39704.1;WP_141565722.1;HER14_05995;HF669_11825;HAP67_13630;HHS34_10225;OFA17556.1;HAP94_21040;OCB01…
Brite Hierarchies; Protein families: signaling and cellular processes; Prokaryotic defense system	antitoxin MazE	mazE, chpAI	K07172	2_FELXIBLE	60	115	HF292_05860;HF292_05880;TQN50216.1;QFX95854.1;WP_010641135.1;WP_024894877.1;OCX72415.1;HF669_09670;HAQ01_01845;OCX78935.1;OCX78987.1;OCX89099.1;OFC43699.1;HF673_07545;OCX70740.1;OCX86580.1;OAP87168.1;HF929_07535;AEM49034.1;WP_075323821.1;AEK59586.1;HFU97_00845;HFU84_07040;HFU87_10030;HFQ13_08145;HFU75_09695;HFV00_10360;RNF61683.1;ACK80969.1;PZD80886.1;ACH84700.1;WP_163057250.1;WP_163059192.1;HF28…
Metabolism; Metabolism of cofactors and vitamins; Pantothenate and CoA biosynthesis	type III pantothenate kinase [EC:2.7.1.33]	coaX	K03525	1_CORE	94	114	HF929_04765;HF281_11725;HF921_13060;HF288_02020;OYV81060.1;OYV80909.1;HGE69053.1;HFQ13_06195;HFU75_13260;ACK77834.1;WP_158025162.1;ACK78426.1;ACK79649.1;HMI48_10590;NDU41891.1;WP_163057360.1;HF289_16610;CDQ11298.1;SMH67657.1;OCB02371.1;HFV02_06140;HF281_05150;AIA54332.1;HAP97_03470;HFV02_01225;HAQ03_02230;HAQ00_02935;OFC35101.1;HAP98_00040;HAP96_02175;HAP99_02790;HF288_13030;QER44409.1;AUW31854.1…
Metabolism; Carbohydrate metabolism; Starch and sucrose metabolism | Cellular Processes; Cellular community - prokaryotes; Biofilm formation - Escherichia coli | Brite Hierarchies; Protein families: metabolism; Glycosyltransferases	starch synthase [EC:2.4.1.21]	glgA	K00703	1_CORE	94	114	HF568_16040;WP_163056283.1;HMI48_10580;HF290_11475;HF289_09175;NDU41908.1;HF561_09150;HF568_10210;HF639_13170;BBF65115.1;HF641_02690;HF918_09040;HF290_03130;HF281_11880;AIA54301.1;HAP97_03625;HFV02_07025;HAQ03_12790;HAQ00_02780;OFC35195.1;HAP98_09450;HAP96_02020;HAP99_10910;HF288_14010;QER44443.1;AUW31823.1;OFC61798.1;AEK57035.1;HAQ02_10055;OFC38529.1;OFC41721.1;HFU97_12980;HFU84_11125;HFU87_0331…
Genetic Information Processing; Replication and repair; Homologous recombination | Brite Hierarchies; Protein families: genetic information processing; DNA repair and recombination proteins	exodeoxyribonuclease V gamma subunit [EC:3.1.11.5]	recC	K03583	1_CORE	94	114	HF563_03605;HF920_03400;HF918_13300;HF921_08125;HF923_03510;HF928_11300;OYV74462.1;HF568_02975;HF568_12575;BBF64663.1;OCX80528.1;HF281_01885;AIA54175.1;HAP97_13415;HFV02_14055;HAQ03_01265;HAQ00_14440;OFC33586.1;HAP98_01855;HAP96_09085;HAP99_08365;HF288_08420;QER44032.1;AUW31706.1;OFC55781.1;AEK56908.1;HAQ02_12510;OFC30093.1;OFC37506.1;HFU97_09320;HFU84_06050;HFU87_06720;HFQ13_03900;HFU75_11565;HF…
Brite Hierarchies; Protein families: genetic information processing; Translation factors | Brite Hierarchies; Protein families: genetic information processing; Mitochondrial biogenesis	translation initiation factor IF-2	infB, MTIF2	K02519	1_CORE	93	114	HF290_09730;HF283_20150;HF289_16765;HF285_10320;HF292_03935;HF561_07445;HF563_19330;HF568_13995;HF639_03160;HF641_03600;HF668_15215;HF921_02930;HAP93_00275;HAP94_23865;HF283_00670;HF281_02650;AIA56156.1;HAP97_13225;HFV02_08960;HAQ03_08775;HAQ00_07230;OFC29776.1;HAP98_07885;HAP96_10915;HAP99_04780;HF288_10050;QER44396.1;AUW33504.1;AEK59112.1;OFC36664.1;OFC35312.1;HFU97_03950;HFU84_06550;HFU87_0939…
Metabolism; Amino acid metabolism; Phenylalanine metabolism	phenylacetyl-CoA:acceptor oxidoreductase accessory protein	padA	K18360	1_CORE	91	114	HF281_07120;AIA55266.1;HAP97_01590;HFV02_04250;HAQ03_06555;HAQ00_09445;OFC29698.1;HAP98_11310;HAP96_11285;HAP99_08920;HF288_14080;QER45738.1;AUW32907.1;OFC61229.1;AEK58299.1;HAQ02_02300;OFC30298.1;OFC42002.1;HFU97_03600;HFU84_02820;HFU87_03725;HFQ13_08965;HFU75_00290;HFV00_06530;RNF60938.1;ACK78644.1;ACK79921.1;PZD81208.1;PZD82239.1;ACH83089.1;ACH83585.1;WP_163054853.1;HF282_02875;HF282_14080;fig…
Genetic Information Processing; Replication and repair; Homologous recombination | Brite Hierarchies; Protein families: genetic information processing; DNA repair and recombination proteins	exodeoxyribonuclease V beta subunit [EC:3.1.11.5]	recB	K03582	1_CORE	91	114	HF285_03200;HF668_11390;HAP94_06020;HF929_01395;OYV74463.1;HF563_03600;HF563_04575;HF668_08795;HAP99_03625;fig|6666666.521345.peg.1778;HGE69174.1;HF281_01880;AIA54174.1;HAQ03_01260;HAQ00_14435;OFC33585.1;HF288_08425;QER44033.1;AUW31705.1;AEK56907.1;HAQ02_12515;OFC30092.1;OFC37507.1;HFU97_09325;HFU84_06045;HFU87_06715;HFQ13_03895;HFU75_11560;HFV00_09800;ACK79457.1;PZD80923.1;ACH84741.1;WP_16305447…
Not Included in Pathway or Brite; Poorly characterized; Function unknown	uncharacterized protein	K06889	K06889	2_FELXIBLE	85	114	HF283_02965;HF283_15085;HF563_15920;TQN52579.1;HAP95_14120;WP_010637832.1;HF281_09425;AIA55902.1;HAP97_04530;HFV02_14750;HAQ03_13065;HAQ00_15210;OFC39109.1;HAP98_10145;HAP96_08355;HAP99_09420;HF288_09665;QER45623.1;AUW33262.1;OFC60637.1;AEK58851.1;HAQ02_05095;OFC34958.1;OFC37467.1;ACK79102.1;PZD82478.1;ACH82951.1;WP_163057951.1;HF282_15000;fig|6666666.521345.peg.1995;HMI48_16720;EGQ63489.1;WP_009…
Genetic Information Processing; Transcription; RNA polymerase | Brite Hierarchies; Protein families: genetic information processing; Transcription machinery | Brite Hierarchies; Protein families: genetic information processing; DNA repair and recombination proteins	DNA-directed RNA polymerase subunit beta [EC:2.7.7.6]	rpoB	K03043	1_CORE	95	113	EGQ64242.1;HF283_00740;HF283_00230;HF283_08530;HF283_08655;HF283_11935;HF283_17385;HF283_13895;HF283_19080;HF563_02770;HGE67588.1;fig|6666666.523682.peg.1863;fig|6666666.523682.peg.41;OFC61286.1;fig|6666666.521345.peg.3448;HF563_04990;WP_031576151.1;HF925_09925;OFC61300.1;WP_031576156.1;HF925_07425;HF281_04025;AIA54491.1;HAP97_05200;HFV02_10440;HAQ03_03035;HAQ00_11230;OFC38757.1;HAP98_12585;HAP96…
Metabolism; Carbohydrate metabolism; Starch and sucrose metabolism	beta-phosphoglucomutase [EC:5.4.2.6]	pgmB	K01838	1_CORE	94	113	HF281_10510;AIA55869.1;HAP97_02265;HFV02_14085;HAQ03_08920;HAQ00_12965;OFC39092.1;HAP98_06920;HAP96_08860;HAP99_06660;HF288_07250;QER45104.1;AUW33245.1;OFC54286.1;AEK58833.1;HAQ02_05115;OFC34941.1;OFC37432.1;HF281_07090;AIA55271.1;HAP97_01620;HFV02_00400;HAQ03_00345;HAQ00_09415;OFC38234.1;HAP98_11340;HAP96_11315;HAP99_08890;HF288_14110;QER45743.1;AUW32912.1;OFC61223.1;AEK58304.1;HAQ02_07955;OFC30…
Metabolism; Carbohydrate metabolism; Pentose phosphate pathway	transaldolase [EC:2.2.1.2]	talA, talB	K00616	1_CORE	94	113	HAQ03_00170;HFU97_14390;HFU84_05120;HFU87_04290;HFV00_11245;HF561_03665;HF568_05060;HF639_12705;WP_031572171.1;HF928_03480;HAP94_25000;OFA16305.1;OFA17471.1;AEM46979.1;WP_051181675.1;HF563_02180;HF563_10690;HF925_04620;OFA14825.1;HF281_02740;AIA56138.1;HAP97_13315;HFV02_02375;HAQ03_08685;HAQ00_07140;OFC29759.1;HAP98_07975;HAP96_10825;HAP99_04870;HF288_10140;QER44378.1;AUW33487.1;OFC44538.1;AEK590…
Metabolism; Energy metabolism; Oxidative phosphorylation | Metabolism; Energy metabolism; Photosynthesis | Brite Hierarchies; Protein families: metabolism; Photosynthesis proteins	F-type H+-transporting ATPase subunit gamma	ATPF1G, atpG	K02115	1_CORE	93	113	HF283_19260;OYV80951.1;HF281_00305;AIA53923.1;HAP97_03095;HFV02_06550;HAQ03_07665;HAQ00_13285;OFC28964.1;HAP98_09000;HAP96_12385;HAP99_12390;HF288_05115;QER45242.1;AUW31605.1;OFC60956.1;AEK56683.1;HAQ02_14140;OFC38107.1;OFC37142.1;HFU97_07655;HFU84_04975;HFU87_07640;HFQ13_02550;HFU75_05895;HFV00_07835;RNF65364.1;ACK80355.1;PZD80271.1;ACH84994.1;WP_163056423.1;HF282_03160;fig|6666666.521345.peg.58…
Not Included in Pathway or Brite; Unclassified: metabolism; Enzymes with EC numbers	sedoheptulose-bisphosphatase [EC:3.1.3.37]	SHB17	K22315	1_CORE	93	113	HAQ03_00160;HFU97_14400;HFU84_05130;HFU87_04280;HFV00_11255;WP_031572169.1;HF928_03490;OFA17469.1;AEM46977.1;BBF66580.1;HF281_09735;AIA56274.1;HAP97_04970;HFV02_03225;HAQ03_02100;HAQ03_03945;HAQ00_06120;OFC39227.1;HAP98_04705;HAP96_10705;HAP99_04620;HF288_02705;QER43865.1;AUW33616.1;OFC61728.1;AEK59230.1;HAQ02_04580;HAQ02_04945;OFC30252.1;OFC40882.1;HFU97_10195;HFU84_10630;HFU87_12925;HFQ13_06125…
Genetic Information Processing; Replication and repair; Nucleotide excision repair | Brite Hierarchies; Protein families: genetic information processing; DNA repair and recombination proteins	excinuclease ABC subunit A	uvrA	K03701	1_CORE	95	112	HF283_04750;HF283_08885;HF285_13850;HF561_08660;HF568_16250;HF639_03875;HF641_03590;HF285_14765;HF561_00450;HF563_14870;HF568_11225;HF639_11095;HF641_09280;HF563_17725;HF563_19560;HAP98_13095;WP_081662764.1;HGE67493.1;HF281_04460;AIA54528.1;HAP97_08375;HFV02_10120;HAQ03_11595;HAQ00_03545;OFC38790.1;HAP98_12385;HAP96_09300;HAP99_05115;HF288_04200;QER44834.1;AUW32038.1;OFC55090.1;AEK57283.1;HAQ02_1…
Genetic Information Processing; Replication and repair; Mismatch repair | Brite Hierarchies; Protein families: genetic information processing; DNA repair and recombination proteins	exodeoxyribonuclease X [EC:3.1.11.-]	exoX	K10857	1_CORE	94	112	HF283_02980;HF561_00220;HF568_16660;HF639_06625;HER14_02610;WP_075323730.1;HF673_07775;WP_065973843.1;OCX74007.1;OCX86565.1;WP_031570779.1;HAP94_18185;CDQ10494.1;SMH64524.1;HHS34_00010;HAP94_06480;HF281_11715;AIA55141.1;HAP97_11315;HFV02_07670;HAQ03_07550;HAQ00_00905;OFC30060.1;HAP98_09230;HAP96_12110;HAP99_13030;HF288_01540;QER44594.1;AUW34000.1;OFC61590.1;AEK58153.1;HAQ02_06900;OFC39141.1;OFC38…
Metabolism; Lipid metabolism; Fatty acid biosynthesis | Metabolism; Metabolism of cofactors and vitamins; Biotin metabolism | Brite Hierarchies; Protein families: metabolism; Lipid biosynthesis proteins	3-hydroxyacyl-[acyl-carrier-protein] dehydratase [EC:4.2.1.59]	fabZ	K02372	1_CORE	94	112	HF281_11130;AIA54712.1;HAP97_14900;HFV02_04885;HAQ03_11930;HAQ00_04715;OFC29924.1;HAP98_03445;HAP96_14410;HAP99_05825;HF288_12510;QER43448.1;AUW32210.1;OFC62314.1;AEK57501.1;HAQ02_05975;OFC39491.1;OFC39198.1;HFU97_06730;HFU84_00405;HFU87_02225;HFQ13_09935;HFU75_03770;HFV00_12710;RNF59625.1;ACK80321.1;PZD81714.1;ACH83409.1;WP_012536531.1;HF282_11360;fig|6666666.521345.peg.4010;HMI48_14325;HF290_09…
Metabolism; Carbohydrate metabolism; Glycolysis / Gluconeogenesis | Metabolism; Carbohydrate metabolism; Pentose phosphate pathway | Metabolism; Carbohydrate metabolism; Starch and sucrose metabolism | Metabolism; Carbohydrate metabolism; Amino sugar and nucleotide sugar metabolism	transaldolase / glucose-6-phosphate isomerase [EC:2.2.1.2 5.3.1.9]	tal-pgi	K13810	1_CORE	94	112	HAQ03_00170;HFU97_14390;HFU84_05120;HFU87_04290;HFV00_11245;HF561_03665;HF568_05060;HF639_12705;WP_031572171.1;HF928_03480;HAP94_25000;OFA16305.1;OFA17471.1;AEM46979.1;WP_051181675.1;HF563_02180;HF563_10690;OFA14825.1;HF281_02740;AIA56138.1;HAP97_13315;HFV02_02375;HAQ03_08685;HAQ00_07140;OFC29759.1;HAP98_07975;HAP96_10825;HAP99_04870;HF288_10140;QER44378.1;AUW33487.1;OFC44538.1;AEK59094.1;HAQ02_0…
Not Included in Pathway or Brite; Unclassified: metabolism; Enzymes with EC numbers	NADP-reducing hydrogenase subunit HndC [EC:1.12.1.3]	hycB_hndC	K18331	1_CORE	93	112	HF281_10720;AIA53973.1;HAP97_10585;HFV02_11725;HAQ03_12180;HAQ00_13530;OFC28919.1;HAP98_10970;HAP96_14960;HAP99_08080;HF288_05935;QER45707.1;AUW31648.1;OFC62985.1;AEK56737.1;HAQ02_12725;OFC38039.1;OFC37181.1;HFU97_03525;HFU84_02745;HFU87_03800;HFQ13_02340;HFU75_06105;HFV00_06455;RNF63772.1;ACK80389.1;PZD80298.1;ACH85024.1;WP_163056377.1;HF282_16550;fig|6666666.521345.peg.1783;HMI48_11760;EGQ63085…
Not Included in Pathway or Brite; Poorly characterized; Function unknown	uncharacterized protein	K07003	K07003	1_CORE	93	112	HF283_12840;HAP93_08085;HF283_16005;HF283_20495;HF292_12255;HF568_17310;HF668_12065;HF281_11165;AIA55930.1;HAP97_04390;HFV02_04005;HAQ03_13205;HAQ00_15350;OFC29861.1;HAP98_09505;QER43920.1;AUW33292.1;OFC42377.1;AEK58882.1;HAQ02_00895;OFC35148.1;HFU97_04825;HFU84_06435;HFU87_09295;HFQ13_12450;HFU75_02410;HFV00_05930;RNF68116.1;ACK78141.1;PZD79877.1;ACH83998.1;WP_163056035.1;HMI48_03150;WP_01253698…
Brite Hierarchies; Protein families: genetic information processing; Transfer RNA biogenesis	tRNA(adenine34) deaminase [EC:3.5.4.33]	tadA	K11991	1_CORE	93	112	HF281_08220;AIA55386.1;HAP97_02715;HFV02_02865;HAQ03_00905;HAQ00_03955;OFC29574.1;HAP98_00210;HAP96_06525;HAP99_01840;HF288_02360;QER45926.1;AUW34032.1;OFC63592.1;AEK58418.1;HAQ02_08630;OFC30046.1;OFC35496.1;HFU97_05955;HFU84_10125;HFU87_05315;HFQ13_12355;HFU75_02315;HFV00_04815;RNF67627.1;ACK78638.1;PZD82191.1;ACH83137.1;WP_163054949.1;HF282_14230;HMI48_15765;EGQ62357.1;WP_012536323.1;HF290_0708…
Not Included in Pathway or Brite; Unclassified: metabolism; Cofactor metabolism	ubiquinone biosynthesis protein	ubiB, aarF	K03688	1_CORE	92	112	HF283_02385;HF283_09035;HF283_14410;HF281_06205;AIA54482.1;HAP97_11285;HFV02_08850;HAQ03_06260;HAQ00_03695;OFC32956.1;HAP98_13555;HAP96_00475;HAP99_07445;HF288_04380;QER45853.1;AUW31992.1;AEK57238.1;HAQ02_00140;OFC39893.1;OFC40131.1;HFU97_03385;HFU84_05325;HFU87_03230;HFQ13_09575;HFU75_04295;HFV00_08700;RNF60923.1;ACK79723.1;PZD82679.1;ACH82735.1;WP_163058580.1;HF282_05900;fig|6666666.521345.peg.…
Metabolism; Carbohydrate metabolism; Butanoate metabolism | Metabolism; Carbohydrate metabolism; C5-Branched dibasic acid metabolism | Metabolism; Amino acid metabolism; Valine, leucine and isoleucine biosynthesis | Metabolism; Metabolism of cofactors and vitamins; Pantothenate and CoA biosynthesis	acetolactate synthase I/II/III large subunit [EC:2.2.1.6]	L, ilvB, ilvG, ilvI	K01652	1_CORE	91	112	HF283_06130;HF292_08540;HJG40_12395;HF925_01300;HF281_08200;AIA55382.1;HAP97_02735;HFV02_02845;HAQ03_00885;HAQ00_03975;OFC29545.1;HAP98_00190;HAP96_06545;HAP99_01860;HF288_02340;QER45930.1;AUW33007.1;OFC58436.1;AEK58414.1;HAQ02_08650;OFC30007.1;OFC35471.1;HFU97_05975;HFU84_10105;HFU87_05335;HFQ13_12335;HFU75_02295;HFV00_04795;RNF67952.1;ACK78524.1;PZD82187.1;ACH83141.1;WP_163054772.1;HF282_00135;…
Brite Hierarchies; Protein families: genetic information processing; DNA repair and recombination proteins	DNA polymerase IV [EC:2.7.7.7]	dinB	K02346	2_FELXIBLE	76	112	HFV02_15150;HF288_02910;QER45380.1;AEK57696.1;HF282_08330;HF285_15525;HAQ03_12945;HF925_02170;HER14_05970;HF921_05890;HF929_02295;HF288_03485;HF288_05975;HF282_02020;HER14_09495;HF925_01885;HF288_06535;HAQ02_01600;HAQ02_02010;HAQ02_04665;HAQ02_10415;AIA56740.1;HF281_04305;AIA55602.1;HAP97_02195;HFV02_12570;HAQ03_00275;HAQ03_02965;HAQ00_14105;OFC38604.1;HAP98_05340;HAP96_10935;HAP99_10810;HF288_06…
Brite Hierarchies; Protein families: genetic information processing; Chaperones and folding catalysts	glutaredoxin 2	grxB	K03675	2_FELXIBLE	75	112	HAP94_26350;HF929_04965;HF281_06920;AIA54638.1;AIA55583.1;HAP97_07735;HAP97_12410;HFV02_03760;HAQ03_01950;HAQ03_08015;HAQ03_13570;HAQ00_09095;HAQ00_12400;OFC37741.1;OFC38590.1;HAP98_00335;HAP98_09115;HAP96_03385;HAP96_13055;HAP99_02030;HAP99_11265;HF288_05470;HF288_14225;QER43300.1;QER45723.1;AUW31965.1;AUW32124.1;AUW33121.1;AEK57207.1;AEK57379.1;AEK58544.1;HAQ02_02110;HAQ02_08190;OFC35383.1;OFC4…
Metabolism; Nucleotide metabolism; Purine metabolism | Brite Hierarchies; Protein families: genetic information processing; Ribosome biogenesis	GTP diphosphokinase / guanosine-3',5'-bis(diphosphate) 3'-diphosphatase [EC:2.7.6.5 3.1.7.2]	spoT	K01139	1_CORE	95	111	HAP94_13110;OYV72994.1;HF281_02565;AIA55810.1;HAP97_01845;HFV02_09270;HAQ03_09710;HAQ00_12020;OFC36658.1;HAP98_04335;HAP96_02690;HAP99_02280;HF288_10915;QER43782.1;AUW33170.1;OFC61449.1;AEK58615.1;HAQ02_05365;OFC38945.1;OFC39679.1;HFU97_02770;HFU84_01145;HFU87_01275;HFQ13_11650;HFU75_03080;HFV00_04395;RNF67135.1;ACK79149.1;PZD82938.1;ACH82970.1;WP_163058004.1;HF282_07330;fig|6666666.521345.peg.50…
Not Included in Pathway or Brite; Unclassified: signaling and cellular processes; Cell motility	pilus assembly protein FimV	fimV	K08086	1_CORE	94	111	HF563_09815;QFX95986.1;HF673_10030;WP_140390948.1;WP_031574858.1;HAP93_03180;HAP93_05865;HAP94_06040;HAP94_03745;HAP94_18140;OFA17020.1;OYV71910.1;HF281_10460;AIA55859.1;HAP97_02215;HFV02_14135;HAQ03_08970;HAQ00_12915;OFC39113.1;HAP98_13940;HAP96_08810;HAP99_06710;HF288_07300;QER45094.1;AUW34059.1;AEK58823.1;HAQ02_06305;OFC34998.1;OFC37448.1;HFU97_11485;HFU84_07670;HFU87_13365;HFQ13_13500;HFU75_0…
Metabolism; Amino acid metabolism; Glycine, serine and threonine metabolism | Metabolism; Amino acid metabolism; Cysteine and methionine metabolism | Metabolism; Amino acid metabolism; Lysine biosynthesis	homoserine dehydrogenase [EC:1.1.1.3]	hom	K00003	1_CORE	94	111	HF290_01770;HF283_04355;HF289_17145;HF285_00670;HF292_16020;HF561_16345;HF568_03260;HF639_09610;HHS34_13355;HF918_08975;HF921_11120;HF928_10205;HAP94_23690;HF290_09340;HF289_03065;HF285_04965;HF292_02735;HF561_16105;HF563_14390;HF568_02205;HF639_08810;OFC43742.1;HHS34_03245;HF918_13340;HF921_12690;HF928_11540;HAP94_03750;OCB02529.1;HF283_10490;WP_028990325.1;HF563_03615;OAP87338.1;HF281_01380;AIA…
Not Included in Pathway or Brite; Unclassified: genetic information processing; Replication and repair	DNA repair protein RadC	radC	K03630	1_CORE	94	111	HF563_14020;AIA56186.1;HF281_00430;HF281_03475;HAP97_05130;HFV02_03015;HAQ03_04390;HAQ00_05680;OFC36680.1;HAP98_13685;HAP96_07890;HAP99_12665;HF288_03540;HF288_06300;QER43956.1;AUW33531.1;OFC60147.1;AEK59143.1;HAQ02_10990;OFC30510.1;OFC38563.1;HFU97_02300;HFU84_09695;HFU87_14375;HFQ13_04660;HFU75_04110;HFV00_13600;RNF60751.1;ACK80265.1;PZD82634.1;ACH82782.1;WP_163056819.1;WP_163059282.1;HF282_164…
Brite Hierarchies; Protein families: signaling and cellular processes; Secretion system | Brite Hierarchies; Protein families: signaling and cellular processes; Bacterial motility proteins	type IV pilus assembly protein PilM	pilM	K02662	1_CORE	90	111	HF563_12255;HF281_08225;AIA55387.1;HAP97_02710;HFV02_02870;HAQ03_00910;HAQ00_03950;OFC29548.1;HAP98_00215;HAP96_06520;HAP99_01835;HF288_02365;QER45925.1;AUW33010.1;OFC58173.1;AEK58419.1;HAQ02_08625;OFC30004.1;OFC35474.1;HFU97_05950;HFU84_10130;HFU87_05310;HFQ13_12360;HFU75_02320;HFV00_04820;RNF72403.1;ACK79815.1;PZD82192.1;WP_163054780.1;HF282_14225;fig|6666666.521345.peg.2115;WP_012606632.1;HF29…
Brite Hierarchies; Protein families: signaling and cellular processes; Secretion system | Brite Hierarchies; Protein families: signaling and cellular processes; Bacterial motility proteins	type IV pilus assembly protein PilY1	pilY1	K02674	2_FELXIBLE	81	111	HF283_05870;HF673_19115;HF921_11710;HF925_04495;HF283_11120;HF283_13345;HF289_09230;QFG78723.1;HF561_13045;HF639_06430;BBF63964.1;RBM03262.1;TQN50268.1;QFX95975.1;HF671_13980;WP_081576908.1;OFA16110.1;AEM47690.1;HF285_05230;HF292_01880;HF671_02605;HF563_01115;HF563_11700;HF568_11550;HF568_11715;WP_031574829.1;HF568_16185;HF668_01190;HF281_08945;HFV02_08355;HAP99_07290;HF288_11920;QER43125.1;AUW32…
Metabolism; Energy metabolism; Nitrogen metabolism | Brite Hierarchies; Protein families: signaling and cellular processes; Transporters	MFS transporter, NNP family, nitrate/nitrite transporter	NRT, narK, nrtP, nasA	K02575	2_FELXIBLE	76	111	OCX70767.1;OCX83964.1;HAP98_13340;HAP98_14825;HAP99_02415;HF281_00885;AIA55622.1;HAP97_09035;HFV02_06200;HFV02_08130;HAQ03_06315;HAQ00_05280;OFC33357.1;OFC36743.1;HAP96_06140;HAP99_03730;HAP99_11235;HF288_07725;HF288_12430;QER43192.1;QER45865.1;AUW32463.1;AUW33147.1;OFC62082.1;AEK57777.1;AEK58587.1;HAQ02_02335;OFC34129.1;OFC40428.1;OFC37389.1;OFC40683.1;HFU97_03860;HFU84_06640;HFU87_09485;HFQ13_0…
Genetic Information Processing; Replication and repair; DNA replication | Genetic Information Processing; Replication and repair; Mismatch repair | Genetic Information Processing; Replication and repair; Homologous recombination | Brite Hierarchies; Protein families: genetic information processing; DNA replication proteins | Brite Hierarchies; Protein families: genetic information processing; DNA…	DNA polymerase III subunit alpha [EC:2.7.7.7]	dnaE	K02337	1_CORE	95	110	HF283_06140;HF283_17660;HF563_16605;HF668_11085;HAP67_15375;HF918_14130;OYV82675.1;HF563_03300;HF563_14260;HF563_18810;HF281_12845;AIA54718.1;HAP97_14870;HFV02_04855;HAQ03_11960;HAQ00_04745;OFC29920.1;HAP98_03415;HAP96_14440;HAP99_05855;HF288_12540;QER43443.1;AUW32216.1;OFC54131.1;AEK57507.1;HAQ02_11265;OFC30535.1;OFC41352.1;HFU97_06760;HFU84_00435;HFU87_02255;HFQ13_09965;HFU75_03800;HFV00_12680;…
Genetic Information Processing; Folding, sorting and degradation; Sulfur relay system	molybdopterin-synthase adenylyltransferase [EC:2.7.7.80]	moeB	K21029	1_CORE	95	110	HFV02_09625;HAQ00_11650;PKY09727.1;HF283_10070;HF283_17085;HF292_01080;WP_010641639.1;HF669_07785;HF669_13860;HF920_10395;HF925_09220;HF925_12960;HF281_09270;AIA55942.1;HAP97_04330;HFV02_05475;HAQ03_13265;HAQ00_15410;OFC29850.1;HAP98_09565;HAP96_00065;HAP99_11465;HF288_09535;QER44239.1;AUW33306.1;OFC51900.1;AEK58894.1;HAQ02_00835;OFC35137.1;OFC40268.1;HFU97_09625;HFU84_05745;HFU87_06415;HFQ13_035…
Metabolism; Energy metabolism; Oxidative phosphorylation	inorganic pyrophosphatase [EC:3.6.1.1]	ppa	K01507	1_CORE	95	110	HF281_01295;AIA54244.1;HAP97_13825;HFV02_00195;HAQ03_14090;HAQ00_02505;OFC37357.1;HAP98_11955;HAP96_13570;HAP99_01565;HF288_07405;QER44500.1;AUW31772.1;OFC61505.1;AEK56978.1;HAQ02_03775;OFC39716.1;OFC40196.1;HFU97_04240;HFU84_09015;HFU87_10475;HFQ13_07160;HFU75_07350;HFV00_14340;RNF58707.1;ACK78607.1;PZD82517.1;ACH82905.1;WP_009566885.1;HF282_08055;fig|6666666.521345.peg.1158;HMI48_16940;EGQ62882…
Not Included in Pathway or Brite; Unclassified: genetic information processing; Protein processing	putative redox protein	yhfA	K07397	1_CORE	95	110	HF283_06430;HF283_06530;HF561_13310;HF568_07475;HF639_00175;BBF66286.1;BBF66463.1;QFX95792.1;QFX96012.1;HF561_09950;HF568_12160;HF639_09795;HF563_16155;HF641_08540;HF281_10705;AIA53970.1;HAP97_10600;HFV02_11710;HAQ03_12195;HAQ00_13515;OFC28922.1;HAP98_10985;HAP96_14975;HAP99_08065;HF288_01230;QER45704.1;AUW31645.1;OFC62982.1;AEK56734.1;HAQ02_12710;OFC38036.1;OFC37184.1;HFU97_03510;HFU84_02730;HFU…
Not Included in Pathway or Brite; Unclassified: genetic information processing; Protein processing	putative proteasome-type protease	K07395	K07395	1_CORE	94	110	HF283_00175;HF283_01835;HF283_05540;HAQ00_14670;HAQ00_14810;HAP96_02555;HAP96_05675;HF281_04115;AIA56607.1;AIA56610.1;HAP97_08360;HFV02_02395;HAQ03_02635;HAQ00_12620;OFC37375.1;HAP98_05540;HAP96_04710;HAP99_02185;HF288_11455;QER43165.1;AUW33098.1;OFC58649.1;AEK58516.1;HAQ02_00315;OFC30671.1;OFC41768.1;HFU97_10965;HFU84_09540;HFU87_00830;HFQ13_11015;HFU75_08410;HFV00_13460;RNF59891.1;ACK79754.1;PZ…
Metabolism; Glycan biosynthesis and metabolism; Lipopolysaccharide biosynthesis | Brite Hierarchies; Protein families: metabolism; Lipopolysaccharide biosynthesis proteins	tetraacyldisaccharide 4'-kinase [EC:2.7.1.130]	lpxK	K00912	1_CORE	94	110	HF568_16065;HF668_07550;HF668_09590;HF668_10695;HHS34_05405;HAP98_07770;HF288_06775;HHS34_05840;HF281_01310;AIA54241.1;HAP97_13810;HFV02_11010;HAQ03_14075;HAQ00_02490;OFC37354.1;HAP98_11940;HAP96_13555;HAP99_01970;HF288_07390;QER44503.1;AUW31769.1;AEK56975.1;HAQ02_03760;OFC39719.1;OFC40199.1;HFU97_04225;HFU84_09030;HFU87_10460;HFQ13_07145;HFU75_07335;HFV00_14355;ACK78999.1;PZD82520.1;ACH82902.1;W…
Metabolism; Amino acid metabolism; Glycine, serine and threonine metabolism | Metabolism; Amino acid metabolism; Cysteine and methionine metabolism | Metabolism; Amino acid metabolism; Lysine biosynthesis | Metabolism; Biosynthesis of other secondary metabolites; Monobactam biosynthesis	aspartate kinase [EC:2.7.2.4]	lysC	K00928	1_CORE	94	110	HF290_12995;HF283_00075;HF289_16310;HF292_12925;HF561_06525;HF568_09545;HF639_05410;HF920_12515;HF923_02210;HF928_00935;HAP94_22065;HF929_12290;HF289_01245;HF563_00310;HF281_02720;AIA56142.1;HAP97_13295;HFV02_08890;HAQ03_08705;HAQ00_07160;OFC29778.1;HAP98_07955;HAP96_10845;HAP99_04850;HF288_10120;QER44382.1;AUW34077.1;OFC40545.1;AEK59098.1;HAQ02_09880;OFC39535.1;OFC41835.1;HFU97_03880;HFU84_06620…
Metabolism; Amino acid metabolism; Cysteine and methionine metabolism | Metabolism; Metabolism of other amino acids; Selenocompound metabolism	5-methyltetrahydropteroyltriglutamate--homocysteine methyltransferase [EC:2.1.1.14]	metE	K00549	1_CORE	94	110	HF283_07320;HF283_09180;HF283_12100;HF283_12175;HF283_17145;HF563_01270;HF563_15605;HAP96_11095;fig|6666666.521345.peg.4167;HF281_02380;AIA56370.1;HAP97_08030;HFV02_15165;HAQ03_09235;HAQ00_06600;OFC34118.1;HAP98_05390;HAP96_14665;HAP99_01675;HF288_12290;QER43577.1;AUW33706.1;OFC61261.1;AEK59326.1;HAQ02_05510;OFC30372.1;OFC39637.1;HFU97_00125;HFU84_03340;HFU87_05170;HFQ13_00650;HFU75_13335;HFV00_0…
Brite Hierarchies; Protein families: signaling and cellular processes; Transporters	arsenical pump membrane protein	arsB	K03893	1_CORE	93	110	HF283_06580;HF563_10075;HF283_08970;HF563_00840;HF283_13805;HF563_02865;HF563_03185;HF563_03610;HF563_15525;OYV81790.1;HF563_19140;HF563_19805;HF563_19865;WP_141565811.1;HF281_09925;HF288_06895;HF281_12255;AIA54836.1;HAP97_00600;HFV02_11495;HAQ03_09615;HAQ00_07820;OFC28383.1;HAP98_03930;HAP96_10075;HAP99_08405;HF288_04090;QER43638.1;OFC62369.1;AEK57626.1;HAQ02_03470;OFC36065.1;OFC35743.1;HFU97_08…
Environmental Information Processing; Membrane transport; ABC transporters | Brite Hierarchies; Protein families: signaling and cellular processes; Transporters	molybdate/tungstate transport system substrate-binding protein	wtpA	K15495	1_CORE	93	110	HF641_11875;HF281_00985;AIA54207.1;HAP97_14425;HFV02_04165;HAQ03_01425;HAQ00_14600;OFC38317.1;HAP98_08715;HAP96_02870;HAP99_00250;HAP99_08205;HF288_00595;HF288_14335;QER43097.1;QER43999.1;AUW31737.1;AUW32442.1;OFC44929.1;OFC51561.1;AEK56939.1;AEK57756.1;HAQ02_12485;OFC39040.1;OFC36527.1;HFU97_01270;HFU84_13235;HFU87_10740;HFQ13_07665;HFU75_05060;HFV00_12925;RNF59418.1;ACK79964.1;PZD81673.1;ACH834…
Not Included in Pathway or Brite; Unclassified: signaling and cellular processes; Structural proteins	putative salt-induced outer membrane protein	ydiY	K07283	1_CORE	93	110	TQN49658.1;HAP94_02110;HAP94_24810;CDQ11506.1;SMH66212.1;HF281_09145;AIA55965.1;HAP97_04205;HFV02_09875;HAQ03_05560;HAQ00_15535;OFC34166.1;HAP98_09690;HAP96_00190;HAP99_03310;HF288_03370;QER44215.1;AUW34066.1;OFC63492.1;AEK58917.1;HAQ02_10155;OFC35152.1;OFC35657.1;HFU97_09450;HFU84_05920;HFU87_06590;HFQ13_03770;HFU75_11435;HFV00_09925;RNF59941.1;ACK79825.1;PZD79934.1;PZD82451.1;ACH83935.1;WP_1630…
Genetic Information Processing; Transcription; RNA polymerase | Brite Hierarchies; Protein families: genetic information processing; Transcription machinery | Brite Hierarchies; Protein families: genetic information processing; DNA repair and recombination proteins	DNA-directed RNA polymerase subunit beta' [EC:2.7.7.6]	rpoC	K03046	1_CORE	92	110	HF283_00220;HF283_17770;HF283_05535;HF283_15720;HF283_08660;HF283_09660;HF283_11005;HF283_14200;HF283_18045;HF563_01195;OYV72388.1;OYV74603.1;OYV81892.1;HGE67587.1;HF281_04020;AIA54492.1;HAP97_05195;HFV02_10435;HAQ03_03040;HAQ00_11235;OFC38758.1;HAP98_12590;HAP96_07190;HAP99_08660;HF288_11835;QER44610.1;AUW32002.1;OFC61287.1;AEK57248.1;HAQ02_12955;OFC30456.1;OFC41931.1;HFU97_12305;HFU84_08415;HFU…
Not Included in Pathway or Brite; Unclassified: metabolism; Enzymes with EC numbers	phosphohistidine phosphatase [EC:3.1.3.-]	sixA	K08296	1_CORE	92	110	HF290_10115;HF290_15545;HF561_07580;HAP94_01380;HF290_15550;QFG78610.1;HF561_03320;HF563_09545;HF568_08900;HF639_12900;BBF66689.1;HF668_11205;HF281_03005;AIA55012.1;HAP97_07290;HFV02_08595;HAQ03_06920;HAQ00_00060;OFC32735.1;HAP98_12005;HAP96_00995;HAP99_02960;HF288_00090;QER44777.1;AUW32683.1;AEK58024.1;HAQ02_02965;OFC40362.1;OFC37277.1;HFU97_06845;HFU84_00520;HFU87_02340;HFQ13_10050;HFU75_03885;…
Metabolism; Energy metabolism; Sulfur metabolism	L-cysteine S-thiosulfotransferase [EC:2.8.5.2]	soxA	K17222	2_FELXIBLE	60	110	HF281_09390;AIA55909.1;HAP97_04495;HFV02_04110;HAQ03_13100;HAQ00_15245;OFC33864.1;HAP98_10110;HAP96_04390;HAP99_09455;HF288_09700;QER45616.1;AUW33269.1;OFC42485.1;AEK58858.1;HAQ02_01000;OFC34965.1;OFC37460.1;HFU97_03130;HFU84_01505;HFU87_01635;HFQ13_12625;HFU75_02585;HFV00_02255;TQN49571.1;QFX95345.1;WP_010636827.1;WP_024895118.1;OCX75474.1;HER14_13940;HF669_12685;HAQ01_05400;HF670_07240;OCX76731…
Metabolism; Energy metabolism; Oxidative phosphorylation | Metabolism; Energy metabolism; Photosynthesis | Brite Hierarchies; Protein families: metabolism; Photosynthesis proteins	F-type H+/Na+-transporting ATPase subunit beta [EC:7.1.2.2 7.2.2.1]	ATPF1B, atpD	K02112	1_CORE	95	109	HF673_11570;OYV80021.1;HGE67696.1;HF281_00300;AIA53924.1;HAP97_03090;HFV02_06555;HAQ03_07660;HAQ00_13290;OFC28963.1;HAP98_08995;HAP96_12390;HAP99_12395;HF288_05110;QER45243.1;AUW31606.1;OFC60957.1;AEK56684.1;HAQ02_14135;OFC38108.1;OFC37141.1;HFU97_07660;HFU84_04980;HFU87_07635;HFQ13_02545;HFU75_05900;HFV00_07830;RNF65363.1;ACK78102.1;PZD80270.1;ACH84993.1;WP_163056425.1;HF282_03155;HMI48_00290;WP…
Metabolism; Energy metabolism; Oxidative phosphorylation | Genetic Information Processing; Folding, sorting and degradation; RNA degradation | Brite Hierarchies; Protein families: genetic information processing; Messenger RNA biogenesis	polyphosphate kinase [EC:2.7.4.1]	ppk	K00937	1_CORE	95	109	HF283_03125;HF563_19720;HF568_14860;HF639_02365;BBF63840.1;HF668_16350;HF669_06690;HAQ01_00320;HAP67_06905;HF673_07845;HF281_10315;AIA55830.1;HAP97_14110;HFV02_07790;HAQ03_09115;HAQ00_12770;OFC32300.1;HAP98_14085;HAP96_08220;HAP99_07850;HF288_08735;QER45065.1;AUW33208.1;OFC62274.1;AEK58794.1;HAQ02_13115;OFC39552.1;OFC39431.1;HFU97_04050;HFU84_08005;HFU87_03995;HFQ13_13000;HFU75_05330;HFV00_10230;…
Not Included in Pathway or Brite; Unclassified: signaling and cellular processes; Others	heme iron utilization protein	hugZ, hutZ	K07226	1_CORE	94	109	HHS34_04085;HF281_12605;AIA54766.1;HAP97_12600;HFV02_12215;HAQ03_14500;HAQ00_08170;OFC32335.1;HAP98_10585;HAP96_04265;HAP99_09995;HF288_02070;QER43707.1;AUW32258.1;OFC58840.1;AEK57559.1;HAQ02_07210;OFC36468.1;OFC41160.1;HFU97_09395;HFU84_05975;HFU87_06645;HFQ13_03825;HFU75_11490;HFV00_09870;RNF67961.1;TQN51075.1;QFX97025.1;WP_010642110.1;WP_024894258.1;OCX74714.1;HER14_17510;HF669_08605;HAQ01_038…
Metabolism; Metabolism of cofactors and vitamins; Porphyrin and chlorophyll metabolism	protoporphyrinogen/coproporphyrinogen III oxidase [EC:1.3.3.4 1.3.3.15]	PPOX, hemY	K00231	1_CORE	94	109	HF292_13115;HAQ01_08090;HF920_08610;HF921_02385;HAP93_04915;AEM49092.1;OYV78527.1;HF281_02540;AIA55805.1;HAP97_01820;HFV02_09245;HAQ03_09735;HAQ00_11995;OFC36638.1;HAP98_04310;HAP96_02665;HAP99_02305;HF288_10890;QER43787.1;AUW33165.1;AEK58610.1;HAQ02_05390;OFC38937.1;OFC39659.1;HFU97_02810;HFU84_01185;HFU87_01315;HFQ13_11690;HFU75_03120;HFV00_04435;RNF67121.1;ACK78844.1;PZD82457.1;ACH82975.1;WP_1…
Genetic Information Processing; Folding, sorting and degradation; RNA degradation | Brite Hierarchies; Protein families: genetic information processing; DNA repair and recombination proteins	ATP-dependent DNA helicase RecQ [EC:3.6.4.12]	recQ	K03654	1_CORE	94	109	HF563_11560;HF568_08500;OYV73285.1;HF563_17090;HF568_16375;TQN49130.1;QFX95196.1;HER14_18905;HAQ01_09930;HHS34_10805;HF281_06905;AIA54641.1;HAP97_12425;HFV02_03745;HAQ03_01965;HAQ00_09110;OFC37744.1;HAP98_09130;HAP96_03400;HAP99_02045;HF288_05455;QER43303.1;AUW32127.1;OFC41773.1;AEK57382.1;HAQ02_02125;OFC35386.1;OFC37664.1;HFU97_03230;HFU84_01605;HFU87_01735;HFQ13_12525;HFU75_02485;RNF77330.1;ACK…
Brite Hierarchies; Protein families: genetic information processing; Mitochondrial biogenesis | Brite Hierarchies; Protein families: signaling and cellular processes; Transporters	outer membrane protein insertion porin family	SAM50, TOB55, bamA	K07277	1_CORE	94	109	HF283_12890;HAP93_12005;HF283_15385;HF283_17720;HAP93_06985;HF563_14305;HF668_01465;HF668_02575;HF925_02110;HF281_11115;AIA54709.1;HAP97_14915;HFV02_12475;HAQ03_11915;HAQ00_04700;OFC29711.1;HAP98_03460;HAP96_14395;HAP99_05810;HF288_09210;QER43451.1;AUW32207.1;OFC62311.1;AEK57498.1;HAQ02_05960;OFC39494.1;OFC37690.1;HFU97_06715;HFU84_00390;HFU87_02210;HFQ13_09920;HFU75_03755;HFV00_12725;RNF59622.1;…
Genetic Information Processing; Translation; Aminoacyl-tRNA biosynthesis | Brite Hierarchies; Protein families: metabolism; Amino acid related enzymes | Brite Hierarchies; Protein families: genetic information processing; Transfer RNA biogenesis	seryl-tRNA synthetase [EC:6.1.1.11]	SARS, serS	K01875	1_CORE	94	109	HF283_00870;HF283_12935;HAP98_01980;HF281_03565;AIA56164.1;HAP97_02120;HFV02_00085;HAQ03_02400;HAQ00_05575;OFC36700.1;HAP98_14175;HAP96_09340;HAP99_00175;HF288_05990;QER43978.1;AUW33510.1;OFC55769.1;AEK59121.1;OFC35095.1;OFC41390.1;HFU97_02405;HFU84_09800;HFU87_14270;HFQ13_04555;HFU75_04215;HFV00_13705;RNF64400.1;ACK80353.1;PZD82612.1;ACH82804.1;WP_163054987.1;fig|6666666.521345.peg.5382;fig|6666…
Metabolism; Metabolism of terpenoids and polyketides; Terpenoid backbone biosynthesis | Brite Hierarchies; Protein families: metabolism; Prenyltransferases	undecaprenyl diphosphate synthase [EC:2.5.1.31]	uppS	K00806	1_CORE	94	109	HF563_05820;HF563_06220;HAP94_04310;HF281_11095;AIA54705.1;HAP97_14935;HFV02_12455;HAQ03_11895;HAQ00_04680;OFC29714.1;HAP98_03480;HAP96_14375;HAP99_05790;HF288_09190;QER43455.1;AUW32204.1;OFC62333.1;AEK57494.1;HAQ02_05940;OFC39497.1;OFC37687.1;HFU97_06695;HFU84_00370;HFU87_02190;HFQ13_09900;HFU75_03735;HFV00_12745;RNF59618.1;ACK78732.1;PZD81721.1;ACH83402.1;WP_163054661.1;HF282_12500;fig|6666666.…
Brite Hierarchies; Protein families: metabolism; Glycosyltransferases | Brite Hierarchies; Protein families: metabolism; Lipopolysaccharide biosynthesis proteins | Brite Hierarchies; Protein families: signaling and cellular processes; Transporters	(heptosyl)LPS beta-1,4-glucosyltransferase [EC:2.4.1.-]	waaE, kdtX	K12984	1_CORE	94	109	OYV73681.1;OYV80406.1;HF281_02160;AIA56327.1;HAP97_00245;HFV02_12915;HAQ03_03685;HAQ03_09965;HAQ00_06380;OFC38849.1;HAP98_02600;HAP96_14010;HAP99_06640;HAP99_09320;HF288_11780;QER43621.1;AUW33666.1;OFC58800.1;AEK59283.1;HAQ02_03990;HAQ02_10640;OFC39295.1;OFC41484.1;HFU97_10515;HFU84_10310;HFU87_12605;HFQ13_05805;HFU75_13815;HFV00_07505;RNF57907.1;ACK78226.1;PZD82748.1;ACH82664.1;WP_163058692.1;HF…
Metabolism; Energy metabolism; Carbon fixation pathways in prokaryotes | Metabolism; Metabolism of cofactors and vitamins; One carbon pool by folate	methylenetetrahydrofolate dehydrogenase (NADP+) / methenyltetrahydrofolate cyclohydrolase [EC:1.5.1.5 3.5.4.9]	folD	K01491	1_CORE	93	109	HF563_19725;HAP94_21605;HF929_13265;OCB04031.1;HF281_10310;AIA55829.1;HAP97_14115;HFV02_07795;HAQ03_09120;HAQ00_12765;OFC32301.1;HAP98_14090;HAP96_08215;HAP99_07855;HF288_08740;QER45064.1;AUW33207.1;AEK58793.1;HAQ02_13110;OFC39551.1;OFC39432.1;HFU97_04055;HFU84_08000;HFU87_04000;HFQ13_13005;HFU75_05335;HFV00_10225;RNF57817.1;ACK79087.1;PZD81522.1;ACH83774.1;WP_163055213.1;HF282_08715;HMI48_02030;…
Genetic Information Processing; Folding, sorting and degradation; Protein export | Environmental Information Processing; Membrane transport; Bacterial secretion system | Cellular Processes; Cellular community - prokaryotes; Quorum sensing | Brite Hierarchies; Protein families: signaling and cellular processes; Secretion system	preprotein translocase subunit SecA	secA	K03070	1_CORE	93	109	HF283_06525;HF283_12010;HF283_18330;HF283_14305;HF283_15420;HF292_07365;HF925_03835;BBF65511.1;HJG40_13070;HAP93_12155;HF288_02540;OYV78900.1;OYV80147.1;OYV82323.1;HF281_02205;AIA56336.1;HAP97_00200;HFV02_10805;HAQ03_03645;HAQ00_06425;HAP98_02645;HAP96_13965;HAP99_09235;QER43612.1;AUW33673.1;AEK59292.1;HAQ02_06365;OFC36581.1;HFU97_10470;HFU84_10355;HFU87_12650;HFQ13_05850;HFU75_13860;HFV00_07460;…
Brite Hierarchies; Protein families: genetic information processing; Chaperones and folding catalysts | Brite Hierarchies; Protein families: genetic information processing; Mitochondrial biogenesis	molecular chaperone DnaJ	dnaJ	K03686	1_CORE	92	109	HAP94_13300;AIA56194.1;HAQ03_04350;HAQ00_05720;QER43948.1;AUW33538.1;OFC61113.1;AEK59151.1;HAQ02_11030;OFC38542.1;HFU97_02260;HFU84_09655;HFU87_14415;HFQ13_04700;HFU75_04070;HFV00_13560;RNF60757.1;ACK80803.1;PZD80695.1;ACH84491.1;WP_163054181.1;HF282_17030;HMI48_07210;WP_012537323.1;HF290_07000;RRN82265.1;HF289_17200;HF285_06930;HF292_13830;NDU43727.1;QFG79990.1;HF561_12325;HF568_01545;HF639_1468…
Brite Hierarchies; Protein families: signaling and cellular processes; Secretion system	competence protein ComEC	comEC	K02238	1_CORE	91	109	HF283_03420;HF283_16095;HF921_02820;HF925_06480;HF563_18480;WP_010640299.1;HF669_06670;HAP95_04800;HF281_01335;AIA54236.1;HAP97_13785;HFV02_11035;HAQ03_14050;HAQ00_02465;OFC37349.1;HAP98_07795;HAP96_13530;HAP99_06275;HF288_06750;QER44508.1;AUW31764.1;AEK56970.1;HAQ02_11350;OFC39724.1;OFC40204.1;HFU97_04200;HFU84_09055;HFU87_10435;HFQ13_07120;HFU75_07310;HFV00_14380;RNF69729.1;ACK80062.1;PZD82943.…
Brite Hierarchies; Protein families: signaling and cellular processes; Prokaryotic defense system	mRNA interferase ChpB [EC:3.1.-.-]	chpB, chpBK	K18841	2_FELXIBLE	61	109	HAQ03_13405;HFU97_00840;HFU97_03550;HFU97_14330;HFU84_02770;HFU84_05060;HFU84_07045;HFU87_03775;HFU87_04350;HFU87_10035;HFQ13_02315;HFQ13_06575;HFQ13_08140;HFU75_01700;HFU75_06130;HFU75_09690;HFV00_06480;HFV00_10355;HFV00_11185;RNF61705.1;RNF76714.1;ACK78771.1;PZD80885.1;PZD81769.1;WP_163058211.1;WP_163059228.1;HF282_06220;HF282_19325;fig|6666666.521345.peg.2068;HMI48_08270;EGQ62508.1;WP_05460897…
Metabolism; Carbohydrate metabolism; Starch and sucrose metabolism | Brite Hierarchies; Protein families: signaling and cellular processes; Exosome	1,4-alpha-glucan branching enzyme [EC:2.4.1.18]	GBE1, glgB	K00700	1_CORE	95	108	HF283_02500;HF283_03435;HF283_09995;HF283_10860;HF929_14015;OYV82293.1;HF281_01240;AIA54256.1;HAQ03_14145;HAQ00_02560;OFC35002.1;HF288_07460;QER44488.1;AUW31782.1;OFC61475.1;AEK56990.1;HAQ02_03830;OFC39706.1;OFC40488.1;HFU97_01940;HFU84_14275;HFU87_04640;HFQ13_01460;HFU75_10670;HFV00_05185;RNF58095.1;ACK80548.1;PZD80842.1;ACH84653.1;WP_163054496.1;HF282_09860;fig|6666666.521345.peg.4038;HMI48_080…
Metabolism; Metabolism of other amino acids; Selenocompound metabolism | Genetic Information Processing; Translation; Aminoacyl-tRNA biosynthesis | Brite Hierarchies; Protein families: metabolism; Amino acid related enzymes | Brite Hierarchies; Protein families: genetic information processing; Transfer RNA biogenesis	methionyl-tRNA synthetase [EC:6.1.1.10]	MARS, metG	K01874	1_CORE	95	108	HF283_07460;TQN51337.1;QFX97229.1;OFC35098.1;fig|6666666.521345.peg.4693;EGQ63666.1;WP_010637314.1;HF669_01815;fig|6666666.523682.peg.670;OFC35223.1;fig|6666666.521345.peg.4699;HF670_11835;HF281_11740;AIA54329.1;HAP97_03485;HFV02_06125;HAQ03_02245;HAQ00_02920;HAP98_00055;HAP96_02160;HAP99_02805;HF288_02005;QER44413.1;AUW31851.1;OFC56589.1;AEK57063.1;HAQ02_01995;OFC36355.1;OFC40516.1;HFU97_12845;H…
Not Included in Pathway or Brite; Poorly characterized; Function unknown	uncharacterized protein	K06923	K06923	1_CORE	94	108	WP_155644715.1;HF283_05170;HF283_11795;HF289_18995;HF563_02535;HF918_09145;HF921_11455;HF923_11370;HF928_06700;HF929_09910;HF281_10980;AIA54682.1;HAP97_02465;HFV02_12340;HAQ03_10480;HAQ00_04565;OFC29895.1;HAP98_06800;HAP96_14260;HAP99_05260;HF288_09075;QER43478.1;AUW32184.1;OFC61154.1;AEK57471.1;HAQ02_05825;OFC39201.1;OFC35867.1;HFU97_06580;HFU84_00255;HFU87_02075;HFQ13_09785;HFU75_03620;HFV00_12…
Genetic Information Processing; Replication and repair; Nucleotide excision repair | Brite Hierarchies; Protein families: genetic information processing; DNA repair and recombination proteins	transcription-repair coupling factor (superfamily II helicase) [EC:3.6.4.-]	mfd	K03723	1_CORE	94	108	HF283_13985;HF563_04685;HF563_10575;HF281_08340;HAQ03_02345;HF288_13500;HF563_07545;HF568_07870;PKY12084.1;HF929_11800;HF288_03490;OYV74637.1;HGE67712.1;HF281_00380;AIA56176.1;HAP97_05080;HFV02_04945;HAQ03_04440;HAQ00_05630;OFC36690.1;HAP98_11630;HAP96_07840;HAP99_12615;QER43966.1;AUW33521.1;OFC60096.1;AEK59133.1;HAQ02_10940;OFC35091.1;OFC41380.1;HFU97_02350;HFU84_09745;HFU87_14325;HFQ13_04610;HF…
Metabolism; Metabolism of other amino acids; Selenocompound metabolism	thioredoxin reductase (NADPH) [EC:1.8.1.9]	trxB, TRR	K00384	1_CORE	94	108	HF290_13615;HF289_06540;HF925_10205;OYV74002.1;HF281_08370;AIA56170.1;HAQ03_02375;HAQ00_05600;OFC36696.1;HAP98_11600;HAP99_12585;HF288_13470;QER43972.1;AUW33515.1;OFC41530.1;AEK59126.1;HAQ02_10910;OFC35085.1;OFC41386.1;HFU97_02380;HFU84_09775;HFU87_14295;HFQ13_04580;HFU75_04190;HFV00_13680;RNF64396.1;ACK78736.1;PZD82617.1;ACH82799.1;WP_163059310.1;fig|6666666.521345.peg.2307;HMI48_17505;EGQ62363.…
Not Included in Pathway or Brite; Unclassified: metabolism; Enzymes with EC numbers	acyl-CoA thioester hydrolase [EC:3.1.2.-]	ybgC	K07107	1_CORE	94	108	NDU42367.1;HF281_08810;AIA56487.1;HAP97_05700;HFV02_13385;HAQ03_04820;HAQ00_07330;OFC35713.1;HAP98_08445;HAP96_13400;HAP99_04485;HF288_07360;QER45122.1;AUW33810.1;OFC42664.1;AEK59444.1;HAQ02_07095;OFC40081.1;OFC40813.1;HFU97_11930;HFU84_09375;HFU87_10805;HFQ13_14345;HFU75_09840;HFV00_02420;RNF67307.1;ACK78734.1;PZD80417.1;ACH82326.1;WP_163055440.1;HF282_07980;fig|6666666.521345.peg.4111;HMI48_124…
Metabolism; Lipid metabolism; Fatty acid biosynthesis | Brite Hierarchies; Protein families: metabolism; Lipid biosynthesis proteins	3-oxoacyl-[acyl-carrier-protein] synthase III [EC:2.3.1.180]	fabH	K00648	1_CORE	93	108	HF283_14825;HF568_11740;HF568_04270;OYV73264.1;WP_075322398.1;HF920_00720;HF918_07600;HF921_12310;HF923_07940;HF925_01450;HF928_04265;HAP94_06110;HF929_13735;HF920_06840;HF918_08420;HF929_02325;HF281_03945;AIA54872.1;HAP97_08735;HFV02_07220;HAQ03_01070;HAQ00_05080;OFC39174.1;HAP98_07525;HAP96_13295;HAP99_00880;HF288_01780;QER43755.1;AUW32354.1;OFC41995.1;AEK57663.1;HAQ02_01835;OFC39815.1;OFC39624…
Brite Hierarchies; Protein families: signaling and cellular processes; Exosome	erythrocyte band 7 integral membrane protein	STOM	K17286	1_CORE	93	108	HF290_15645;HF289_13665;TQN49354.1;WP_010642624.1;HER14_16810;HAQ01_04385;HF670_09560;HF671_05155;WP_075323836.1;HF673_18060;HAP95_01750;OFA15474.1;WP_028989762.1;HF292_08835;OYV71864.1;HF281_01250;AIA54254.1;HAP97_08955;HFV02_13780;HAQ03_14135;HAQ00_02550;OFC35004.1;HAP98_01555;HAP96_13615;HAP99_01590;HF288_07450;QER44490.1;AUW31780.1;OFC61483.1;AEK56988.1;HAQ02_03820;OFC39708.1;OFC40490.1;HFU97…
Brite Hierarchies; Protein families: signaling and cellular processes; Transporters	modulator of FtsH protease	yccA	K19416	1_CORE	93	108	WP_024892541.1;OCX83530.1;OCX86491.1;OFC48724.1;WP_031571871.1;HAP94_13295;HF281_11710;AIA55140.1;HAP97_11320;HFV02_07665;HAQ03_07545;HAQ00_00910;OFC37098.1;HAP98_09235;HAP96_12115;HAP99_13025;HF288_01535;QER44592.1;AUW32793.1;OFC61586.1;AEK58152.1;HAQ02_06895;OFC37075.1;OFC38856.1;HFU97_11540;HFU84_09225;HFU87_13310;HFQ13_13445;HFU75_09040;HFV00_07780;RNF58238.1;ACK79990.1;PZD81616.1;ACH83672.1;…
Brite Hierarchies; Protein families: signaling and cellular processes; Prokaryotic defense system	toxin YoeB [EC:3.1.-.-]	yoeB	K19158	2_FELXIBLE	83	108	HF283_19900;HF281_09200;AIA55955.1;HAP97_04260;HFV02_05405;HAQ03_13335;HAQ00_15480;OFC34157.1;HAP98_09635;HAP96_00135;HAP99_03365;HF288_12370;AUW33316.1;OFC42580.1;HAQ02_00765;OFC35125.1;OFC35649.1;HFU97_02795;HFU84_01170;HFU87_01300;HFQ13_11675;HFU75_03105;HFV00_04420;RNF64330.1;HF292_13380;QFG77300.1;HF561_03555;HF561_09210;HF568_10150;HF568_13185;HF639_06310;HF639_07400;BBF63938.1;BBF65127.1;H…
Not Included in Pathway or Brite; Unclassified: metabolism; Energy metabolism	energy-converting hydrogenase A subunit N	hycG_ehaN	K14105	2_FELXIBLE	75	108	HF292_14835;ACK80012.1;PZD79844.1;ACH84033.1;WP_163056088.1;fig|6666666.521345.peg.2600;HMI48_03330;WP_012537011.1;HF290_08700;HF283_11315;RRN83274.1;HF289_08305;HF285_12805;HF292_04895;QFG78812.1;HF561_08940;HF568_10775;HF639_01360;BBF64069.1;HF641_06450;RBM03172.1;HF668_15045;TQN51560.1;WP_010637045.1;WP_024892940.1;OCX68417.1;HER14_15960;HF669_05505;HAQ01_10680;HF670_14440;OCX69939.1;OCX76986.…
Brite Hierarchies; Protein families: genetic information processing; Chaperones and folding catalysts	ATP-dependent Clp protease ATP-binding subunit ClpA	clpA	K03694	1_CORE	95	107	HF283_03665;HF283_10145;HF283_07550;HF669_14215;HAQ01_08285;HAP67_12580;HF673_17320;HJG40_11220;fig|6666666.521345.peg.4822;OYV79265.1;HGE68193.1;fig|6666666.521345.peg.4818;EGQ62404.1;OYV71954.1;HGE68670.1;fig|6666666.523682.peg.1641;HF281_02355;AIA56365.1;HAP97_05935;HFV02_10955;HAQ03_03495;HAQ00_06575;OFC35316.1;HAP98_06565;HAP96_07695;HAP99_10225;HF288_12265;QER43582.1;AUW33701.1;OFC61273.1;A…
Not Included in Pathway or Brite; Unclassified: metabolism; Energy metabolism	nitrogen fixation protein NifU and related proteins	iscU, nifU	K04488	1_CORE	95	107	HF281_11010;AIA54688.1;HAP97_15020;HFV02_12370;HAQ03_10450;HAQ03_11300;HAQ00_04595;OFC29730.1;HAP98_13370;HAP96_14290;HAP99_05290;HAP99_10540;HF288_09105;QER43472.1;QER45900.1;AUW32149.2;AUW32189.1;OFC61137.1;OFC62635.1;AEK57410.1;AEK57477.1;HAQ02_00275;HAQ02_05855;OFC36793.1;OFC37708.1;HFU97_06610;HFU84_00285;HFU87_02105;HFQ13_09815;HFU75_03650;HFV00_12830;RNF60569.1;ACK79756.1;PZD82254.1;ACH830…
Metabolism; Amino acid metabolism; Cysteine and methionine metabolism	2,3-diketo-5-methylthiopentyl-1-phosphate enolase [EC:5.3.2.5]	mtnW	K08965	1_CORE	95	107	HF561_07325;HF561_13720;OYV71788.1;HAP93_03970;HF281_00550;AIA56122.1;HAP97_04660;HFV02_09450;HAQ03_08605;HAQ00_07060;OFC29631.1;HAP98_11930;HAP96_11645;HAP99_12465;HF288_11545;QER44362.1;AUW33471.1;AEK59078.1;HAQ02_06095;OFC30138.1;OFC37788.1;HFU97_01700;HFU84_14035;HFU87_04400;HFQ13_01220;HFU75_10430;HFV00_05425;RNF76444.1;ACK80721.1;PZD82569.1;ACH82850.1;WP_163056618.1;HF282_04780;HMI48_17220;…
Metabolism; Metabolism of cofactors and vitamins; Biotin metabolism | Brite Hierarchies; Protein families: metabolism; Amino acid related enzymes	adenosylmethionine---8-amino-7-oxononanoate aminotransferase [EC:2.6.1.62]	bioA	K00833	1_CORE	94	107	HF281_06650;AIA54940.1;HAQ03_06430;HAQ00_02015;OFC35961.1;HAP98_09400;HAP96_01740;HAP99_13430;HF288_07040;QER44998.1;AUW32621.1;OFC52263.1;AEK57956.1;HAQ02_04175;OFC38341.1;OFC40319.1;HFU97_08325;HFU84_07260;HFU87_04190;HFQ13_13115;HFU75_05445;HFV00_02625;RNF60465.1;ACK78463.1;PZD79752.1;ACH83818.1;WP_163055282.1;HF282_16240;HMI48_02255;EGQ61199.1;WP_012536841.1;HF290_15285;HF283_01815;RRN83084.1…
Metabolism; Carbohydrate metabolism; Starch and sucrose metabolism | Metabolism; Carbohydrate metabolism; Amino sugar and nucleotide sugar metabolism | Cellular Processes; Cellular community - prokaryotes; Biofilm formation - Escherichia coli	glucose-1-phosphate adenylyltransferase [EC:2.7.7.27]	glgC	K00975	1_CORE	94	107	HF921_07580;HF921_13350;HF928_12610;HAP94_00500;HAP94_12590;HAP94_23025;HAP94_23575;HAP94_26555;HF281_05750;AIA54425.1;HAP97_05380;HFV02_01470;HAQ03_05400;HAQ00_06745;OFC34862.1;HAP98_09970;HAP96_01530;HAP99_07685;HF288_08905;QER43285.1;AUW31940.1;OFC56204.1;AEK57174.1;HAQ02_10220;OFC39937.1;OFC38137.1;HFU97_14190;HFU84_02155;HFU87_02800;HFQ13_06400;HFU75_00485;HFV00_08460;RNF58096.1;ACK79652.1;P…
Metabolism; Carbohydrate metabolism; Glycolysis / Gluconeogenesis | Metabolism; Carbohydrate metabolism; Galactose metabolism | Metabolism; Carbohydrate metabolism; Starch and sucrose metabolism | Metabolism; Carbohydrate metabolism; Amino sugar and nucleotide sugar metabolism | Metabolism; Biosynthesis of other secondary metabolites; Streptomycin biosynthesis | Metabolism; Biosynthesis of other …	glucokinase [EC:2.7.1.2]	glk	K00845	1_CORE	94	107	HAQ03_00195;HFU97_14365;HFU84_05095;HFU87_04315;HFV00_11220;HF561_10685;HF568_17745;HF639_03195;WP_051690586.1;HF928_13455;HF668_12560;OYV74657.1;HF281_05765;AIA54428.1;HAP97_05395;HFV02_01455;HAQ03_05415;HAQ00_06730;OFC34865.1;HAP98_09985;HAP96_01515;HAP99_07670;HF288_08920;QER43288.1;AUW31943.1;AEK57177.1;HAQ02_13420;OFC39934.1;OFC38140.1;HFU97_14205;HFU84_02140;HFU87_02785;HFQ13_06385;HFU75_00…
Genetic Information Processing; Translation; Aminoacyl-tRNA biosynthesis | Brite Hierarchies; Protein families: metabolism; Amino acid related enzymes | Brite Hierarchies; Protein families: genetic information processing; Transfer RNA biogenesis	isoleucyl-tRNA synthetase [EC:6.1.1.5]	IARS, ileS	K01870	1_CORE	94	107	HF283_00045;HF283_01990;HF283_04130;HF283_16595;HF283_07480;HF283_18460;HF563_11855;HAP98_10240;HAQ01_07450;HAP93_02845;HAP98_13125;HF563_06000;HAQ01_14480;HAP93_10765;fig|6666666.523682.peg.229;HF281_08040;AIA55351.1;HAP97_02895;HFV02_02685;HAQ03_00725;HAQ00_04135;OFC29518.1;HAP96_06705;HAP99_12230;HF288_10470;QER45962.1;AUW32979.2;OFC53889.1;AEK58383.1;HAQ02_08810;OFC30034.1;OFC35442.1;HFU97_08…
Brite Hierarchies; Protein families: metabolism; Peptidoglycan biosynthesis and degradation proteins | Brite Hierarchies; Protein families: signaling and cellular processes; Transporters	putative peptidoglycan lipid II flippase	murJ, mviN	K03980	1_CORE	94	107	HF283_00655;HF283_19790;HF639_05080;HF281_12735;AIA54740.1;HAP97_14755;HFV02_00170;HAQ03_12075;HAQ00_04860;OFC32529.1;HAP98_03300;HAP96_14555;HAP99_05970;HF288_12650;QER43417.1;AUW32238.1;OFC62140.1;AEK57531.1;HAQ02_11150;OFC36430.1;HFU97_08930;HFU84_12330;HFU87_07110;HFQ13_04290;HFU75_11955;HFV00_09405;RNF68542.1;ACK79970.1;PZD82939.1;ACH82965.1;WP_163058006.1;fig|6666666.521345.peg.5088;HMI48_1…
Brite Hierarchies; Protein families: genetic information processing; Translation factors	peptide chain release factor 1	prfA, MTRF1, MRF1	K02835	1_CORE	94	107	HF563_14320;OYV73082.1;HF563_18745;WP_077273143.1;WP_080707762.1;OCX68626.1;OCX78150.1;OCX82219.1;OCX83021.1;OFC50193.1;OYV74072.1;OYV77654.1;OYV78669.1;HF281_04920;AIA54379.1;HAP97_04765;HFV02_13310;HAQ03_12645;HAQ00_03205;OFC29663.1;HAP98_02155;HAP96_03510;HAP99_07000;HF288_04585;QER43250.1;AUW31892.1;OFC61238.1;AEK57116.1;HAQ02_03585;OFC30179.1;OFC35602.1;HFU97_03700;HFU84_02920;HFU87_03625;HF…
Brite Hierarchies; Protein families: genetic information processing; Ribosome biogenesis	16S rRNA (cytosine967-C5)-methyltransferase [EC:2.1.1.176]	rsmB, sun	K03500	1_CORE	94	107	HF290_02400;HF283_15915;HF289_00005;HF285_13110;HF292_05900;HF561_06415;HF563_00620;HF568_04905;HF639_13630;HF641_08845;HF668_04260;HF290_12340;HF283_04710;HF289_07255;HF285_07145;HF292_11250;HF561_16055;HF563_10985;HF568_07025;HF639_09020;HF641_07450;HF668_02715;HF288_05190;HF281_00705;AIA53908.1;HAP97_08105;HFV02_01790;HAQ03_07740;HAQ00_13210;OFC28978.1;HAP98_01295;HAP96_11125;HAP99_09070;QER45…
Metabolism; Carbohydrate metabolism; Amino sugar and nucleotide sugar metabolism	phosphoglucosamine mutase [EC:5.4.2.10]	glmM	K03431	1_CORE	93	107	HF290_17350;HF283_09390;HF289_01365;HF285_00975;HF561_06265;HF563_10755;HF568_03360;HF639_07915;HF668_11240;HAP93_11610;HAP94_01095;HF929_10670;HF929_09725;OYV81474.1;HF281_03655;AIA56224.1;HAP97_07940;HFV02_12625;HAQ03_04200;HAQ00_05865;OFC39274.1;HAP98_08830;HAP96_12925;HAP99_00765;HF288_07795;QER43814.1;AUW33568.1;AEK59181.1;HAQ02_06225;OFC40298.1;OFC41033.1;HFU97_00180;HFU84_03285;HFU87_05115…
Metabolism; Metabolism of other amino acids; Glutathione metabolism | Organismal Systems; Endocrine system; Thyroid hormone synthesis	glutathione reductase (NADPH) [EC:1.8.1.7]	GSR, gor	K00383	1_CORE	93	107	HF283_08890;HF561_09960;HF639_09805;BBF66284.1;BBF66461.1;HF563_00250;HF563_04320;fig|6666666.523682.peg.1149;HF281_00395;AIA56179.1;HAP97_05095;HFV02_03050;HAQ03_04425;HAQ00_05645;OFC36687.1;HAP98_11645;HAP96_07855;HAP99_12630;HF288_03505;QER43963.1;AUW33524.1;OFC60093.1;AEK59136.1;HAQ02_10955;OFC30517.1;HFU97_02335;HFU84_09730;HFU87_14340;HFQ13_04625;HFU75_04145;HFV00_13635;RNF60763.1;ACK77896.…
Brite Hierarchies; Protein families: metabolism; Protein kinases | Brite Hierarchies; Protein families: signaling and cellular processes; Two-component system	two-component system, OmpR family, sensor kinase [EC:2.7.13.3]	K02484	K02484	1_CORE	93	107	HFV02_13360;HF283_15360;HJG40_02985;HGE67799.1;HGE67940.1;WP_051181686.1;WP_081662507.1;WP_155989852.1;WP_155989905.1;fig|6666666.521345.peg.3344;EGQ63151.1;fig|6666666.521345.peg.3338;fig|6666666.521345.peg.2931;HF563_03460;fig|6666666.521345.peg.2294;HF281_04970;AIA54370.1;HAP97_04715;HAQ03_12695;HAQ00_03255;OFC29655.1;HAP98_02205;HAP96_03560;HAP99_06950;HF288_04535;QER43259.1;AUW31885.1;AEK571…
Metabolism; Carbohydrate metabolism; Glycolysis / Gluconeogenesis | Metabolism; Carbohydrate metabolism; Pentose phosphate pathway | Metabolism; Carbohydrate metabolism; Galactose metabolism | Metabolism; Carbohydrate metabolism; Starch and sucrose metabolism | Metabolism; Carbohydrate metabolism; Amino sugar and nucleotide sugar metabolism | Metabolism; Nucleotide metabolism; Purine metabolism |…	phosphoglucomutase [EC:5.4.2.2]	pgm	K01835	1_CORE	93	107	HF281_06325;AIA54458.1;HAP97_11165;HFV02_08730;HAQ03_06140;HAQ00_03815;OFC33150.1;HAP98_12100;HAP96_01375;HAP99_07565;HF288_01130;QER45829.1;AUW31971.1;OFC41677.1;AEK57214.1;HAQ02_05245;OFC39380.1;OFC40110.1;HFU97_04390;HFU84_08750;HFU87_13210;HFQ13_06275;HFU75_00360;HFV00_07115;RNF62194.1;ACK78233.1;PZD80070.1;ACH84180.1;WP_163058406.1;fig|6666666.521345.peg.1452;WP_012537123.1;HF290_05565;HF283…
Brite Hierarchies; Protein families: signaling and cellular processes; Transporters	translocation and assembly module TamB	tamB	K09800	1_CORE	93	107	HF283_07465;HF283_20025;HF283_18090;HF281_06605;AIA54932.1;HAP97_09395;HFV02_09200;HAQ03_06475;HAQ00_01970;OFC35954.1;HAP98_09355;HAP96_01695;HAP99_03645;HF288_06995;QER44991.1;AUW32615.1;OFC57920.1;AEK57949.1;HAQ02_04220;OFC38334.1;OFC40312.1;HFU97_01110;HFU84_02020;HFU87_05895;HFQ13_13835;HFU75_13045;HFV00_06865;RNF61652.1;ACK79512.1;PZD80014.1;ACH83847.1;WP_163055894.1;HF282_07920;HMI48_02415;…
Metabolism; Lipid metabolism; Fatty acid biosynthesis | Metabolism; Metabolism of cofactors and vitamins; Biotin metabolism | Brite Hierarchies; Protein families: metabolism; Lipid biosynthesis proteins	3-oxoacyl-[acyl-carrier-protein] synthase II [EC:2.3.1.179]	fabF	K09458	1_CORE	92	107	HF283_07870;HF568_00535;HF568_04250;OCB01835.1;OCB01836.1;HF281_03965;AIA54876.1;HAP97_08715;HFV02_07200;HAQ03_01050;HAQ00_05060;OFC39183.1;HAP98_07545;HAP96_13315;HAP99_00860;HF288_11745;QER43760.1;AUW33952.1;OFC52413.1;AEK57667.1;HAQ02_01815;OFC39825.1;OFC39622.1;HFU97_12715;HFU84_08320;HFU87_13655;HFQ13_06885;HFU75_08630;HFV00_13265;RNF57777.1;ACK80496.1;PZD79761.1;ACH83807.1;WP_163055266.1;HF…
Metabolism; Glycan biosynthesis and metabolism; Peptidoglycan biosynthesis | Cellular Processes; Cell growth and death; Cell cycle - Caulobacter | Human Diseases; Drug resistance: Antimicrobial; Vancomycin resistance | Brite Hierarchies; Protein families: metabolism; Peptidoglycan biosynthesis and degradation proteins	UDP-N-acetylglucosamine--N-acetylmuramyl-(pentapeptide) pyrophosphoryl-undecaprenol N-acetylglucosamine transferase [EC:2.4.1.227]	murG	K02563	1_CORE	92	107	HF563_01250;HF673_13765;HAP94_19765;OYV73088.1;HF281_02285;AIA56351.1;HAP97_00120;HFV02_10885;HAQ03_03565;HAQ00_06505;OFC35286.1;HAP98_02725;HAP96_13885;HAP99_09155;HF288_12195;QER43596.1;AUW33687.1;AEK59307.1;HAQ02_05295;OFC35933.1;OFC37852.1;HFU97_10390;HFU84_10435;HFU87_12730;HFQ13_05930;HFU75_13940;HFV00_07380;RNF57875.1;ACK78643.1;PZD82771.1;ACH82639.1;WP_163058733.1;HF282_06435;fig|6666666.…
Brite Hierarchies; Protein families: metabolism; Protein kinases | Brite Hierarchies; Protein families: signaling and cellular processes; Prokaryotic defense system	serine/threonine-protein kinase HipA [EC:2.7.11.1]	hipA	K07154	2_FELXIBLE	57	107	QFG79939.1;HF561_13100;HF568_11120;HF563_16485;HF563_16920;BBF63975.1;HF641_14365;TQN52246.1;QFX95474.1;OCX71935.1;OCX72629.1;OCX80260.1;OCX86065.1;OFC51095.1;OCX74533.1;OCX80880.1;HAQ01_05160;HAP67_06215;HF671_04580;HAP67_07200;HJG40_02375;HAP95_05970;HAP95_08180;HHS34_06575;AIA54902.1;HAP97_05875;HAQ03_10780;HAQ00_11360;OFC28259.1;HAP98_04230;HAP96_02250;HAP99_02115;QER45668.1;AUW32141.1;OFC626…
Cellular Processes; Cellular community - prokaryotes; Biofilm formation - Pseudomonas aeruginosa	polysaccharide biosynthesis protein PelB	pelB	K21007	2_FELXIBLE	43	107	NDU41087.1;HAP98_05940;HAP98_08960;fig|6666666.523682.peg.1080;fig|6666666.523682.peg.1081;HF288_09250;HF281_00265;AIA53931.1;HAP97_03055;HFV02_06590;HAQ03_07625;HAQ00_13325;OFC28957.1;HAP96_12425;HAP99_13280;HF288_09245;QER45251.1;AUW33892.1;OFC60764.1;AEK56695.1;HAQ02_14100;OFC38072.1;OFC37134.1;HFU97_04355;HFU84_08900;HFU87_10590;HFQ13_07275;HFQ13_08305;HFU75_01655;HFU75_07465;HFV00_14225;fig|…
Metabolism; Carbohydrate metabolism; Citrate cycle (TCA cycle) | Metabolism; Energy metabolism; Carbon fixation pathways in prokaryotes | Metabolism; Metabolism of other amino acids; Glutathione metabolism | Cellular Processes; Transport and catabolism; Peroxisome	isocitrate dehydrogenase [EC:1.1.1.42]	IDH1, IDH2, icd	K00031	1_CORE	95	106	HF921_12860;HF563_17825;HAP98_08005;OYV77962.1;OYV78638.1;HF281_02770;AIA56132.1;HAP97_13345;HFV02_10715;HAQ03_08655;HAQ00_07110;OFC29621.1;HAP98_02545;HAP96_10795;HAP99_04900;HF288_10170;QER44372.1;AUW33481.1;OFC51450.1;AEK59088.1;HAQ02_06145;OFC30128.1;OFC37798.1;HFU97_01750;HFU84_14085;HFU87_04450;HFQ13_01270;HFU75_10480;HFV00_05375;RNF71861.1;ACK80956.1;PZD82947.1;ACH82840.1;WP_012606555.1;HM…
Metabolism; Metabolism of cofactors and vitamins; Nicotinate and nicotinamide metabolism	NAD+ synthase (glutamine-hydrolysing) [EC:6.3.5.1]	NADSYN1, QNS1, nadE	K01950	1_CORE	95	106	TQN49650.1;HF281_11950;HAP97_09875;HFV02_10395;HAP98_01025;HAP96_09685;HAP99_13155;HF288_08230;HF283_07200;HGE67344.1;HJG40_04250;HGE69101.1;AIA56128.1;HAQ03_08635;HAQ00_07090;OFC29625.1;QER44368.1;AUW33477.1;OFC51674.1;AEK59084.1;HAQ02_06125;OFC30132.1;OFC37794.1;HFU97_01730;HFU84_14065;HFU87_04430;HFQ13_01250;HFU75_10460;HFV00_05395;RNF71856.1;ACK80583.1;PZD82575.1;ACH82844.1;WP_163056628.1;HF2…
Metabolism; Metabolism of cofactors and vitamins; Pantothenate and CoA biosynthesis	holo-[acyl-carrier protein] synthase [EC:2.7.8.7]	acpS	K00997	1_CORE	94	106	HF290_00005;HF283_04570;HF568_00475;HF568_01795;HF668_13125;HF639_12100;WP_024895400.1;OCX73221.1;HF670_07345;OCX77747.1;OCX84086.1;OCX86426.1;OFC42136.1;OCX73682.1;OCX86415.1;HF925_05050;HF281_07705;AIA55990.1;HAP97_06670;HFV02_02255;HAQ03_05680;HAQ00_15655;OFC38117.1;HAP98_03535;HAP96_08890;HAP99_02530;HF288_13250;QER44188.1;AUW33346.1;AEK58943.1;HAQ02_12370;OFC30444.1;OFC40857.1;HFU97_08390;HF…
Brite Hierarchies; Protein families: genetic information processing; Chaperones and folding catalysts | Brite Hierarchies; Protein families: genetic information processing; Chromosome and associated proteins	curved DNA-binding protein	cbpA	K05516	1_CORE	94	106	WP_157293186.1;HF639_00365;HF668_15230;HF639_04185;HF281_10180;AIA53942.1;HAP97_15235;HFV02_11575;HAQ03_12330;HAQ00_13380;OFC28947.1;HAP98_07650;HAP96_04030;HAP99_07930;HF288_04840;QER45676.1;AUW31620.1;OFC52103.1;AEK56706.1;OFC38010.1;OFC37209.1;HFU97_08605;HFU84_10715;HFU87_09070;HFQ13_02490;HFU75_05955;HFV00_11310;RNF68692.1;ACK80126.1;PZD81062.1;ACH84893.1;WP_163055936.1;fig|6666666.521345.pe…
Genetic Information Processing; Replication and repair; DNA replication | Brite Hierarchies; Protein families: genetic information processing; DNA replication proteins	DNA primase [EC:2.7.7.101]	dnaG	K02316	1_CORE	94	106	HF283_19410;HAQ01_11200;HF563_02310;HF568_08065;HAQ01_09630;OYV71874.1;HF563_13135;HF568_16110;HAP67_06140;HAP95_06055;HAP67_12245;HAP95_12985;HF281_09180;AIA55958.1;HAP97_04240;HFV02_01860;HAQ03_05525;HAQ00_15500;OFC34154.1;HAP98_09655;HAP96_00155;HAP99_03345;HF288_12390;QER44222.1;AUW33319.1;OFC61007.1;AEK58910.1;HAQ02_10315;OFC35122.1;OFC35646.1;HFU97_09485;HFU84_05885;HFU87_06555;HFQ13_03735;…
Environmental Information Processing; Signal transduction; Two-component system | Brite Hierarchies; Protein families: metabolism; Lipid biosynthesis proteins	acyl-lipid omega-6 desaturase (Delta-12 desaturase) [EC:1.14.19.23 1.14.19.45]	FAD6, desA	K10255	1_CORE	94	106	HAP93_08230;HAP93_09735;HF281_07150;AIA55260.1;HAP97_01560;HFV02_14610;HAQ03_06585;HAQ00_09475;OFC29692.1;HAP98_01645;HAP96_11255;HAP99_08950;HF288_08265;QER45732.1;AUW32901.1;OFC61142.1;AEK58293.1;HAQ02_02270;OFC30292.1;OFC35925.1;HFU97_06265;HFU84_13605;HFU87_13710;HFQ13_14100;HFU75_01310;HFV00_01130;RNF61474.1;ACK79129.1;PZD80007.1;ACH83854.1;WP_163057541.1;HF282_03480;HMI48_02450;WP_012536870…
Brite Hierarchies; Protein families: signaling and cellular processes; Transporters	MFS transporter, PPP family, 3-phenylpropionic acid transporter	hcaT	K05820	1_CORE	94	106	HF563_05125;HF568_08685;HF668_02950;HF281_10350;AIA55837.1;HAP97_14075;HFV02_07755;HAQ03_09080;HAQ00_12805;OFC32294.1;HAP98_14050;HAP96_08255;HAP99_07815;HF288_08700;QER45072.1;AUW33214.1;OFC62253.1;AEK58801.1;OFC39558.1;OFC39426.1;HFU97_04015;HFU84_08040;HFU87_03960;HFQ13_12965;HFU75_05295;HFV00_10265;RNF58258.1;ACK79625.1;PZD80000.1;ACH83861.1;WP_163057529.1;fig|6666666.521345.peg.3881;HMI48_02…
Metabolism; Nucleotide metabolism; Pyrimidine metabolism | Metabolism; Metabolism of cofactors and vitamins; One carbon pool by folate	thymidylate synthase (FAD) [EC:2.1.1.148]	thyX, thy1	K03465	1_CORE	94	106	EGQ64193.1;BBF65750.1;HF283_04985;HF283_11400;OFC41226.1;HF283_14540;HF281_08260;AIA55394.1;HAP97_02675;HFV02_02905;HAQ03_00945;HAQ00_03915;OFC29554.1;HAP98_08500;HAP96_06485;HAP99_01800;HF288_02400;QER45918.1;AUW33017.1;OFC58151.1;AEK58426.1;HAQ02_08590;OFC29998.1;OFC35480.1;HFU97_04770;HFU84_06490;HFU87_09350;HFQ13_12395;HFU75_02355;HFV00_05985;RNF70642.1;ACK79432.1;PZD82199.1;ACH83130.1;WP_163…
Metabolism; Nucleotide metabolism; Pyrimidine metabolism | Metabolism; Amino acid metabolism; Alanine, aspartate and glutamate metabolism	carbamoyl-phosphate synthase large subunit [EC:6.3.5.5]	carB, CPA2	K01955	1_CORE	93	106	HAP95_10005;HAP93_11040;OYV73335.1;OYV80830.1;OYV81847.1;HF282_05560;HAP93_02420;HGE68049.1;HGE68610.1;HF282_01685;HF282_17580;HF281_04555;AIA54566.1;HAP97_11850;HFV02_13520;HAQ03_01580;HAQ00_08725;OFC36136.1;HAP98_04865;HAP96_11535;HAP99_00610;HF288_05055;QER44858.1;AUW32057.1;OFC55784.1;AEK57305.1;HAQ02_03210;OFC39447.1;OFC39364.1;HFU97_12670;HFU84_08275;HFU87_13610;HFQ13_06840;HFU75_08585;HFV0…
Metabolism; Carbohydrate metabolism; Glyoxylate and dicarboxylate metabolism	glycolate oxidase FAD binding subunit	glcE	K11472	1_CORE	93	106	EGQ64074.1;HF283_05590;HF285_04250;HF561_01270;HF563_16210;HF568_14645;HF639_09955;HF668_11785;HF921_12285;HF925_06580;HF281_00645;AIA56106.1;HAP97_04005;HFV02_10760;HAQ03_06025;HAQ00_06965;OFC29649.1;HAP98_05915;HAP96_00370;HAP99_09935;HF288_03470;QER44086.1;AUW33454.1;OFC54126.1;AEK59061.1;HAQ02_07845;OFC30156.1;OFC36514.1;HFU97_02880;HFU84_01255;HFU87_01385;HFQ13_11760;HFU75_03190;HFV00_02005;…
Brite Hierarchies; Protein families: genetic information processing; Transfer RNA biogenesis	N6-L-threonylcarbamoyladenine synthase [EC:2.3.1.234]	KAE1, tsaD, QRI7	K01409	1_CORE	93	106	HAQ01_16020;HAP98_02875;fig|6666666.521345.peg.1353;HAP98_11205;HJG40_12390;HAP95_10385;HF281_05680;AIA56468.1;HAP97_05795;HFV02_06180;HAQ03_12395;HAQ00_01620;OFC38256.1;HAP96_03845;HAP99_13145;HF288_07910;QER44245.1;AUW33794.1;AEK59426.1;HAQ02_09000;OFC39351.1;OFC41394.1;HFU97_14020;HFU84_08865;HFU87_00640;HFQ13_13625;HFU75_13245;HFV00_01990;RNF61046.1;ACK78966.1;PZD80467.1;ACH82384.1;WP_1630556…
Metabolism; Amino acid metabolism; Lysine biosynthesis | Metabolism; Glycan biosynthesis and metabolism; Peptidoglycan biosynthesis | Human Diseases; Drug resistance: Antimicrobial; Vancomycin resistance | Brite Hierarchies; Protein families: metabolism; Peptidoglycan biosynthesis and degradation proteins	UDP-N-acetylmuramoyl-tripeptide--D-alanyl-D-alanine ligase [EC:6.3.2.10]	murF	K01929	1_CORE	92	106	HF283_00725;HF920_11800;HF918_11840;HF921_12315;HAP93_11865;HF925_03990;HF928_07005;HF283_15165;HF283_16530;HF283_17865;HF281_02265;AIA56347.1;HAP97_00140;HFV02_10865;HAQ03_03585;HAQ00_06485;OFC35257.1;HAP98_02705;HAP96_13905;HAP99_09175;HF288_12175;QER43600.1;AUW33683.1;AEK59303.1;HAQ02_06425;OFC36025.1;OFC37856.1;HFU97_10410;HFU84_10415;HFU87_12710;HFQ13_05910;HFU75_13920;HFV00_07400;RNF57879.1…
Cellular Processes; Cell growth and death; Cell cycle - Caulobacter | Brite Hierarchies; Protein families: genetic information processing; Chromosome and associated proteins | Brite Hierarchies; Protein families: signaling and cellular processes; Cytoskeleton proteins	cell division protein FtsA	ftsA	K03590	1_CORE	91	106	HF283_08005;HF920_09305;HF918_11555;HF921_10975;HF925_07995;HF928_09300;HAP94_21880;HF929_04010;HF563_19795;HF568_10415;HAQ01_10365;HHS34_06810;HF668_03980;HF918_12625;HF923_11670;HF923_14480;HF281_02310;AIA56356.1;HAP97_00095;HFV02_10910;HAQ03_03540;HAQ00_06530;OFC35301.1;HAP98_02750;HAP96_07740;HAP99_10180;HF288_12220;QER43591.1;AUW33692.1;OFC54619.1;AEK59312.1;HAQ02_13520;OFC35938.1;OFC37905.1…
Not Included in Pathway or Brite; Poorly characterized; Function unknown	uncharacterized protein	K09131	K09131	2_FELXIBLE	88	106	HF283_08800;HF283_15120;HF568_03320;HF283_17565;HF568_14275;HF639_11100;RBL99494.1;HHS34_09380;HF281_00170;AIA56299.1;HAP97_14205;HFV02_13850;HAQ03_03825;HAQ00_06240;OFC27809.1;HAP98_11130;HAP96_03020;HAP99_06500;HF288_02825;QER43890.1;AUW33638.1;OFC60977.1;AEK59256.1;HAQ02_10780;OFC38622.1;OFC40901.1;RNF69426.1;ACK77906.1;PZD82722.1;ACH82511.1;ACH82691.1;WP_163058650.1;fig|6666666.521345.peg.320…
Brite Hierarchies; Protein families: genetic information processing; Transfer RNA biogenesis	tRNA wybutosine-synthesizing protein 1 [EC:4.1.3.44]	TYW1	K15449	2_FELXIBLE	74	106	HAQ03_12365;HAQ00_14705;AIA55207.1;AIA55876.1;AIA56385.1;HFV02_06860;HAP99_10290;QER43560.1;QER45278.1;AUW33720.1;OFC63211.1;AEK58229.1;AEK59341.1;HFU97_06325;HFU84_13665;HFU87_13770;HFQ13_14160;HFU75_01250;HFV00_01190;RNF59385.1;ACK77986.1;ACK80479.1;PZD79982.1;PZD80397.1;ACH82304.1;ACH83883.1;WP_163055472.1;WP_163057500.1;HF282_05365;HF282_08830;HMI48_02575;HMI48_12325;WP_012536893.1;WP_0708076…
Brite Hierarchies; Protein families: genetic information processing; Transcription factors	LysR family transcriptional regulator, carnitine catabolism transcriptional activator	dhcR	K17737	2_FELXIBLE	73	106	WP_075323978.1;HF281_05405;AIA55628.1;AIA56537.1;HAP97_09005;HAP97_09990;HFV02_13600;HFV02_14365;HAQ03_05075;HAQ00_05310;HAQ00_07585;OFC29820.1;OFC38658.1;HAP98_04035;HAP98_14545;HAP96_05885;HAP96_06110;HAP99_04285;HAP99_09045;HF288_07695;HF288_08845;QER43803.1;QER45174.1;AUW33855.1;OFC51429.1;OFC62087.1;AEK58596.1;AEK59494.1;HAQ02_13800;OFC34124.1;OFC38811.1;OFC35802.1;HFU97_03875;HFU84_06625;HF…
Environmental Information Processing; Membrane transport; ABC transporters | Brite Hierarchies; Protein families: signaling and cellular processes; Transporters	iron(III) transport system ATP-binding protein [EC:3.6.3.30]	afuC, fbpC	K02010	2_FELXIBLE	57	106	HF289_13305;HF561_01040;HAP98_07400;HAP98_07610;HF281_02915;HF281_08895;AIA54991.1;AIA55073.1;HAP97_09835;HAP97_10265;HFV02_01355;HFV02_14650;HAQ03_06830;HAQ03_07210;HAQ00_01245;HAQ00_09725;OFC32703.1;OFC36973.1;HAP98_03670;HAP96_07305;HAP96_14170;HAP99_07340;HAP99_13195;HF288_00990;HF288_10565;QER43114.1;QER44759.1;AUW32671.1;AUW32732.1;OFC55801.1;OFC58415.1;AEK58006.1;AEK58084.1;HAQ02_02735;HAQ…
Genetic Information Processing; Folding, sorting and degradation; Protein export | Environmental Information Processing; Membrane transport; Bacterial secretion system | Cellular Processes; Cellular community - prokaryotes; Quorum sensing | Brite Hierarchies; Protein families: signaling and cellular processes; Secretion system	signal recognition particle subunit SRP54 [EC:3.6.5.4]	SRP54, ffh	K03106	1_CORE	95	105	HF281_06310;AIA54461.1;HAP97_11180;HFV02_08745;HAQ03_06155;HAQ00_03800;OFC33153.1;HAP98_12085;HAP96_00580;HAP99_07550;HF288_04485;QER45832.1;AUW31974.1;OFC41674.1;AEK57217.1;HAQ02_05230;OFC39383.1;OFC40113.1;HFU97_03280;HFU84_05430;HFU87_03125;HFQ13_09470;HFU75_04400;HFV00_08595;RNF67690.1;ACK78003.1;PZD80861.1;ACH84672.1;WP_163054388.1;HF282_14940;HMI48_08130;WP_012537434.1;HF290_12005;HF283_037…
Not Included in Pathway or Brite; Unclassified: signaling and cellular processes; Transport	monovalent cation:H+ antiporter-2, CPA2 family	TC.KEF	K03455	1_CORE	95	105	HF283_11020;HF285_02475;HF563_11630;HF283_14665;HF563_04275;HF918_00780;HF918_03580;fig|6666666.523682.peg.1488;OYV78532.1;HF281_07135;AIA55263.1;HAP97_01575;HFV02_04265;HAQ03_06570;HAQ00_09460;OFC29695.1;HAP98_11295;HAP96_11270;HAP99_08935;HF288_14065;QER45735.1;AUW32904.1;OFC61231.1;AEK58296.1;HAQ02_02285;OFC30295.1;OFC42005.1;HFU97_06280;HFU84_13620;HFU87_13725;HFQ13_14115;HFU75_01295;HFV00_01…
Brite Hierarchies; Protein families: genetic information processing; Transfer RNA biogenesis	tRNA threonylcarbamoyladenosine dehydratase	tcdA	K22132	1_CORE	95	105	HF292_01080;WP_010641639.1;HF669_07785;HF920_10395;HF281_08145;AIA55371.1;HAP97_02790;HFV02_02790;HAQ03_00830;HAQ00_04030;OFC29536.1;HAP98_05205;HAP96_06600;HAP99_01915;HF288_02285;QER45941.1;AUW32998.1;OFC52803.1;AEK58403.1;HAQ02_08705;OFC30016.1;OFC35461.1;HFU97_13675;HFU84_12965;HFU87_09570;HFQ13_04395;HFU75_12060;HFV00_01875;RNF68407.1;ACK79950.1;PZD81300.1;ACH84233.1;WP_163054131.1;HF282_110…
Metabolism; Nucleotide metabolism; Purine metabolism | Metabolism; Xenobiotics biodegradation and metabolism; Drug metabolism - other enzymes | Brite Hierarchies; Protein families: signaling and cellular processes; Exosome	IMP dehydrogenase [EC:1.1.1.205]	IMPDH, guaB	K00088	1_CORE	94	105	HFV02_12170;HAQ03_12385;HF282_04010;fig|6666666.521345.peg.2125;HF563_01385;HF283_13870;HF563_05345;OCX89780.1;WP_031569838.1;HAP96_06050;HF281_11370;AIA55151.1;HAP97_13145;HFV02_03330;HAQ03_07595;HAQ00_00860;OFC30058.1;HAP98_12190;HAP96_01825;HAP99_06045;HF288_02945;QER44604.1;AUW32801.1;AEK58163.1;HAQ02_06945;OFC39131.1;OFC41949.1;HFU97_13740;HFU84_13030;HFU87_09635;HFQ13_04460;HFU75_12125;HFV0…
Not Included in Pathway or Brite; Unclassified: metabolism; Enzymes with EC numbers	pteridine reductase [EC:1.5.1.33]	PTR1	K03793	1_CORE	94	105	HF283_16665;HF283_19170;CDQ09702.1;HF281_05645;AIA56461.1;HAP97_05760;HFV02_01930;HAQ03_12430;HAQ00_01655;OFC38275.1;HAP98_02910;HAP96_03810;HAP99_13110;HF288_07945;QER44252.1;AUW33788.1;OFC60618.1;AEK59419.1;HAQ02_09035;OFC39352.1;OFC41415.1;HFU97_07135;HFU84_04455;HFU87_08160;HFQ13_09100;HFU75_01570;HFV00_08355;RNF61054.1;ACK80734.1;PZD82959.1;ACH82554.1;WP_163055674.1;HF282_14385;HMI48_13140;E…
Genetic Information Processing; Folding, sorting and degradation; RNA degradation | Brite Hierarchies; Protein families: genetic information processing; Messenger RNA biogenesis | Brite Hierarchies; Protein families: genetic information processing; Transfer RNA biogenesis	ribonuclease R [EC:3.1.-.-]	rnr, vacB	K12573	1_CORE	94	105	HF283_04395;HF283_08010;HF283_18125;HF563_14705;HF568_08860;HAP94_06045;HF929_13670;HF563_18500;HF568_13650;HF925_10755;HAP94_20895;HF929_06320;HF925_01515;HF925_06595;OYV71993.1;HF281_03880;AIA54857.1;HAP97_08800;HFV02_10280;HAQ03_01135;HAQ00_05145;OFC39162.1;HAP98_07460;HAP96_13230;HAP99_00945;HF288_01845;QER43741.1;AUW32341.1;OFC61168.1;AEK57649.1;HAQ02_00400;OFC39803.1;OFC36091.1;HFU97_00550;…
Brite Hierarchies; Protein families: signaling and cellular processes; Transporters	colicin import membrane protein	tolA	K03646	1_CORE	94	105	NDU42747.1;HF563_05360;HF563_10910;HF668_02330;HF668_14245;TQN52061.1;QFX97757.1;WP_010641047.1;WP_024893148.1;OCX70459.1;HER14_17130;HF669_06150;HAQ01_02460;HF670_09820;OCX79955.1;OCX82612.1;OCX88509.1;HF671_06440;OFC50896.1;WP_075323484.1;HAP67_06495;HF673_14855;WP_065975417.1;OCX75162.1;OCX77689.1;WP_031572555.1;HF281_08795;AIA56490.1;HAP97_05685;HFV02_13400;HAQ03_04835;HAQ00_07345;OFC35716.1;…
Metabolism; Amino acid metabolism; Lysine biosynthesis | Metabolism; Amino acid metabolism; Arginine biosynthesis | Brite Hierarchies; Protein families: metabolism; Amino acid related enzymes	acetylornithine/N-succinyldiaminopimelate aminotransferase [EC:2.6.1.11 2.6.1.17]	argD	K00821	1_CORE	93	105	HF283_18875;HF563_01840;HF639_09855;HF281_02715;AIA56143.1;HAP97_13290;HFV02_08895;HAQ03_08710;HAQ00_07165;OFC29763.1;HAP98_07950;HAP96_10850;HAP99_04845;HF288_10115;QER44383.1;AUW33491.1;AEK59099.1;HAQ02_09885;OFC39528.1;OFC41829.1;HFU97_03885;HFU84_06615;HFU87_09460;HFQ13_00160;HFU75_04865;HFV00_10990;RNF62862.1;ACK80533.1;PZD82593.1;ACH82824.1;WP_163056660.1;HF282_13435;fig|6666666.521345.peg.…
Metabolism; Metabolism of cofactors and vitamins; Biotin metabolism	pimeloyl-[acyl-carrier protein] methyl ester esterase [EC:3.1.1.85]	bioH	K02170	1_CORE	93	105	HF290_01155;HF289_17700;NDU42388.1;QFG79926.1;HF561_13660;HF568_03960;HF639_07005;BBF66597.1;HF281_00080;AIA56317.1;HAP97_00295;HFV02_13940;HAQ03_03735;HAQ00_06330;OFC27791.1;HAP98_07750;HAP96_04780;HAP99_06590;HF288_09310;QER43909.1;AUW33656.1;AEK59274.1;HAQ02_10690;OFC39286.1;OFC40918.1;HFU97_10560;HFU84_10265;HFU87_12560;HFQ13_05760;HFU75_13770;HFV00_07550;RNF72193.1;ACK80636.1;PZD82738.1;ACH8…
Metabolism; Metabolism of terpenoids and polyketides; Polyketide sugar unit biosynthesis | Metabolism; Biosynthesis of other secondary metabolites; Streptomycin biosynthesis | Metabolism; Biosynthesis of other secondary metabolites; Acarbose and validamycin biosynthesis	glucose-1-phosphate thymidylyltransferase [EC:2.7.7.24]	rfbA, rffH	K00973	1_CORE	92	105	HF283_07020;HF283_07055;HF563_05850;BBF65274.1;OYV81447.1;HF641_15645;HJG40_13140;HF281_11845;AIA54308.1;HAP97_03590;HFV02_07060;HAQ03_12825;HAQ00_02815;OFC28253.1;OFC35202.1;HAP98_09485;HAP96_02055;HAP99_10875;HF288_14045;QER44436.1;AUW31830.1;OFC48455.1;AEK57042.1;HAQ02_10020;OFC30409.1;OFC36334.1;OFC40538.1;OFC41072.1;HFU97_10775;HFU97_13195;HFU84_01640;HFU84_11860;HFU87_00895;HFU87_12470;HFQ1…
Not Included in Pathway or Brite; Unclassified: metabolism; Enzymes with EC numbers	protein-glutamine gamma-glutamyltransferase [EC:2.3.2.13]	tgpA	K22452	2_FELXIBLE	81	105	HF281_12570;AIA54773.1;HAP97_00085;HFV02_09530;HAQ03_08800;HAQ00_08135;OFC32357.1;HAP98_09845;HAP96_04300;HAP99_03130;HF288_03665;QER43700.1;AUW33949.1;AEK57566.1;HAQ02_07245;OFC36488.1;OFC41186.1;HFU97_09430;HFU84_05940;HFU87_06610;HFQ13_03790;HFU75_11455;HFV00_09905;RNF68315.1;WP_163058781.1;fig|6666666.521345.peg.3553;HF290_06700;HF289_18035;NDU41984.1;HF641_15570;TQN52210.1;QFX95444.1;WP_0106…
Metabolism; Energy metabolism; Sulfur metabolism	sulfite dehydrogenase (quinone) subunit SoeA [EC:1.8.5.6]	soeA	K21307	2_FELXIBLE	70	105	WP_035218842.1;HF281_00810;HF281_08740;AIA55231.1;AIA56056.1;HAP97_05000;HAP97_10430;HFV02_05535;HFV02_05875;HAQ03_14315;HAQ00_11080;HAQ00_15780;OFC38892.1;HAP98_06110;HAP98_07330;HAP96_09470;HAP96_12660;HAP99_01445;HF288_01185;HF288_11110;QER44873.1;QER45570.1;AUW32865.1;AUW33406.1;OFC60603.1;OFC60738.1;AEK58254.1;AEK59007.1;HAQ02_07740;OFC40226.1;OFC41502.1;HFU97_05210;HFU97_09735;HFU84_13550;H…
Metabolism; Amino acid metabolism; Arginine and proline metabolism	N-carbamoylputrescine amidase [EC:3.5.1.53]	aguB	K12251	1_CORE	95	104	NDU42373.1;QFG79751.1;HF561_05045;HF563_16140;HF568_08625;HF639_11215;BBF65347.1;HJG40_13910;HF281_07855;AIA56020.1;HAP97_09745;HFV02_09040;HAQ03_05830;HAQ00_10595;OFC38090.1;HAP98_01485;HAP96_12635;HAP99_03890;HF288_10355;QER44158.1;AUW33372.1;OFC58384.1;AEK58971.1;HAQ02_12220;OFC36848.1;OFC42183.1;HFU97_13540;HFU84_04175;HFU87_08800;HFQ13_11315;HFU75_02745;HFV00_05725;RNF63527.1;ACK79721.1;PZD8…
Metabolism; Amino acid metabolism; Arginine biosynthesis	glutamate N-acetyltransferase / amino-acid N-acetyltransferase [EC:2.3.1.35 2.3.1.1]	argJ	K00620	1_CORE	95	104	HF283_07355;HF283_15005;OYV74793.1;EGQ63830.1;HGE67461.1;HGE68587.1;fig|6666666.523682.peg.858;fig|6666666.523682.peg.859;HF288_11820;HF281_02200;AIA56335.1;HAP97_00205;HFV02_10800;HAQ03_03650;HAQ00_06420;OFC34936.1;HAP98_02640;HAP96_13970;HAP99_09240;HF288_02535;QER43613.1;AUW33672.1;OFC63432.1;AEK59291.1;HAQ02_06360;OFC36582.1;OFC38492.1;HFU97_10475;HFU84_10350;HFU87_12645;HFQ13_05845;HFU75_138…
Cellular Processes; Cell growth and death; Cell cycle - Caulobacter | Brite Hierarchies; Protein families: genetic information processing; Chaperones and folding catalysts	ATP-dependent Clp protease ATP-binding subunit ClpX	clpX, CLPX	K03544	1_CORE	95	104	HF920_05750;HF281_01485;AIA55037.1;HAP97_07165;HFV02_08470;HAQ03_07045;HAQ00_00185;OFC36234.1;HAP98_05820;HAP96_04575;HAP99_07175;HF288_11405;QER45418.1;AUW32706.1;OFC60209.1;AEK58051.1;HAQ02_02840;OFC35572.1;OFC42342.1;HFU97_00610;HFU84_11655;HFU87_06180;HFQ13_01965;HFU75_06955;HFV00_11640;RNF59390.1;ACK79181.1;PZD81943.1;ACH83274.1;WP_012536430.1;HF282_09605;HMI48_15025;HF290_05160;HF283_13700;…
Brite Hierarchies; Protein families: genetic information processing; Transcription factors	heat-inducible transcriptional repressor	hrcA	K03705	1_CORE	95	104	HF290_09615;HF561_00485;HF561_12340;OYV81175.1;HF281_03265;AIA56197.1;HAP97_07380;HFV02_14170;HAQ03_04335;HAQ00_05735;OFC34833.1;HAP98_06015;HAP96_04225;HAP99_09650;HF288_00020;QER43945.1;AUW33541.1;OFC61104.1;AEK59154.1;HAQ02_11045;OFC30615.1;OFC38545.1;HFU97_02245;HFU84_09640;HFU87_14430;HFQ13_04715;HFU75_04055;HFV00_13545;RNF60765.1;ACK80694.1;PZD80698.1;ACH84494.1;WP_012537324.1;fig|6666666.5…
Not Included in Pathway or Brite; Poorly characterized; Function unknown	uncharacterized protein	K07019	K07019	1_CORE	95	104	OYV81951.1;HF281_06725;AIA54954.1;HAP97_12125;HFV02_14515;HAQ03_06355;HAQ00_02090;OFC38188.1;HAP98_01060;HAP96_01815;HAP99_01245;HF288_00290;QER45013.1;AUW32634.1;OFC58189.1;AEK57969.1;HAQ02_09590;OFC37529.1;OFC37555.1;HFU97_01305;HFU84_00070;HFU87_09215;HFQ13_06980;HFU75_08725;HFV00_11430;RNF57751.1;ACK78351.1;PZD82207.1;ACH83122.1;WP_163054807.1;fig|6666666.521345.peg.4517;HMI48_15845;EGQ62832.…
Brite Hierarchies; Protein families: genetic information processing; Ribosome biogenesis	23S rRNA (adenine2503-C2)-methyltransferase [EC:2.1.1.192]	rlmN	K06941	1_CORE	95	104	HF920_05170;HF923_03490;HAP94_01790;HF281_02960;AIA55003.1;HAP97_10310;HFV02_14695;HAQ03_14430;HAQ00_00015;OFC32744.1;HAP98_10395;HAP96_00950;HAP99_02915;HF288_10520;QER44768.1;AUW33985.1;OFC54631.1;AEK58015.1;HAQ02_00510;OFC40353.1;OFC37268.1;HFU97_06800;HFU84_00475;HFU87_02295;HFQ13_10005;HFU75_03840;HFV00_12640;RNF60577.1;ACK78869.1;PZD79747.1;ACH83824.1;WP_163055291.1;HF282_12950;HMI48_02285;…
Genetic Information Processing; Translation; Aminoacyl-tRNA biosynthesis | Brite Hierarchies; Protein families: metabolism; Amino acid related enzymes | Brite Hierarchies; Protein families: genetic information processing; Transfer RNA biogenesis	valyl-tRNA synthetase [EC:6.1.1.9]	VARS, valS	K01873	1_CORE	95	104	HF563_01165;HF563_09610;HF281_06960;AIA54629.1;HAP97_12370;HFV02_03800;HAQ03_01910;HAQ00_09055;OFC37767.1;HAP98_07035;HAP96_03345;HAP99_03475;HF288_01355;QER44349.1;AUW32116.1;OFC63306.1;AEK57370.1;HAQ02_13245;OFC35375.1;OFC37653.1;HFU97_03175;HFU84_01550;HFU87_01680;HFQ13_12580;HFU75_02540;HFV00_02300;RNF66371.1;ACK80800.1;PZD79801.1;ACH84081.1;WP_163056141.1;fig|6666666.521345.peg.4462;HMI48_03…
Genetic Information Processing; Replication and repair; DNA replication | Genetic Information Processing; Replication and repair; Mismatch repair | Genetic Information Processing; Replication and repair; Homologous recombination | Brite Hierarchies; Protein families: genetic information processing; DNA replication proteins | Brite Hierarchies; Protein families: genetic information processing; DNA…	DNA polymerase III subunit gamma/tau [EC:2.7.7.7]	dnaX	K02343	1_CORE	94	104	WP_077218497.1;WP_081577060.1;WP_080707795.1;HF281_06625;AIA54935.1;HAP97_09415;HFV02_10700;HAQ03_06455;HAQ00_01990;OFC35956.1;HAP98_09375;HAP96_01715;HAP99_03665;HF288_07015;QER44993.1;AUW32617.1;OFC57922.1;AEK57951.1;HAQ02_04200;OFC38336.1;OFC40314.1;HFU97_08300;HFU84_07285;HFU87_04215;HFQ13_13090;HFU75_05420;HFV00_02600;ACK79172.1;PZD79776.1;ACH83813.1;WP_163055276.1;HMI48_02230;EGQ60887.1;WP_…
Brite Hierarchies; Protein families: genetic information processing; Chaperones and folding catalysts	molecular chaperone HscA	hscA	K04044	1_CORE	94	104	HF283_04505;HF283_10515;HF283_13965;HF668_09210;HF281_11025;AIA54691.1;HAP97_15005;HFV02_12385;HAQ03_10435;HAQ00_04610;OFC29727.1;HAP98_13385;HAP96_14305;HAP99_05305;HF288_09120;QER43469.1;AUW32191.1;AEK57480.1;HAQ02_05870;OFC36791.1;OFC37674.1;HFU97_06625;HFU84_00300;HFU87_02120;HFQ13_09830;HFU75_03665;HFV00_12815;RNF60572.1;ACK79106.1;PZD82251.1;ACH83076.1;WP_163054878.1;HF282_04795;HMI48_16085…
Metabolism; Amino acid metabolism; Glycine, serine and threonine metabolism | Metabolism; Amino acid metabolism; Valine, leucine and isoleucine biosynthesis	threonine dehydratase [EC:4.3.1.19]	ilvA, tdcB	K01754	1_CORE	94	104	HF290_12105;HF283_06445;HF285_14225;HF561_16555;HF563_00340;HF568_09785;HF639_08815;HF668_15840;WP_140391105.1;HF281_06715;AIA54952.1;HAP97_12115;HFV02_14505;HAQ03_06365;HAQ00_02080;OFC36990.1;HAP98_01070;HAP96_01805;HAP99_01255;HF288_00280;QER45011.1;AUW32632.1;OFC58187.1;AEK57967.1;HAQ02_09600;OFC37492.1;OFC37557.1;HFU97_01315;HFU84_00080;HFU87_09205;HFQ13_06970;HFU75_08715;HFV00_11420;RNF57753…
Genetic Information Processing; Replication and repair; Base excision repair | Brite Hierarchies; Protein families: genetic information processing; DNA repair and recombination proteins	A/G-specific adenine glycosylase [EC:3.2.2.31]	mutY	K03575	1_CORE	94	104	HF563_08910;HF563_15295;HF668_14605;HF288_01960;fig|6666666.521345.peg.405;HAP94_19010;HF281_11785;AIA54320.1;HAP97_03530;HFV02_07125;HAQ03_12885;HAQ00_02875;OFC35214.1;HAP98_00100;HAP96_02115;HAP99_02850;QER44424.1;AUW31841.1;AEK57054.1;OFC36346.1;OFC40526.1;HFU97_12900;HFU84_11205;HFU87_03390;HFQ13_00435;HFU75_04590;HFV00_00625;RNF65932.1;ACK78060.1;PZD80990.1;ACH84817.1;WP_163057345.1;HMI48_08…
Brite Hierarchies; Protein families: genetic information processing; Chromosome and associated proteins	chromosome segregation protein	smc	K03529	1_CORE	94	104	HF283_03570;HF281_07320;AIA55316.1;HAP97_06815;HFV02_12760;HAQ03_00555;HAQ00_04305;OFC29592.1;HAP98_14820;HAP96_01210;HAP99_05500;HF288_00185;QER45774.1;AUW32950.1;AEK58347.1;OFC36104.1;OFC39838.1;HFU97_03975;HFU84_08080;HFU87_03920;HFQ13_12925;HFU75_05255;HFV00_10305;RNF59526.1;ACK79308.1;PZD82180.1;ACH83149.1;WP_163054762.1;HF282_06670;HMI48_15705;WP_012536333.1;HF290_08355;RRN86333.1;HF289_070…
Metabolism; Amino acid metabolism; Arginine biosynthesis	acetylglutamate kinase [EC:2.7.2.8]	argB	K00930	1_CORE	93	104	HAP98_07685;HAP96_09315;HF288_03855;OYV71739.1;HAP98_11105;HF281_00145;AIA56304.1;HAP97_00360;HFV02_13875;HAQ03_03800;HAQ00_06265;OFC27804.1;HAP99_06525;QER43895.1;AUW33643.1;OFC60982.1;AEK59261.1;HAQ02_10755;OFC38617.1;OFC40906.1;HFU97_09895;HFU84_07400;HFU87_11920;HFQ13_00970;HFU75_13655;HFV00_03325;RNF69431.1;ACK79120.1;PZD82726.1;ACH82687.1;WP_163058658.1;HF282_06630;fig|6666666.521345.peg.95…
Brite Hierarchies; Protein families: signaling and cellular processes; Transporters	MFS transporter, FSR family, fosmidomycin resistance protein	fsr	K08223	1_CORE	93	104	HJG40_12330;HJG40_12595;OYV78586.1;HF281_12705;AIA54746.1;HAP97_14725;HFV02_00140;HAQ03_12105;HAQ00_04890;OFC32533.1;HAP98_06755;HAP96_14585;HAP99_06000;HF288_12680;QER43411.1;AUW32242.1;OFC58355.1;AEK57537.1;HAQ02_11120;OFC36482.1;OFC41146.1;HFU97_03985;HFU84_08070;HFU87_03930;HFQ13_12935;HFU75_05265;HFV00_10295;RNF58254.1;ACK78508.1;PZD79994.1;ACH83867.1;WP_163057519.1;HF282_13790;fig|6666666.5…
Brite Hierarchies; Protein families: genetic information processing; Transfer RNA biogenesis | Brite Hierarchies; Protein families: genetic information processing; Chromosome and associated proteins	tRNA uridine 5-carboxymethylaminomethyl modification enzyme	gidA, mnmG, MTO1	K03495	1_CORE	93	104	HF283_15150;HF283_18905;HF281_00680;HAP97_08130;HFV02_01765;HAP96_11100;HF563_11330;HF568_04510;HF563_13295;HF568_11600;HF669_13025;OYV73006.1;HF563_18005;HF669_01070;HF281_00355;AIA53913.1;HAP97_03145;HFV02_06500;HAQ03_07715;HAQ00_13235;OFC28973.1;HAP98_01270;HAP96_12335;HAP99_01750;HF288_05165;QER45232.1;AUW31595.1;AEK56673.1;HAQ02_14190;OFC38114.1;OFC37151.1;HFU97_07605;HFU84_04925;HFU87_07690…
Brite Hierarchies; Protein families: genetic information processing; Chaperones and folding catalysts	peptidyl-prolyl cis-trans isomerase SurA [EC:5.2.1.8]	surA	K03771	1_CORE	93	104	HF281_01130;AIA54278.1;HAP97_03190;HFV02_07385;HAQ03_14255;HAQ00_02670;OFC35175.1;HAP98_01345;HAP96_09890;HAP99_01125;HF288_05280;QER44466.1;AUW31804.1;AEK57012.1;HAQ02_06995;OFC38509.1;OFC39377.1;HFU97_01860;HFU84_14195;HFU87_04560;HFQ13_01380;HFU75_10590;HFV00_05265;RNF60309.1;ACK78052.1;PZD81008.1;ACH84838.1;WP_163057313.1;HMI48_08965;EGQ61349.1;WP_009562823.1;HF290_14765;HF283_13370;RRN81577.…
Metabolism; Energy metabolism; Methane metabolism | Metabolism; Amino acid metabolism; Glycine, serine and threonine metabolism | Brite Hierarchies; Protein families: metabolism; Protein phosphatases and associated proteins	phosphoserine phosphatase [EC:3.1.3.3]	serB, PSPH	K01079	1_CORE	92	104	HF563_10580;HER14_00660;HF669_11135;HAP67_13305;HF673_17840;HJG40_09140;HAP95_13100;HAP94_19610;HF929_13920;HER14_08875;HF669_03035;HAQ01_17555;HAP67_05180;HF673_08615;HJG40_00265;HAP95_11300;HF929_03340;HAQ01_02900;HAP94_17135;HGE67815.1;HF921_08550;HF281_00385;AIA56177.1;HAP97_05085;HFV02_04940;HAQ03_04435;HAQ00_05635;OFC36689.1;HAP98_11635;HAP96_07845;HAP99_12620;HF288_03495;QER43965.1;AUW3352…
Metabolism; Metabolism of terpenoids and polyketides; Sesquiterpenoid and triterpenoid biosynthesis	squalene-hopene/tetraprenyl-beta-curcumene cyclase [EC:5.4.99.17 4.2.1.129]	shc	K06045	1_CORE	92	104	HF288_03165;OYV81899.1;OYV82823.1;HF281_11195;AIA55936.1;HAP97_04360;HFV02_05505;HAQ03_13235;HAQ00_15380;OFC29855.1;HAP98_09535;HAP96_00035;HAP99_11435;HF288_09505;QER43914.1;AUW33298.1;OFC42233.1;AEK58888.1;HAQ02_00865;OFC35142.1;OFC40263.1;HFU97_04855;HFU84_06405;HFU87_09265;HFQ13_12480;HFU75_02440;HFV00_05900;RNF68110.1;ACK78489.1;PZD79871.1;ACH84004.1;WP_163056047.1;HF282_04100;fig|6666666.52…
Brite Hierarchies; Protein families: signaling and cellular processes; Transporters	LPS-assembly protein	lptD, imp, ostA	K04744	1_CORE	91	104	HF283_08560;HF283_15655;HAP67_02875;HF673_17270;HJG40_12090;HAP94_09490;HF929_06830;HF929_02845;OYV78483.1;HF281_01125;AIA54279.1;HAP97_03185;HFV02_07390;HAQ03_14260;HAQ00_02675;OFC35225.1;HAP98_01340;HAP96_09895;HAP99_01130;HF288_05275;QER44465.1;AUW33911.1;AEK57013.1;HAQ02_07000;OFC38536.1;HFU97_01855;HFU84_14190;HFU87_04555;HFQ13_01375;HFU75_10585;HFV00_05270;RNF60310.1;ACK78853.1;PZD81007.1;A…
Brite Hierarchies; Protein families: genetic information processing; Transcription factors	TetR/AcrR family transcriptional regulator, transcriptional repressor for nem operon	nemR	K16137	1_CORE	91	104	HF283_09025;WP_075323952.1;HF921_04795;fig|6666666.523682.peg.1871;HF281_12225;AIA54841.1;HAP97_00630;HFV02_11525;HAQ03_09645;HAQ00_07790;OFC28378.1;HAP98_03960;HAP96_10045;HAP99_08375;HF288_04120;AUW32328.1;OFC62396.1;AEK57631.1;HAQ02_03500;OFC36074.1;OFC35764.1;HFU97_13685;HFU84_12975;HFU87_09580;HFQ13_04405;HFU75_12070;HFV00_01865;RNF59416.1;ACK79490.1;PZD80025.1;ACH84085.1;WP_012607349.1;HF28…
Metabolism; Amino acid metabolism; Phenylalanine metabolism	D-amino-acid dehydrogenase [EC:1.4.5.1]	dadA	K00285	2_FELXIBLE	89	104	HF283_15205;HF563_17320;HER14_13700;TQN49648.1;HF281_07330;AIA55318.1;HAP97_06805;HFV02_12750;HAQ03_00565;HAQ00_04295;OFC29594.1;HAP98_14160;HAP96_01220;HAP99_05510;HF288_00195;QER45772.1;AUW32952.1;OFC57716.1;AEK58350.1;HAQ02_05560;OFC36106.1;OFC39836.1;HFU97_08515;HFU97_10010;HFU84_03045;HFU84_07770;HFU87_09140;HFU87_14190;HFQ13_00605;HFQ13_12855;HFU75_00895;HFU75_05185;HFV00_02530;HFV00_03100;…
Not Included in Pathway or Brite; Unclassified: signaling and cellular processes; Structural proteins	HlyD family secretion protein	ABC-2.TX	K01993	2_FELXIBLE	86	104	HF568_05310;HF281_09505;HF281_10620;AIA55893.1;HAP97_05990;HFV02_02290;HAQ03_13020;HAQ00_15165;OFC36569.1;OFC39101.1;HAP98_12160;HAP96_08400;HAP99_04925;HAP99_09375;HF288_06050;HF288_12970;QER44885.1;QER45632.1;AUW32424.1;AEK57729.1;AEK58842.1;HAQ02_13965;OFC34950.1;OFC36521.1;OFC37423.1;HFU97_08265;HFU84_07320;HFU87_04250;HFQ13_13055;HFU75_05385;HFV00_02565;RNF68096.1;ACK79232.1;PZD80865.1;ACH84…
Metabolism; Nucleotide metabolism; Purine metabolism	xanthine dehydrogenase small subunit [EC:1.17.1.4]	xdhA	K13481	2_FELXIBLE	52	104	QER43341.1;AEK59552.1;AUW34121.1;ACK78280.1;PZD82164.1;ACH83167.1;WP_163054726.1;HF282_05180;fig|6666666.521345.peg.4855;HMI48_15615;EGQ63606.1;WP_012536348.1;HF290_10180;HF283_11695;RRN86350.1;HF289_02560;HF285_06105;NDU41308.1;QFG78013.1;HF561_14995;HF563_04945;HF568_14315;HF639_02810;BBF65790.1;RBL99821.1;HF668_09875;TQN49470.1;WP_141565801.1;WP_024894389.1;OCX72550.1;HER14_01220;HF669_11560;H…
Metabolism; Nucleotide metabolism; Purine metabolism | Metabolism; Nucleotide metabolism; Pyrimidine metabolism	ribonucleoside-triphosphate reductase (formate) [EC:1.1.98.6]	nrdD	K21636	2_FELXIBLE	44	104	EGQ64209.1;HF283_01295;HF290_17005;HF561_03045;HF568_17295;HF639_16505;OFA16746.1;WP_028989399.1;HF283_01560;HF283_03750;HF283_08360;HF283_11135;HF283_13655;HF283_18530;OYV72336.1;OYV73913.1;RNF70466.1;RNF70467.1;ACK80181.1;PZD80741.1;ACH84541.1;WP_163054245.1;HF282_10720;fig|6666666.521345.peg.4005;HMI48_07450;WP_012537352.1;HF290_14540;RRN81827.1;HF289_00125;HF285_05820;HF292_08170;NDU43006.1;Q…
Metabolism; Carbohydrate metabolism; Pyruvate metabolism | Metabolism; Carbohydrate metabolism; Propanoate metabolism | Metabolism; Energy metabolism; Carbon fixation pathways in prokaryotes | Metabolism; Lipid metabolism; Fatty acid biosynthesis	acetyl-CoA carboxylase, biotin carboxylase subunit [EC:6.4.1.2 6.3.4.14]	accC	K01961	1_CORE	95	103	HF281_05525;AIA56561.1;HAP97_10110;HFV02_13720;HAQ03_03140;HAQ00_07705;OFC30389.1;HAP98_14665;HAP96_06005;HAP99_04165;HF288_01655;QER45199.1;AUW33878.1;OFC60942.1;AEK59518.1;HAQ02_01495;OFC30712.1;OFC36271.1;HFU97_05020;HFU84_12790;HFU87_07365;HFQ13_05185;HFU75_12830;HFV00_00235;RNF60182.1;ACK80689.1;PZD82782.1;ACH82628.1;WP_163058752.1;HMI48_18390;EGQ61795.1;WP_009564524.1;HF290_05015;RRN87748.1…
Metabolism; Amino acid metabolism; Phenylalanine, tyrosine and tryptophan biosynthesis	3-dehydroquinate synthase [EC:4.2.3.4]	aroB	K01735	1_CORE	95	103	EGQ64193.1;BBF65750.1;HF283_11395;HF283_17655;HF563_11320;HF568_01945;HF641_15380;HF281_08255;AIA55393.1;HAP97_02680;HFV02_02900;HAQ03_00940;HAQ00_03920;OFC29553.1;HAP98_08495;HAP96_06490;HAP99_01805;HF288_02395;QER45919.1;AUW33016.1;OFC58150.1;AEK58425.1;HAQ02_08595;OFC29999.1;OFC35479.1;HFU97_04765;HFU84_06495;HFU87_09355;HFQ13_12390;HFU75_02350;HFV00_05990;RNF70641.1;ACK78438.1;PZD82198.1;ACH8…
Not Included in Pathway or Brite; Poorly characterized; General function prediction only	high frequency lysogenization protein	hflD	K07153	1_CORE	95	103	HF283_00545;HF281_07295;AIA55311.1;HAP97_06840;HFV02_12785;HAQ03_00530;HAQ00_04330;OFC29589.1;HAP98_14795;HAP96_01185;HAP99_05475;HF288_00160;QER45779.1;AUW32946.1;OFC52080.1;AEK58342.1;HAQ02_11675;OFC36101.1;OFC39842.1;HFU97_06350;HFU84_13690;HFU87_13795;HFQ13_14185;HFU75_01225;HFV00_01215;RNF75559.1;ACK78503.1;PZD81934.1;ACH83284.1;WP_163056014.1;HF282_12395;fig|6666666.521345.peg.2751;HMI48_14…
Brite Hierarchies; Protein families: genetic information processing; Transfer RNA biogenesis	tRNA-2-methylthio-N6-dimethylallyladenosine synthase [EC:2.8.4.3]	miaB	K06168	1_CORE	95	103	OYV73604.1;OYV79393.1;HGE68398.1;HF281_05790;AIA54433.1;HAP97_05420;HFV02_01430;HAQ03_05440;HAQ00_06705;OFC34870.1;HAP98_10010;HAP96_01490;HAP99_07645;HF288_08950;QER43293.1;AUW31948.1;OFC56569.1;AEK57182.1;HAQ02_13445;OFC39930.1;OFC38145.1;HFU97_14230;HFU84_02115;HFU87_02760;HFQ13_06360;HFU75_00445;HFV00_08500;RNF60325.1;ACK78618.1;PZD82325.1;ACH82998.1;WP_163057425.1;HF282_11990;HMI48_16485;WP_…
Brite Hierarchies; Protein families: metabolism; Peptidoglycan biosynthesis and degradation proteins	membrane-bound lytic murein transglycosylase B [EC:4.2.2.-]	mltB	K08305	1_CORE	95	103	HF292_07755;HF563_14395;HF668_05645;HAP98_07110;HF292_12495;HF668_06405;HAP98_11735;OYV71606.1;HF281_03540;AIA54973.1;HAP97_13525;HFV02_05005;HAQ03_06740;HAQ00_02190;OFC32726.1;HAP96_13750;HAP99_06745;HF288_00965;QER45032.1;AUW32654.1;OFC42098.1;AEK57988.1;HAQ02_14045;OFC40370.1;OFC37371.1;HFU97_07835;HFU84_00870;HFU87_02690;HFQ13_14070;HFU75_01340;HFV00_12245;RNF61685.1;ACK79240.1;PZD81563.1;ACH…
[truncated: 2,824 more rows]

## Sheet: S7c
Pathways ID	Description	Substrate	Product	Gene cluster	Marker genes	Gene name	KEGG ENTRY	EC	Subfamilies	# Subfamilies	# Proteins	# Genomes	PROTEIN FAMILY ID
[truncated: 105 more rows]
