# Supplementary material for: Genomic evolution of the class Acidithiobacillia: deep-branching Proteobacteria living in extreme acidic conditions
Source: ISME J. 2021 May 18;15(11):3221–38. doi: 10.1038/s41396-021-00995-x (PMC8528912; doi:10.1038/s41396-021-00995-x)
Supplement: Supplementary file 9 — Table S8 [file 41396_2021_995_MOESM9_ESM.xlsx]

## Sheet: Legend
Table S8. Genomic variability of sequenced representative strains of sampled Acidithiobacillia class lineages. G+C mol%, # of CDSs and size variations between strains of each species/lineage (intraclade) and between strains of a lineage and the reference type species of the genus (At. thiooxidans) are shown. Detailed information available in Table S1.

## Sheet: S8
Species (Linage)	n	# OT	G + C mol %			Genome Size (Mb)			Number of CDS
			Lineage Average	Inter Clade Divergence*	Intra Clade Divergence §	Lineage Average	Inter Clade Divergence*	Intra Clade Divergence §	Lineage Average	Inter Clade Divergence*	Intra Clade Divergence §
Thermithiobacillus tepidarius	1	1	66.84	13.77	-	2.96	0.53	-	2905	881	-
Ambacidithiobacillus sulfuriphilus (1D)	1	1	61.51	8.44	-	2.82	0.67	-	2832	954	-
Fervidacidithiobacillus (1A)	18	3	61.4	8.33	1.15	2.86	0.63	0.71	2979.89	806	825
									2979.89
Igneacidithiobacillus (1B/C)	8	7	58.68	5.61	1.12	2.51	0.98	0.04	2708.14	1078	971
Acidithiobacillus ferrooxidans (2A/B)	16	6	58.52	5.45	1.08	3.24	0.25	0.85	3437.15	349	1266
Acidithiobacillus ferridurans (3B)	9	1	58.39	5.32	3.73	2.97	0.52	0.42	3262.89	523	1247
									3262.89
Acidithiobacillus ferrianus (3A)	1	1	58.17	5.1	-	3.17	0.32	-	3157	629	-
Acidithiobacillus ferriphilus (4A/B)	9	6	57.39	4.3	2.21	2.63	0.86	0.6	2806.67	979	699
									2801.25
Acidithiobacillus ferrivorans (4C)	7	3	56.41	3.34	1.22	3.43	0.06	0.47	3591.2	195	2249
									3591.2
Acidithiobacillus thiooxidans (3C/D)	20	6	53.07	Ref.	2.22	3.49	Ref.	1.17	3785.94	Ref.	1204
Acidithiobacillus albertensis (3C/D)	1	1	52.6	0.47	-	3.5	0.01	-	3645	141	-
									3645
Linage as defined by Nuñez and colleagues [20] .
n: number of strains or genomes per species
OT: Oligotypes derived from the16S rRNA gene sequence alignments in Supplementary Data 1b
(§) Interclade divergence was calculated as ([max-min] per clade).
(*) Interclade divergence was measured against the genus Acidithiobacillus type species, At. thiooxidans (Ref.)
Deltas are expressed as absolute values.
