# Supplementary material for: Genomic evolution of the class Acidithiobacillia: deep-branching Proteobacteria living in extreme acidic conditions
Source: ISME J. 2021 May 18;15(11):3221–38. doi: 10.1038/s41396-021-00995-x (PMC8528912; doi:10.1038/s41396-021-00995-x)
Supplement: Supplementary file 10 — Table S9 [file 41396_2021_995_MOESM10_ESM.xlsx]

## Sheet: Legend
Table S9. Supporting information on the novel taxa described in this study. Etymology for known, novel and emended genera and species of the Acidithiobacillia class. Type material identifiers (type strain and genome accession numbers). Relevant phenotypic aspects of the described taxa including, cellular morphology, motility and lifestyle.

## Sheet: S9
Genus	Species	Acronym	Ethymology				Type material				Morphophenotype							Physiophenotype
			Genus	Species	Status	Name before this study	Described by	Type strain	Type genome	Isolation origin	Gram stain	Morphology	Motility (flagella)	Endospores	Glycocalyx	Colonies on solid Fe-medium	Colonies on solid TT-medium	Growth at 10ºC	Growth at 28ºC	Growth at 37ºC	Growth at 40ºC	Growth at pH <3	Growth at pH <7	Aerobe (O2 as acceptor	Facultative anaerobe	Obligate chemolithoautotroph	Diazotroph	NaCl requirement
Thermithiobacillus			Ther.mi.thi.o.ba.cil´lus. L. fem. pl. n. thermae warm baths; Gr. neut. n. theion sulfur; L. masc. n. bacillus a small rod; N.L. masc. n. Thermithiobacillus warmth-loving sulfur rodlet		Valid	Thermithiobacillus	Kelly & Wood, 2000. [7]
	T. tepidarius	TTP		tep.i.dar´ius. L. n. tepidarium a warm bath fed by natural thermal water; M.L. adj. tepidarius warm-bathing	Valid	T. tepidarius	Wood & Kelly, 1985. [11]	DSM 3134T	AUIS01		negative	rodlet		-	nd	-				+	+	-	+	+	+	-	-	-
Ambacidithiobacillus			Amb.a.ci.di.thi.o.ba.cil´lus. L. pref. ambi, both; L. masc. adj. acidus sour; Gr. neut. n. theion sulfur; L. masc. n. bacillus a small rod; N.L. masc. n. Ambacidithiobacillus acid-loving sulfur rodlet capable of growth at both acidic and neutral pH		Proposed	Acidithiobacillus	This work
	Am. sulfuriphilus	AMS		sul.fu.ri’phi.lus. L. n. sulfur sulfur; N.L. masc. adj. philus (from Gr. masc. adj. philos) friend, loving; N.L. masc. adj. sulfuriphilus sulfur-loving, referring to its ability to grow only using reduced forms of sulfur	Emended	At. sulfuriphilus	Falagán et al., 2019. [15]	DSM 105150T	RIZI01				+	-				-	+	-	-	+	+	+	nd, predicted +	+	+	-
Fervidacidithiobacillus			Fer.vid.a.ci.di.thi.o.ba.cil´lus. L. masc. adj. fervidus, hot, ardent; L. masc. adj. acidus sour; Gr. neut. n. theion sulfur; L. masc. n. bacillus a small rod; N.L. masc. n. Fervidacidithiobacillus acid-loving sulfur rodlet capable of growth at hot temperatures		Proposed	Acidithiobacillus	This work
	F. caldus	FCA		cal´dus. M.L. adj. caldus warm, liking warmth	Emended		Hallberg & Lindström, 1994. [12]	ATCC 51756T	CP005986-9		negative	rodlet	+	-	nd	-	small, circular, transparent			+	+	+	-	+	-	+	-	-
Igneacidithiobacillus			Ig.ne.a.ci.di.thi.o.ba.cil´lus. L. masc. adj. igneus of fire; L. masc. adj. acidus sour; Gr. neut. n. theion sulfur; L. masc. n. bacillus a small rod; N.L. masc. n. Igneacidithiobacillus acid-loving sulfur rodlet of volcanic origin		Proposed	Acidithiobacillus	This work
	I. copahuensis	ICO		co.pa.hu.en’sis. N.L. masc. adj. copahuensis pertaining to the Copahue volcano in North-Patagonia, Argentina; Copahue, Mapudungun combined n. Co, water; pa, sulfur; we, place; meaning place of sulfur waters	Proposed	Acidithiobacillus sp.	This work	VAN18-1T	JAAXYO00	Volcanic river, Neuquén-Argentina	negative	rodlet	+	-	-	-	small, circular, transparent	+	+	+	+	+	-	+	nd	+	-	+
	Ca. I. taiwanensis	ITA		tai.wan.en´sis. N.L. masc. adj. taiwanensis pertaining to Taiwan, where the MAG was recovered	Proposed	Acidithiobacillus sp.	This work	UBA2486TS	DDOU01	Uncultured
	Ca. I. yellowstonensis	IYE		yel.low.ston.en’sis. N.L. masc. adj. yellowstonensis pertaining to the Yellowstone National Park in the United States	Proposed	Acidithiobacillus sp.	This work	SpSt908TS	DTMS01	Uncultured
Acidithiobacillus			A.ci.di.thi.o.ba.cil´lus. L. masc. adj. acidus sour; Gr. neut. n. theion sulfur; L. masc. n. bacillus a small rod; N.L. masc. n. Acidithiobacillus acid-loving sulfur rodlet			Acidithiobacillus	Kelly & Wood, 2000. [7]
	At. marinus	AMA		ma.ri´nus. L. masc. adj. marinus of the sea, marine	Proposed	Acidithiobacillus sp.	-	SHT	MXAV01	Seto Inland Sea, Japan	negative	rodlet	+	-	nd	-	small, circular, transparent	-	+	+	-	+	-	+	nd	+	-	+
	At. monserratensis	AMO		mont.ser.rat.en’sis. N.L. masc. adj. montserratensis pertaining to the Montserrat Island in West Indies	Proposed	At. thiooxidans	-	GG1-14T	JABBOU00	Volcanic island, Montserrat	negative	rodlet	+	-	+	-	small, circular, transparent, dusty	-	+	-	-	+	-	+	nd	+	-	-
	At. concretivorus	ACO		con.cre.ti.vo’rus. L. n. concrete concrete; L. part. adj. vorus, devouring; N.L. part. adj. concretivorus, concrete-devouring	Emended	At. thiooxidans	Parker, 1945. [64]	ATCC 19703T	JABELD00	Concrete pipe, Melbourne-Australia	negative	rodlet, slightly curved	+	-	+	-	small, circular, transparent, demdritic border	-	+	+	-	+	-	+	nd	+	-	-
	At. sulfurivorans	ASU		sul.fu.ri.vo’rans. L. neut. n. sulfur sulfur; L. pres. part. vorans, devouring; N.L. part. adj. sulfurivorans, sulfur-devouring	Proposed	Acidithiobacillus sp.	-	RW2T	JAAOMP00	Mine drainage stream, Wales-UK	negative	rodlet	+	-	+	-	small, circular, transparent, dusty	-	+	-	-	+	-	+	nd	+	-	-
	At. thiooxidans subspecies thiooxidans	ATH		thio.ox´i.dans. Gr. n. thios sulfur; M.L. v. oxido make acid, oxidize; M.L. part. adj. thiooxidans sulfur-oxidizing	Valid	At. thiooxidans	Waksman & Joffe, 1922. [21]	ATCC 19377T	AFOH01		negative	rodlet	+	-	+	-	small, circular, transparent	-	+	-	-	+	-	+		+	-	-
	At. thiooxidans subspecies albertensis	AAL		al.ber.ten´sis. M.L. adj. albertensis Albertan, pertaining to Alberta, a province of Canada	Emended	At. albertensis	Bryant et al., 1983. [22]	DSM 14366T	MOAD01		negative	rodlet	+	-	+	-	small, circular, transparent	-	+	-	-	+	-	+		+	-	-
	At. ferrianus	AFN		fer.ri.a’nus. L. neut. n. ferrum iron; L. masc. n. Ianus, Roman god of gates and duality, often depicted with two opposite-facing heads; N.L. masc. n. ferrianus, referring to its ability both to oxidize and reduce iron	Valid	At. ferrianus	Norris et al., 2020. [14]	DSM 107098T	WNJL01		negative	rodlet	+	-	nd	ferric iron-stained	small, circular, transparent	-	+	-	-	+	-	+	+	+	+	-
	At. ferrivorans	AFV		fer.ri.vo’rans. L. n. ferrum, iron; L. part. adj. vorans, devouring; N.L. part. adj. ferrivorans, iron-devouring	Valid	At. ferrivorans	Hallberg et al., 2010. [13]	DSM 22755T	JAAOMR00		negative	rodlet	+	-	nd	ferric iron-stained	small, circular, transparent	+	+	+	-	+	-	+	+	+	+	-
	At. ferriphilus	AFP		fer.ri´phi.lus. L. n. ferrum iron; N.L. adj. philus -a -um (from Gr. adj. philos -eˆ -on) friend, loving; N.L. masc. adj. ferriphilus iron-loving, referring to its ability to grow in the presence of elevated concentrations of ferrous iron	Valid	At. ferriphilus	Falagán & Johnson, 2016. [25]	DSM 100412T	JAAZTY00		negative	rodlet	+	-	nd	ferric iron-stained	small, circular, transparent	+	+	-	-	+	-	+	+	+	+	-
	At. ferridurans	AFD		fer.ri.du´rans. L. n. ferrum iron; L. part. adj. durans hardening, resisting; N. L. part. adj. ferridurans iron resistant, referring to its tolerance to iron	Valid	At. ferridurans	Hedrich & Johnson, 2013. [24]	ATCC 33020T	JABBDR00		negative	rodlet	+	-	nd	ferric iron-stained	small, circular, transparent	-	+	-	-	+	-	+	+	+	+	-
	At. ferruginosus	AFG		fer.ru.gi.no’sus. - L. fem. n. ferrugo, rust; N.L. masc. adj. ferruginosus abounding in or full of rust	Proposed	At. ferrooxidans	-	CF3T	JABBHQ00		negative	rodlet		-	nd	ferric iron-stained	small, circular, transparent	-	+	-	-	+	-	+	+	+	+	-
	At. ferrooxidans subspecies ferrooxidans	AFE (2A)		ferro.ox´i.dans. L. n. ferrum iron; ferro- denoting the (ferrous) oxidation state of the iron; M.L. v. oxido oxidize, make acid; M.L. part. adj. ferrooxidans ferrous-iron-oxidizing	Valid	At. ferrooxidans	Temple & Coler, 1951. [23]	ATCC 23270T	CP001219	Cobalt mine drainage, Idaho-US	negative	rodlet	+	-	nd	ferric iron-stained	small, circular, transparent	-	+	-	-	+	-	+	+	+	+	-
	At. ferrooxidans subspecies 2B	AFE (2B)			Proposed	At. ferrooxidans	-	F221 (DSM 1927)T	JABBDP00		negative	rodlet	-	-	nd	ferric iron-stained	small, circular, transparent	-	+	-	-	+	-	+	+	+	+	-
			Color key:
			Genus level
			Species level (valid and known)
			Species level (proposed or emended in this study)
			Species level (uncultured)
