# Supplementary material for: Genomic evolution of the class Acidithiobacillia: deep-branching Proteobacteria living in extreme acidic conditions
Source: ISME J. 2021 May 18;15(11):3221–38. doi: 10.1038/s41396-021-00995-x (PMC8528912; doi:10.1038/s41396-021-00995-x)
Supplement: Supplementary file 11 — Table S10 [file 41396_2021_995_MOESM11_ESM.xlsx]

## Sheet: Legend
Table S10. Sequences assigned to novel Acidithiobacillia class spp. identified in this study with representatives in public nucleotide sequence databases: (A) 16S rRNA gene sequences; (B) Selected HKGs; (C) HKGs concatenate or (D) metagenomic datasets. In the case of metagenomic samples, reads were scored as in Nuñez and colleagues [20] and the derived information analyzed in the context of strai…

## Sheet: S10
(A) 16S rRNA gene sequence ID	(B) nr/env_nr	(C) Read recruitment	Genomic species	Species	Name	BioSample	WGS	Status	Sample Origin	Sample Source	Sample Type	Ore Type	Country	Continent	DOI	Reference
NR_042145; AJ459801			I-1	Thermithiobacillus tepidarius	DSM 3134	NA	NA	Cultured	natural/industrial	hot spring	water	NA	United Kingdom	Europe	NA	NA
LN864468					SMMA2	NA	NA	Cultured	natural	geothermal	water	NA	India	Asia	NA	NA
KC478673					JNU-1	NA	NA	Cultured	industrial	sewage	NA	sulfur	China	Asia	NA	NA
KC493561					JNU-2	NA	NA	Cultured	industrial	sewage	NA	sulfur	China	Asia	NA	NA
HM173631 (99.9 %I w/ DSM 3134)					NCIMB 8349; ParkerM	NA	NA	Cultured	industrial	sewage	water	concrete	Australia	Oceania	10.1007/s00203-011-0747-0	Boden R, Cleland D, Green PN, et al. Phylogenetic assessment of culture collection strains of Thiobacillus thioparus, and definitive 16S rRNA gene sequences for T. thioparus, T. denitrificans, and Halothiobacillus neapolitanus. Arch Microbiol. 2012;194(3):187-195. doi:10.1007/s00203-011-0747-0
AF023264					C	NA	NA	Cultured	NA	NA	NA	NA	Korea	Asia	NA	NA
LC088006 (95.7 %I w/ DSM 3134)			I-2	Thermithiobacillus plumbiphilus	DSM 101799 T; wk12T	NA	NA	Cultured	industrial	Synthetic galena	NA	lead			10.1099/ijsem.0.000972	Watanabe T, Miura A, Shinohara A, Kojima H, Fukui M. Thermithiobacillus plumbiphilus sp. nov., a sulfur-oxidizing bacterium isolated from lead sulfide. Int J Syst Evol Microbiol. 2016;66(5):1986-1989. doi:10.1099/ijsem.0.000972
KP183092					12L 191	NA	NA	Uncultured	natural	Deep Sea	water	malachite green degrading	China	Asia	NA	NA
NA		SRR7905022 (16.49%)	III-1	Ca. Igneacidithiobacillus taiwanensis	MAG-UBA2486	SAMN06455847	DDOU00000000	Uncultured	natural	hot spring	water	NA	Taiwan	Asia	NA	NA
NA	HGE67865.1 (69.08 %I to UBA 2486 DNAPol III gamma/tau subunit)		III-2	Ca. Igneacidithiobacillus yellowstonensis	MAG-SpSt908	SAMN09640056	DTMS00000000	Uncultured	natural	volcanic, hot spring mud	sediment	NA	USA	North America	10.1128/mSystems.00795-19	Zhou Z, Liu Y, Xu W, Pan J, Luo Z-H, Li M. 2020. Genome- and community-level interaction insights into carbon utilization and element cycling functions of Hydrothermarchaeota in hydrothermal sediment. mSystems 5:e00795-19. https://doi.org/10.1128/mSystems.00795-19.
NA			III-3	Igneacidithiobacillus copahuensis	VAN18-1	SAMN14545384	JAAXYO000000000	Cultured	natural	volcanic, river	water	NA	Argentina	South America	This work	This work
NA					VAN18-2	SAMN14545748	JAAXYU000000000	Cultured	natural	volcanic, river	water	NA	Argentina	South America	This work	This work
NA					VAN18-4	SAMN14546156	JAAXYS000000000	Cultured	natural	volcanic, river	water	NA	Argentina	South America	This work	This work
NA					CV18-2	SAMN14545965	JAAXYP000000000	Cultured	natural	volcanic, river	water	NA	Argentina	South America	This work	This work
NA					CV18-3	SAMN14545981	JAAXYQ000000000	Cultured	natural	volcanic, river	water	NA	Argentina	South America	This work	This work
NA					BN09-1	SAMN14546081	JAAXYR000000000	Cultured	natural	volcanic, river	water	NA	Argentina	South America	This work	This work
JN982077					VAC-BAC_H9	NA	NA	Uncultured	natural	volcanic, river	water	NA	Argentina	South America	10.1007/s00248-011-9997-2	Urbieta MS, González Toril E, Aguilera A, Giaveno MA, Donati E. First prokaryotic biodiversity assessment using molecular techniques of an acidic river in Neuquén, Argentina. Microb Ecol. 2012;64(1):91-104. doi:10.1007/s00248-011-9997-2
JX989241					G5	NA	NA	Uncultured	natural	volcanic, geothermal pool	water	NA	Argentina	South America	10.1007/s00248-011-9997-2	Urbieta MS, González Toril E, Aguilera A, Giaveno MA, Donati E. First prokaryotic biodiversity assessment using molecular techniques of an acidic river in Neuquén, Argentina. Microb Ecol. 2012;64(1):91-104. doi:10.1007/s00248-011-9997-2
AF339743					V1	NA	NA	Uncultured	natural	volcanic, geothermal pool	water	NA	Italy	Europe	10.1007/s00792-020-01178-w	Norris PR, Davis-Belmar CS, Calvo-Bado LA, Ogden TJ. Salt-tolerant Acidihalobacter and Acidithiobacillus species from Vulcano (Italy) and Milos (Greece). Extremophiles. 2020;24(4):593-602. doi:10.1007/s00792-020-01178-w
KJ439965					F12	NA	NA	Uncultured	industrial	sewage	water	concrete	Hawai	North America	10.1111/jam.12491	Pagaling E, Yang K, Yan T. Pyrosequencing reveals correlations between extremely acidophilic bacterial communities with hydrogen sulphide concentrations, pH and inert polymer coatings at concrete sewer crown surfaces. J Appl Microbiol. 2014;117(1):50-64. doi:10.1111/jam.12491
JF906976					X2	NA	NA	Uncultured	industrial	river, polluted	sediment	heavy metals	China	Asia	10.1016/S1003-6326(14)63433-6	Zhu, J., Zhang, J., Li, Q., Han, T., Hu, Y., Liu, X., Qin, W., Chai, L., Qiu, G. (2014). Bioleaching of heavy metals from contaminated alkaline sediment by auto- and heterotrophic bacteria in stirred tank reactor. Transactions of Nonferrous Metals Society of China, 24(9), 2969–2975. doi:10.1016/s1003-6326(14)63433-6
JF906980					S24	NA	NA	Uncultured	industrial	river, polluted	sediment	heavy metals	China	Asia	10.1016/S1003-6326(14)63433-6	Zhu, J., Zhang, J., Li, Q., Han, T., Hu, Y., Liu, X., Qin, W., Chai, L., Qiu, G. (2014). Bioleaching of heavy metals from contaminated alkaline sediment by auto- and heterotrophic bacteria in stirred tank reactor. Transactions of Nonferrous Metals Society of China, 24(9), 2969–2975. doi:10.1016/s1003-6326(14)63433-6
KT932422					1	NA	NA	Uncultured	industrial	tannery	slurry	heavy metals	China	Asia	NA	NA
DQ834372					AAU	NA	NA	Cultured	industrial	tannery	soil	NA	India	Asia	10.1007/s11274-007-9639-5	Nareshkumar, R., Nagendran, R. & Parvathi, K. Bioleaching of heavy metals from contaminated soil using Acidithiobacillus thiooxidans: effect of sulfur/soil ratio. World J Microbiol Biotechnol 24, 1539–1546 (2008). https://doi.org/10.1007/s11274-007-9639-5
FJ998186					DFL	NA	NA	Cultured	industrial	bioreactor	NA	NA	China	Asia	NA	NA
CP005986			IV-1	Acidithiobacillus caldus	ATCC 51756	SAMN02469802	CP005986	Cultured	industrial	mine, HD	soil	coal	United Kingdom	Europe	10.1128/JB.00843-09	Valdes J, Quatrini R, Hallberg K, Dopson M, Valenzuela PD, Holmes DS. Draft genome sequence of the extremely acidophilic bacterium Acidithiobacillus caldus ATCC 51756 reveals metabolic versatility in the genus Acidithiobacillus. J Bacteriol. 2009;191(18):5877-5878. doi:10.1128/JB.00843-09
MK193868			V-1	Ambacidithiobacillus sulfuriphilus	CJ-2T (=DSM 105150T=KCTC 4683T)	SAMN10340744	RIZI00000000	Cultured	industrial	mine, AMD	water	lead	Wales	Europe	10.1099/ijsem.0.003576	Falagán C, Moya-Beltrán A, Castro M, Quatrini R, Johnson DB. Acidithiobacillus sulfuriphilus sp. nov.: an extremely acidophilic sulfur-oxidizing chemolithotroph isolated from a neutral pH environment. Int J Syst Evol Microbiol. 2019;69(9):2907-2913. doi:10.1099/ijsem.0.003576
FJ915156					NJU-T1	NA	NA	Cultured	industrial	mine, T	NA	NA	China	Asia	NA	NA
EF612419					K6-C19	NA	NA	Uncultured	industrial	mine, T	NA	zinc, lead	USA	North America	NA	NA
EU014795					S-K6-C16	NA	NA	Uncultured	industrial	mine, T	NA	zinc, lead	USA	North America	NA	NA
EU419128					K17bXIb99	NA	NA	Uncultured	natural	volcanic, hot spring	soil	sulfur	USA	North America	10.1016/j.precamres.2009.05.006	Burns, B. P., Anitori, R., Butterworth, P., Henneberger, R., Goh, F., Allen, M. A., … Neilan, B. A. (2009). Modern analogues and the early history of microbial life. Precambrian Research, 173(1-4), 10–18. doi:10.1016/j.precamres.2009.05.006
DQ354750					MS140BH1062003319	NA	NA	Uncultured	natural	subsurface water	water	gold	South Africa	Africa	10.1080/01490450600875696	Gihring, T. M., Moser, D. P., Lin, L.-H., Davidson, M., Onstott, T. C., Morgan, L., … Dollhopf, M. E. (2006). The Distribution of Microbial Taxa in the Subsurface Water of the Kalahari Shield, South Africa. Geomicrobiology Journal, 23(6), 415–430. doi:10.1080/01490450600875696
AB080298		SRR7905022 (18.08%)	V-2	Acidithiobacillus marinus	SH	SAMN06368307	MXAV01000000	Cultured	NA	NA	water	NA	Japan	Asia	This work	This work
KX894723		SRR7905022 (17.28%)	V-3	Acidithiobacillus monserratiensis	GG1/14	SAMN14646540	JABBOU000000000	Cultured	natural	volcanic, geothermal pool	volcanic, geothermal pool	NA	Montserrat	Central America	This work	This work
KX894722		SRR681198 (87.23%)	V-4	Acidithiobacillus concretivorus	ATCC 19703	SAMN14733559	JABELD000000000	Cultured	industrial	sewage	water	concrete	NA	NA	This work	This work
KY608911; MN218418		SRR681198 (87%)	V-5	Acidithiobacillus sulfurivorans	RW2	SAMN14361138	JAAOMP000000000	Cultured	industrial	mine, AMD	water	copper	United Kingdom	Europe	This work	This work
KX894725			V-7	Acidithiobacillus albertensis	DSM 14366	SAMN05954282	MOAD00000000	Cultured	NA	NA	soil	sulfur	Canada	North America	10.1186/s40793-017-0282-y	Castro M, Moya-Beltrán A, Covarrubias PC, et al. Draft genome sequence of the type strain of the sulfur-oxidizing acidophile, Acidithiobacillus albertensis (DSM 14366). Stand Genomic Sci. 2017;12:77. Published 2017 Dec 15. doi:10.1186/s40793-017-0282-y
Y11596			V-6	Acidithiobacillus thiooxidans	ATCC 19377	SAMN02469801	AFOH00000000	Cultured	NA	NA	NA	NA	NA	NA	10.1128/JB.06281-11	Valdes J, Ossandon F, Quatrini R, Dopson M, Holmes DS. Draft genome sequence of the extremely acidophilic biomining bacterium Acidithiobacillus thiooxidans ATCC 19377 provides insights into the evolution of the Acidithiobacillus genus. J Bacteriol. 2011;193(24):7003-7004. doi:10.1128/JB.06281-11
AM502930			V-8	Acidithiobacillus ferrianus	MG	SAMN13343849	WNJL00000000	Cultured	natural	acidic pond	sediment	NA	Grece	Europe	10.1007/s00792-020-01157-1	Norris PR, Falagán C, Moya-Beltrán A, Castro M, Quatrini R, Johnson DB. Acidithiobacillus ferrianus sp. nov.: an ancestral extremely acidophilic and facultatively anaerobic chemolithoautotroph. Extremophiles. 2020;24(2):329-337. doi:10.1007/s00792-020-01157-1
AM502930					LMT1	NA	NA	Cultured	industrial	mine, T	NA	zinc, lead	China	Asia	10.1007/s0079 2-008-0171-9	Tan G-L, Shu W-S, Hallberg KB, Li F, Lan C-Y et al (2008) Culturable and molecular phylogenetic diversity of microorganisms in an open-dumped, extremely acidic Pb/Zn mine tailings. Extremophiles 12:657–664. https ://doi.org/10.1007/s0079 2-008-0171-9
EU158322					ISH-01	NA	NA	Cultured	NA	NA	soil	NA	China	Asia	NA	NA
EF612421					K6-C79	NA	NA	Uncultured	industrial	mine, T	NA	zinc, lead	USA	North America	10.1128/AEM.02883 -07	Méndez MO, Neilson JW, Maier RM (2008) Characterization of a bacterial community in an abandoned semiarid lead-zinc mine tailing site. Appl Environ Microbiol 74:3899–3907. https ://doi.org/10.1128/AEM.02883 -07
EF612430					FE-K6-C12	NA	NA	Uncultured	industrial	mine, T	NA	zinc, lead	USA	North America	10.1128/AEM.02883 -07	Méndez MO, Neilson JW, Maier RM (2008) Characterization of a bacterial community in an abandoned semiarid lead-zinc mine tailing site. Appl Environ Microbiol 74:3899–3907. https ://doi.org/10.1128/AEM.02883 -07
FJ268717					X18	NA	NA	Uncultured	industrial	mine, HD	NA	copper	China	Asia	NA	NA
KC620596					AMD-A14	NA	NA	Uncultured	industrial	mine, T	water	NA	China	Asia	10.1016/S1003 -6326(14)63474 -9	Yang Y, Li Y, Sun Q-Y (2014) Archaeal and bacterial communities in acid mine drainage from metal-rich abandoned tailing ponds, Tongling, China. Trans Nonferrous Met Soc China 24:3332–3342. https ://doi.org/10.1016/S1003 -6326(14)63474 -9
DQ480479					G28	NA	NA	Uncultured	industrial	mine	water	NA	China	Asia	10.1007/s0079 2-006-0044-z	He Z, Xiao S, Xie X, Zhong H, Hu Y, Li Q, Gao F, Li G, Liu J, Qiu G (2007) Molecular diversity of microbial community in acid mine drainages of Yunfu sulphide mine. Extremophiles 11:305–314. https ://doi.org/10.1007/s0079 2-006-0044-z
MK159397					IBUN_Ppt12	NA	NA	Uncultured	industrial	mine, HD	water	gold	Colombia	South America	10.1080/01490451.2020.1761910	Barragán, C. E., Márquez, M. A., Dopson, M., & Montoya Castaño, D. (2020). Isolation of Arsenic Resistant and Arsenopyrite Oxidizing Acidithiobacillus Species from pH Neutral Colombian Mine Effluents. Geomicrobiology Journal, 1–8. doi:10.1080/01490451.2020.1761910
NR_114620			V-9	Acidithiobacillus ferrivorans	NO-37, DSM 27755	SAMN14361134	JAAOMR000000000	Cultured	industrial	mine, AMD	water	copper	Norway	Europe	This work	This work
KR905751			V-10/11	Acidithiobacillus ferriphilus	DSM 100412	SAMN14567580	JAAZTY000000000	Cultured	natural	volcanic, solfatara	soil	sulfur	Montserrat	Central America	This work	This work
NR_108138			V-13	Acidithiobacillus ferridurans	ATCC 33020	SAMN14558872	JABBHQ000000000	Cultured	NA	NA	NA	NA	NA	NA	This work	This work
JX442933			V-12	Acidithiobacillus ferruginosus	CF3	SAMN14556242	JABBDR000000000	Cultured	industrial	mine, AMD	water	cobalt	USA	North America	This work	This work
KC924947					Colony9	NA	NA	Cultured	industrial	mine, T	water	copper	Canada	North America	10.1016/j.mimet.2013.01.023	Auld RR, Myre M, Mykytczuk NC, Leduc LG, Merritt TJ. Characterization of the microbial acid mine drainage microbial community using culturing and direct sequencing techniques. J Microbiol Methods. 2013;93(2):108-115. doi:10.1016/j.mimet.2013.01.023
KX501166					B77	NA	NA	Cultured	industrial	mine, AMD	water	coal	USA	North America	10.1128/AEM.00015-17	Grettenberger CL, Pearce AR, Bibby KJ, Jones DS, Burgos WD, Macalady JL. 2017. Efficient low-pH iron removal by a microbial iron oxide mound ecosystem at Scalp Level Run. Appl Environ Microbiol 83:e00015-17. https://doi.org/10.1128/AEM.00015-17.
KX894703					AS2	NA	NA	Cultured	industrial	mine, HD	soil	NA	Germany	Europe	NA	NA
KT203930					LLS-1	NA	NA	Cultured	NA	NA	NA	NA	China	Asia	NA	NA
EF464644					K41_BAC	NA	NA	Uncultured	industrial	mine, T	NA	polymetalic	Canada	North America	10.1111/j.1574-6941.2009.00658.x	Winch S, Mills HJ, Kostka JE, Fortin D, Lean DR. Identification of sulfate-reducing bacteria in methylmercury-contaminated mine tailings by analysis of SSU rRNA genes. FEMS Microbiol Ecol. 2009;68(1):94-107. doi:10.1111/j.1574-6941.2009.00658.x
AF329205			V-14/15	Acidithiobacillus ferrooxidans	ATCC 23270	SAMN02603974	NC_011761	Cultured	industrial	mine	water	coal	USA	North America	10.1186/1471-2164-9-597	Valdés J, Pedroso I, Quatrini R, et al. Acidithiobacillus ferrooxidans metabolism: from genome sequence to industrial applications. BMC Genomics. 2008;9:597. Published 2008 Dec 11. doi:10.1186/1471-2164-9-597
